# Supplementary material for: Breeding chronology and social interactions affect ungulate foraging behavior at a concentrated food resource
Source: PLoS One. 2017 Jun 7;12(6):e0178477. doi: 10.1371/journal.pone.0178477 (PMC5462360; doi:10.1371/journal.pone.0178477)
Supplement: S1 Dataset — (ZIP) [file pone.0178477.s001.zip]

Archive with 4 entries (4 files):
- supporting_information_PlosOne/adult_female_data.csv
- supporting_information_PlosOne/immature_male_data.csv
- supporting_information_PlosOne/juvenile_data.csv
- supporting_information_PlosOne/mature_male_data.csv
