# Supplementary material for: Breeding chronology and social interactions affect ungulate foraging behavior at a concentrated food resource
Source: PLoS One. 2017 Jun 7;12(6):e0178477. doi: 10.1371/journal.pone.0178477 (PMC5462360; doi:10.1371/journal.pone.0178477)
Supplement: S1 Dataset — (ZIP) [file pone.0178477.s001.zip › supporting_information_PlosOne/adult_female_data.csv]

feed	class	date	time	location	feeder_type	week	season	year	legal	fawn_present_bino	doe_present_bino	X1yo_present_bino	X2yo_present_bino	imm_present_bino	mat_present_bino	group_size	cover
0	doe	09/16/13	2:10:00	trough1	t	1	pre	a	0	0	1	0	0	0	0	1	5.9
0	doe	09/16/13	4:16:00	haven	g	1	pre	a	0	0	1	0	0	0	0	1	58
0	doe	09/16/13	4:37:00	haven	g	1	pre	a	0	0	1	0	0	0	0	1	58
0	doe	09/16/13	6:24:00	sc_entrance	g	1	pre	a	1	1	1	0	0	0	0	2	17.1
0	doe	09/16/13	6:36:00	haven	g	1	pre	a	1	1	1	0	0	0	0	2	58
1	doe	09/16/13	6:45:00	haven	g	1	pre	a	1	1	1	0	0	0	0	2	58
0	doe	09/16/13	6:59:00	sc_entrance	g	1	pre	a	1	0	1	0	0	0	0	1	17.1
0	doe	09/16/13	19:05:00	sc_entrance	g	1	pre	a	1	0	1	0	0	0	0	1	17.1
1	doe	09/16/13	19:30:00	sc_entrance	g	1	pre	a	0	1	1	0	0	0	0	2	17.1
0	doe	09/16/13	19:47:00	sc_entrance	g	1	pre	a	0	0	1	0	0	0	0	1	17.1
0	doe	09/16/13	19:58:00	sc_entrance	g	1	pre	a	0	0	1	0	0	0	0	1	17.1
0	doe	09/17/13	1:24:00	sc_entrance	g	1	pre	a	0	0	1	0	0	0	0	2	17.1
0	doe	09/17/13	1:24:00	sc_entrance	g	1	pre	a	0	0	1	0	0	0	0	2	17.1
0	doe	09/17/13	1:32:00	sc_entrance	g	1	pre	a	0	1	1	0	0	0	0	2	17.1
1	doe	09/17/13	1:40:00	sc_entrance	g	1	pre	a	0	0	1	0	0	0	0	1	17.1
1	doe	09/17/13	7:09:00	sc_entrance	g	1	pre	a	1	1	1	0	0	0	0	2	17.1
0	doe	09/17/13	7:41:00	sc_entrance	g	1	pre	a	1	1	1	0	0	0	0	2	17.1
0	doe	09/17/13	19:21:00	haven	g	1	pre	a	0	1	1	0	0	0	0	3	58
0	doe	09/17/13	19:21:00	haven	g	1	pre	a	0	1	1	0	0	0	0	3	58
0	doe	09/17/13	19:23:00	sc_entrance	g	1	pre	a	0	1	1	0	0	0	0	2	17.1
0	doe	09/17/13	19:27:00	haven	g	1	pre	a	0	1	1	0	0	0	0	3	58
0	doe	09/17/13	19:27:00	haven	g	1	pre	a	0	1	1	0	0	0	0	3	58
1	doe	09/17/13	19:34:00	sc_entrance	g	1	pre	a	0	1	1	1	0	1	0	4	17.1
0	doe	09/17/13	19:34:00	sc_entrance	g	1	pre	a	0	1	1	1	0	1	0	4	17.1
0	doe	09/17/13	19:41:00	haven	g	1	pre	a	0	0	1	0	0	0	0	1	58
0	doe	09/17/13	20:46:00	sc_entrance	g	1	pre	a	0	0	1	1	0	1	0	2	17.1
0	doe	09/17/13	20:59:00	sc_entrance	g	1	pre	a	0	1	1	1	0	1	0	3	17.1
0	doe	09/17/13	21:08:00	sc_entrance	g	1	pre	a	0	1	1	0	0	0	0	2	17.1
0	doe	09/17/13	21:14:00	sc_entrance	g	1	pre	a	0	0	1	0	0	0	0	1	17.1
0	doe	09/18/13	0:37:00	trough1	t	1	pre	a	0	0	1	0	0	0	0	1	5.9
0	doe	09/18/13	3:00:00	sc_entrance	g	1	pre	a	0	0	1	0	0	0	0	1	17.1
0	doe	09/18/13	3:30:00	haven	g	1	pre	a	0	0	1	0	0	0	0	1	58
0	doe	09/18/13	3:48:00	sc_entrance	g	1	pre	a	0	1	1	0	0	0	0	2	17.1
0	doe	09/18/13	4:13:00	sc_entrance	g	1	pre	a	0	0	1	0	0	0	0	1	17.1
0	doe	09/18/13	5:15:00	sc_entrance	g	1	pre	a	0	0	1	0	0	0	0	1	17.1
0	doe	09/18/13	5:44:00	sc_entrance	g	1	pre	a	0	0	1	0	0	0	0	1	17.1
0	doe	09/18/13	7:13:14	wpw	g	1	pre	a	1	0	1	0	0	0	0	1	36.6
0	doe	09/18/13	19:19:00	sc_entrance	g	1	pre	a	0	0	1	0	0	0	0	1	17.1
0	doe	09/18/13	19:45:00	sc_entrance	g	1	pre	a	0	0	1	0	0	0	0	1	17.1
1	doe	09/18/13	19:51:00	sc_entrance	g	1	pre	a	0	1	1	0	0	0	0	3	17.1
1	doe	09/18/13	19:51:00	sc_entrance	g	1	pre	a	0	1	1	0	0	0	0	3	17.1
0	doe	09/18/13	20:11:00	sc_entrance	g	1	pre	a	0	1	1	0	0	0	0	2	17.1
0	doe	09/18/13	20:22:00	trough1	t	1	pre	a	0	0	1	0	0	0	0	1	5.9
0	doe	09/18/13	20:27:00	trough1	t	1	pre	a	0	0	1	0	0	0	0	1	5.9
0	doe	09/18/13	20:35:00	haven	g	1	pre	a	0	0	1	0	0	0	0	1	58
0	doe	09/18/13	20:42:00	haven	g	1	pre	a	0	0	1	0	0	0	0	2	58
0	doe	09/18/13	20:42:00	haven	g	1	pre	a	0	0	1	0	0	0	0	2	58
1	doe	09/18/13	22:55:00	haven	g	1	pre	a	0	1	1	0	0	0	0	2	58
0	doe	09/18/13	23:01:00	haven	g	1	pre	a	0	1	1	0	0	0	0	3	58
0	doe	09/18/13	23:01:00	haven	g	1	pre	a	0	1	1	0	0	0	0	3	58
1	doe	09/18/13	23:40:00	haven	g	1	pre	a	0	1	1	0	0	0	0	3	58
1	doe	09/18/13	23:40:00	haven	g	1	pre	a	0	1	1	0	0	0	0	3	58
0	doe	09/18/13	23:45:00	haven	g	1	pre	a	0	1	1	0	0	0	0	3	58
0	doe	09/18/13	23:45:00	haven	g	1	pre	a	0	1	1	0	0	0	0	3	58
0	doe	09/18/13	23:51:00	haven	g	1	pre	a	0	0	1	0	0	0	0	1	58
0	doe	09/23/13	0:20:38	sc_entrance	g	2	pre	a	0	0	1	0	0	0	0	1	17.1
0	doe	09/23/13	2:30:35	skymeadow	g	2	pre	a	0	0	1	0	0	0	0	1	32.1
0	doe	09/23/13	2:37:26	skymeadow	g	2	pre	a	0	1	1	0	0	0	0	2	32.1
0	doe	09/23/13	2:42:36	trough3.1	t	2	pre	a	0	0	1	0	0	0	0	1	7.3
0	doe	09/23/13	4:39:53	sc_entrance	g	2	pre	a	0	0	1	0	1	1	0	2	17.1
0	doe	09/23/13	4:46:11	haven	g	2	pre	a	0	0	1	0	0	0	0	1	58
0	doe	09/23/13	5:01:30	haven	g	2	pre	a	0	0	1	0	0	0	0	1	58
0	doe	09/23/13	17:22:44	haven	g	2	pre	a	1	0	1	0	0	0	0	1	58
0	doe	09/23/13	17:22:44	skymeadow	g	2	pre	a	1	1	1	0	0	0	0	2	32.1
0	doe	09/24/13	0:59:13	skymeadow	g	2	pre	a	0	1	1	0	0	0	0	2	32.1
1	doe	09/24/13	2:59:26	sc_entrance	g	2	pre	a	0	0	1	0	0	0	0	2	17.1
0	doe	09/24/13	2:59:26	sc_entrance	g	2	pre	a	0	0	1	0	0	0	0	2	17.1
0	doe	09/24/13	4:11:12	sc_entrance	g	2	pre	a	0	0	1	0	0	0	0	1	17.1
0	doe	09/24/13	4:21:30	sc_entrance	g	2	pre	a	0	1	1	0	0	0	0	3	17.1
1	doe	09/24/13	4:21:30	sc_entrance	g	2	pre	a	0	1	1	0	0	0	0	3	17.1
0	doe	09/24/13	4:59:21	skymeadow	g	2	pre	a	0	0	1	0	0	0	0	1	32.1
0	doe	09/24/13	17:37:45	sc_entrance	g	2	pre	a	1	0	1	0	0	0	0	2	17.1
1	doe	09/24/13	17:37:45	sc_entrance	g	2	pre	a	1	0	1	0	0	0	0	2	17.1
0	doe	09/24/13	17:37:45	skymeadow	g	2	pre	a	1	0	1	0	0	0	0	1	32.1
0	doe	09/24/13	18:23:43	sc_entrance	g	2	pre	a	1	0	1	0	0	0	0	1	17.1
0	doe	09/24/13	19:09:08	skymeadow	g	2	pre	a	0	0	1	0	0	0	0	1	32.1
1	doe	09/24/13	19:14:28	skymeadow	g	2	pre	a	0	0	1	0	0	0	0	1	32.1
0	doe	09/24/13	23:07:39	sc_entrance	g	2	pre	a	0	1	1	0	0	0	0	2	17.1
0	doe	09/24/13	23:07:39	skymeadow	g	2	pre	a	0	0	1	0	0	0	0	1	32.1
0	doe	09/25/13	3:55:28	skymeadow	g	2	pre	a	0	0	1	0	0	0	0	1	32.1
1	doe	09/25/13	4:06:51	haven	g	2	pre	a	0	1	1	0	0	0	0	2	58
0	doe	09/25/13	18:21:29	sc_entrance	g	2	pre	a	1	0	1	0	0	0	0	1	17.1
0	doe	09/25/13	18:34:11	haven	g	2	pre	a	1	1	1	0	0	0	0	2	58
0	doe	09/25/13	19:23:25	sc_entrance	g	2	pre	a	0	0	1	0	0	0	0	1	17.1
0	doe	09/25/13	21:40:02	skymeadow	g	2	pre	a	0	0	1	0	0	0	0	1	32.1
1	doe	09/30/13	1:20:11	trough3.1	t	3	pre	a	0	0	1	0	0	0	0	1	7.3
0	doe	09/30/13	2:46:48	trough3.1	t	3	pre	a	0	0	1	0	0	0	0	1	7.3
1	doe	09/30/13	2:52:07	haven	g	3	pre	a	0	1	1	0	0	0	0	3	58
1	doe	09/30/13	3:27:59	haven	g	3	pre	a	0	0	1	0	0	0	0	1	58
0	doe	09/30/13	18:47:17	skymeadow	g	3	pre	a	1	0	1	0	0	0	0	1	32.1
0	doe	09/30/13	20:52:05	sc_entrance	g	3	pre	a	0	0	1	0	0	0	0	1	17.1
0	doe	09/30/13	20:52:05	skymeadow	g	3	pre	a	0	0	1	0	0	0	0	1	32.1
0	doe	09/30/13	20:57:09	skymeadow	g	3	pre	a	0	1	1	0	0	0	0	2	32.1
0	doe	09/30/13	21:02:09	sc_entrance	g	3	pre	a	0	0	1	0	0	0	0	1	17.1
0	doe	09/30/13	21:02:09	skymeadow	g	3	pre	a	0	1	1	0	0	0	0	2	32.1
0	doe	09/30/13	21:07:45	skymeadow	g	3	pre	a	0	1	1	0	0	0	0	2	32.1
0	doe	10/01/13	1:42:30	sc_entrance	g	3	pre	a	0	1	1	0	0	0	0	3	17.1
0	doe	10/01/13	1:52:55	sc_entrance	g	3	pre	a	0	1	1	0	0	0	0	2	17.1
0	doe	10/01/13	4:08:56	sc_entrance	g	3	pre	a	0	1	1	0	0	0	0	3	17.1
0	doe	10/01/13	7:09:00	sc_entrance	g	3	pre	a	1	0	1	0	0	0	0	1	17.1
0	doe	10/01/13	7:16:00	sc_entrance	g	3	pre	a	1	1	1	0	0	0	0	3	17.1
1	doe	10/01/13	7:16:00	sc_entrance	g	3	pre	a	1	1	1	0	0	0	0	3	17.1
1	doe	10/01/13	7:24:00	sc_entrance	g	3	pre	a	1	1	1	0	0	0	0	3	17.1
1	doe	10/01/13	7:24:00	sc_entrance	g	3	pre	a	1	1	1	0	0	0	0	3	17.1
0	doe	10/01/13	7:27:00	haven	g	3	pre	a	1	1	1	0	0	0	0	2	58
0	doe	10/01/13	7:30:00	sc_entrance	g	3	pre	a	1	1	1	0	0	0	0	3	17.1
0	doe	10/01/13	7:30:00	sc_entrance	g	3	pre	a	1	1	1	0	0	0	0	3	17.1
0	doe	10/01/13	7:32:00	haven	g	3	pre	a	1	0	1	0	0	0	0	1	58
0	doe	10/01/13	7:37:00	sc_entrance	g	3	pre	a	1	0	1	0	0	0	0	2	17.1
0	doe	10/01/13	7:37:00	sc_entrance	g	3	pre	a	1	0	1	0	0	0	0	2	17.1
0	doe	10/01/13	7:43:00	sc_entrance	g	3	pre	a	1	1	1	0	0	0	0	3	17.1
0	doe	10/01/13	7:43:00	sc_entrance	g	3	pre	a	1	1	1	0	0	0	0	3	17.1
0	doe	10/01/13	7:50:00	haven	g	3	pre	a	1	1	1	0	0	0	0	2	58
0	doe	10/01/13	7:55:00	haven	g	3	pre	a	1	1	1	0	0	0	0	3	58
0	doe	10/01/13	7:55:00	haven	g	3	pre	a	1	1	1	0	0	0	0	3	58
1	doe	10/01/13	8:01:00	haven	g	3	pre	a	1	1	1	0	0	0	0	3	58
0	doe	10/01/13	8:01:00	haven	g	3	pre	a	1	1	1	0	0	0	0	3	58
1	doe	10/01/13	8:02:00	sc_entrance	g	3	pre	a	1	1	1	0	0	0	0	2	17.1
0	doe	10/01/13	8:14:00	haven	g	3	pre	a	1	1	1	0	0	0	0	3	58
0	doe	10/01/13	8:14:00	haven	g	3	pre	a	1	1	1	0	0	0	0	3	58
0	doe	10/01/13	8:58:00	trough3.1	t	3	pre	a	1	0	1	0	0	0	0	1	7.3
0	doe	10/01/13	18:10:00	sc_entrance	g	3	pre	a	1	1	1	0	0	0	0	2	17.1
0	doe	10/01/13	19:11:49	sc_entrance	g	3	pre	a	0	0	1	0	0	0	0	1	17.1
0	doe	10/01/13	19:15:00	sc_entrance	g	3	pre	a	0	0	1	0	0	0	0	1	17.1
1	doe	10/01/13	19:22:00	sc_entrance	g	3	pre	a	0	1	1	0	0	0	0	2	17.1
0	doe	10/01/13	19:40:00	sc_entrance	g	3	pre	a	0	1	1	0	0	0	0	2	17.1
0	doe	10/01/13	19:46:00	haven	g	3	pre	a	0	1	1	0	0	0	0	2	58
0	doe	10/01/13	19:50:00	sc_entrance	g	3	pre	a	0	1	1	0	0	0	0	2	17.1
0	doe	10/01/13	21:03:00	skymeadow	g	3	pre	a	0	0	1	0	0	0	0	1	32.1
0	doe	10/01/13	21:08:36	skymeadow	g	3	pre	a	0	1	1	0	0	0	0	2	32.1
0	doe	10/01/13	21:13:44	skymeadow	g	3	pre	a	0	1	1	0	0	0	0	2	32.1
0	doe	10/01/13	21:19:06	skymeadow	g	3	pre	a	0	1	1	0	0	0	0	2	32.1
0	doe	10/01/13	23:08:00	haven	g	3	pre	a	0	1	1	0	0	0	0	2	58
0	doe	10/01/13	23:15:00	haven	g	3	pre	a	0	1	1	0	0	0	0	2	58
0	doe	10/02/13	2:18:00	sc_entrance	g	3	pre	a	0	1	1	0	0	0	0	2	17.1
0	doe	10/02/13	2:27:00	sc_entrance	g	3	pre	a	0	0	1	0	0	0	0	1	17.1
0	doe	10/02/13	3:54:18	skymeadow	g	3	pre	a	0	0	1	0	0	0	0	1	32.1
0	doe	10/02/13	4:39:00	trough3.1	t	3	pre	a	0	0	1	0	0	0	0	1	7.3
0	doe	10/02/13	4:56:00	trough3.1	t	3	pre	a	0	0	1	0	0	0	0	1	7.3
0	doe	10/02/13	6:45:00	sc_entrance	g	3	pre	a	1	1	1	0	0	0	0	2	17.1
0	doe	10/02/13	6:53:00	sc_entrance	g	3	pre	a	1	1	1	0	0	0	0	2	17.1
0	doe	10/02/13	7:03:00	sc_entrance	g	3	pre	a	1	1	1	0	0	0	0	2	17.1
0	doe	10/02/13	7:06:00	haven	g	3	pre	a	1	0	1	0	0	0	0	1	58
0	doe	10/02/13	7:15:00	haven	g	3	pre	a	1	1	1	0	0	0	0	2	58
0	doe	10/02/13	7:21:00	haven	g	3	pre	a	1	1	1	0	0	0	0	2	58
0	doe	10/02/13	7:30:00	hoot_east	g	3	pre	a	1	0	1	0	0	0	0	1	52.3
0	doe	10/02/13	7:36:00	hoot_east	g	3	pre	a	1	0	1	0	0	0	0	1	52.3
0	doe	10/02/13	7:43:00	trough3.1	t	3	pre	a	1	0	1	0	0	0	0	1	7.3
0	doe	10/02/13	8:25:00	sc_entrance	g	3	pre	a	1	0	1	0	0	0	0	1	17.1
0	doe	10/02/13	8:27:00	trough3.1	t	3	pre	a	1	0	1	0	0	0	0	1	7.3
1	doe	10/02/13	8:32:00	trough3.1	t	3	pre	a	1	0	1	0	0	0	0	2	7.3
0	doe	10/02/13	8:32:00	trough3.1	t	3	pre	a	1	0	1	0	0	0	0	2	7.3
0	doe	10/02/13	8:38:00	trough3.1	t	3	pre	a	1	0	1	0	0	0	0	1	7.3
0	doe	10/02/13	8:44:00	sc_entrance	g	3	pre	a	1	0	1	0	0	0	0	1	17.1
1	doe	10/02/13	8:44:00	trough3.1	t	3	pre	a	1	0	1	0	0	0	0	2	7.3
0	doe	10/02/13	8:44:00	trough3.1	t	3	pre	a	1	0	1	0	0	0	0	2	7.3
1	doe	10/02/13	8:49:00	trough3.1	t	3	pre	a	1	0	1	0	0	0	0	2	7.3
0	doe	10/02/13	8:49:00	trough3.1	t	3	pre	a	1	0	1	0	0	0	0	2	7.3
0	doe	10/02/13	9:07:00	trough3.1	t	3	pre	a	1	0	1	0	0	0	0	1	7.3
0	doe	10/02/13	18:16:00	trough3.1	t	3	pre	a	1	0	1	0	0	0	0	3	7.3
1	doe	10/02/13	18:16:00	trough3.1	t	3	pre	a	1	0	1	0	0	0	0	3	7.3
1	doe	10/02/13	18:16:00	trough3.1	t	3	pre	a	1	0	1	0	0	0	0	3	7.3
0	doe	10/02/13	18:34:00	trough3.1	t	3	pre	a	1	1	1	0	0	0	0	2	7.3
0	doe	10/02/13	19:25:00	trough3.1	t	3	pre	a	0	1	1	0	0	0	0	2	7.3
0	doe	10/02/13	21:30:39	skymeadow	g	3	pre	a	0	0	1	0	0	0	0	1	32.1
0	doe	10/03/13	0:09:00	haven	g	3	pre	a	0	0	1	0	0	0	0	3	58
0	doe	10/03/13	0:09:00	haven	g	3	pre	a	0	0	1	0	0	0	0	3	58
0	doe	10/03/13	0:09:00	haven	g	3	pre	a	0	0	1	0	0	0	0	3	58
0	doe	10/03/13	0:19:00	haven	g	3	pre	a	0	0	1	0	0	0	0	1	58
0	doe	10/03/13	0:26:00	haven	g	3	pre	a	0	1	1	0	0	0	0	3	58
0	doe	10/03/13	0:26:00	haven	g	3	pre	a	0	1	1	0	0	0	0	3	58
0	doe	10/07/13	7:36:00	sc_entrance	g	4	pre	a	1	1	1	0	0	0	0	2	17.1
1	doe	10/07/13	19:39:00	sc_entrance	g	4	pre	a	1	1	1	0	0	0	0	2	17.1
0	doe	10/07/13	19:49:00	sc_entrance	g	4	pre	a	0	0	1	0	0	0	0	1	17.1
1	doe	10/07/13	20:05:00	haven	g	4	pre	a	0	1	1	0	0	0	0	2	58
0	doe	10/07/13	21:35:00	haven	g	4	pre	a	0	1	1	0	0	0	0	2	58
1	doe	10/07/13	21:41:00	haven	g	4	pre	a	0	1	1	0	0	0	0	3	58
0	doe	10/07/13	21:41:00	haven	g	4	pre	a	0	1	1	0	0	0	0	3	58
0	doe	10/07/13	21:46:00	haven	g	4	pre	a	0	0	1	0	0	0	0	1	58
0	doe	10/07/13	22:10:00	haven	g	4	pre	a	0	0	1	0	0	0	0	1	58
0	doe	10/08/13	2:48:00	haven	g	4	pre	a	0	1	1	0	0	0	0	3	58
0	doe	10/08/13	2:48:00	haven	g	4	pre	a	0	1	1	0	0	0	0	3	58
0	doe	10/08/13	3:16:00	haven	g	4	pre	a	0	0	1	0	0	0	0	1	58
1	doe	10/08/13	18:49:00	trough3.1	t	4	pre	a	1	1	1	0	0	0	0	2	7.3
0	doe	10/08/13	19:49:53	haven	g	4	pre	a	0	1	1	0	0	0	0	3	58
0	doe	10/09/13	17:45:09	longleaf	g	4	pre	a	1	1	1	0	0	0	0	2	17.3
0	doe	10/09/13	18:28:12	wpw	g	4	pre	a	1	1	1	0	0	0	0	2	36.6
0	doe	10/14/13	5:44:00	sc_entrance	g	5	pre	a	0	1	1	0	0	0	0	2	17.1
1	doe	10/14/13	10:00:00	trough3.1	t	5	pre	a	1	0	1	0	0	0	0	1	7.3
0	doe	10/14/13	19:14:00	trough3.1	t	5	pre	a	0	0	1	0	0	0	0	1	7.3
0	doe	10/14/13	19:20:00	trough3.1	t	5	pre	a	0	0	1	0	0	0	0	1	7.3
0	doe	10/14/13	19:32:36	trough1	t	5	pre	a	0	1	1	0	0	0	0	2	5.9
0	doe	10/14/13	19:51:00	sc_entrance	g	5	pre	a	0	1	1	0	0	0	0	2	17.1
0	doe	10/14/13	21:11:13	trough1	t	5	pre	a	0	1	1	0	0	0	0	2	5.9
0	doe	10/15/13	1:35:44	longleaf	g	5	pre	a	0	1	1	0	0	0	0	3	17.3
0	doe	10/15/13	7:45:38	wpw	g	5	pre	a	1	1	1	0	0	0	0	3	36.6
0	doe	10/15/13	18:19:32	longleaf	g	5	pre	a	1	1	1	0	0	0	0	2	17.3
0	doe	10/15/13	18:19:32	skymeadow	g	5	pre	a	1	1	1	0	0	0	0	2	32.1
0	doe	10/15/13	22:04:43	skymeadow	g	5	pre	a	0	1	1	0	0	0	0	2	32.1
0	doe	10/15/13	22:10:26	skymeadow	g	5	pre	a	0	1	1	0	0	0	0	2	32.1
0	doe	10/15/13	23:41:00	sc_entrance	g	5	pre	a	0	1	1	0	0	0	0	2	17.1
0	doe	10/16/13	1:37:00	trough3.1	t	5	pre	a	0	0	1	0	0	0	0	1	7.3
0	doe	10/16/13	4:10:19	sc_entrance	g	5	pre	a	0	1	1	0	0	0	0	2	17.1
1	doe	10/16/13	4:10:19	skymeadow	g	5	pre	a	0	1	1	0	0	0	0	2	32.1
0	doe	10/16/13	5:09:40	sc_entrance	g	5	pre	a	0	1	1	0	0	0	0	2	17.1
0	doe	10/16/13	5:49:13	sc_entrance	g	5	pre	a	0	0	1	0	0	0	0	1	17.1
0	doe	10/16/13	7:11:00	sc_entrance	g	5	pre	a	1	0	1	0	0	0	0	1	17.1
0	doe	10/16/13	7:21:00	sc_entrance	g	5	pre	a	1	0	1	0	0	0	0	1	17.1
0	doe	10/16/13	8:14:00	trough3.1	t	5	pre	a	1	0	1	0	0	0	0	1	7.3
0	doe	10/16/13	8:20:00	trough3.1	t	5	pre	a	1	0	1	0	0	0	0	1	7.3
0	doe	10/16/13	8:25:00	trough3.1	t	5	pre	a	1	0	1	0	0	0	0	1	7.3
0	doe	10/16/13	8:25:29	longleaf	g	5	pre	a	1	1	1	0	0	0	0	3	17.3
1	doe	10/16/13	8:35:46	longleaf	g	5	pre	a	1	1	1	0	0	0	0	3	17.3
0	doe	10/16/13	8:38:00	trough3.1	t	5	pre	a	1	0	1	0	0	0	0	1	7.3
0	doe	10/16/13	8:59:00	trough3.1	t	5	pre	a	1	0	1	0	0	0	0	1	7.3
0	doe	10/16/13	18:47:51	sc_entrance	g	5	pre	a	0	1	1	0	0	0	0	3	17.1
0	doe	10/16/13	19:13:00	sc_entrance	g	5	pre	a	0	0	1	0	0	0	0	1	17.1
0	doe	10/16/13	19:21:00	sc_entrance	g	5	pre	a	0	0	1	0	0	0	0	1	17.1
0	doe	10/16/13	19:23:49	wpw	g	5	pre	a	0	0	1	0	0	0	0	1	36.6
0	doe	10/16/13	20:02:27	sc_entrance	g	5	pre	a	0	1	1	0	0	0	0	3	17.1
0	doe	10/16/13	20:10:06	skymeadow	g	5	pre	a	0	1	1	0	0	0	0	2	32.1
0	doe	10/21/13	0:03:50	haven	g	6	pre	a	0	1	1	0	0	0	0	3	58
0	doe	10/21/13	0:03:50	haven	g	6	pre	a	0	1	1	0	0	0	0	3	58
0	doe	10/21/13	0:03:50	trough1	t	6	pre	a	0	0	1	0	0	0	0	1	5.9
0	doe	10/21/13	0:12:38	haven	g	6	pre	a	0	1	1	0	0	0	0	2	58
1	doe	10/21/13	0:12:38	trough1	t	6	pre	a	0	0	1	0	0	0	0	1	5.9
0	doe	10/21/13	4:31:08	haven	g	6	pre	a	0	1	1	0	0	0	0	3	58
0	doe	10/21/13	4:31:08	haven	g	6	pre	a	0	1	1	0	0	0	0	3	58
0	doe	10/21/13	16:54:50	sc_entrance	g	6	pre	a	1	0	1	0	0	0	0	1	17.1
1	doe	10/21/13	17:00:17	haven	g	6	pre	a	1	0	1	0	0	0	0	2	58
0	doe	10/21/13	17:00:17	haven	g	6	pre	a	1	0	1	0	0	0	0	2	58
1	doe	10/21/13	17:10:59	haven	g	6	pre	a	1	0	1	0	0	0	0	1	58
0	doe	10/21/13	17:10:59	skymeadow	g	6	pre	a	1	1	1	0	0	0	0	3	32.1
0	doe	10/21/13	21:41:35	skymeadow	g	6	pre	a	0	1	1	0	0	0	0	2	32.1
1	doe	10/21/13	21:47:55	skymeadow	g	6	pre	a	0	1	1	0	0	0	0	2	32.1
0	doe	10/22/13	4:27:54	sc_entrance	g	6	pre	a	0	0	1	0	0	0	0	1	17.1
0	doe	10/22/13	18:08:24	skymeadow	g	6	pre	a	1	0	1	0	0	0	0	1	32.1
0	doe	10/22/13	18:43:02	haven	g	6	pre	a	0	1	1	0	0	0	0	3	58
0	doe	10/22/13	19:08:06	haven	g	6	pre	a	0	1	1	0	0	0	0	2	58
0	doe	10/22/13	19:08:06	skymeadow	g	6	pre	a	0	0	1	0	0	0	0	1	32.1
0	doe	10/22/13	22:38:24	skymeadow	g	6	pre	a	0	0	1	0	0	0	0	1	32.1
1	doe	10/22/13	22:49:47	sc_entrance	g	6	pre	a	0	0	1	0	0	0	0	1	17.1
0	doe	10/22/13	22:49:47	skymeadow	g	6	pre	a	0	0	1	0	0	0	0	1	32.1
1	doe	10/23/13	0:06:31	skymeadow	g	6	pre	a	0	1	1	0	0	0	0	2	32.1
0	doe	10/23/13	2:30:40	haven	g	6	pre	a	0	0	1	0	0	0	0	1	58
0	doe	10/23/13	3:10:07	sc_entrance	g	6	pre	a	0	0	1	1	0	1	0	2	17.1
0	doe	10/23/13	3:10:07	trough3.1	t	6	pre	a	0	0	1	0	0	0	0	1	7.3
0	doe	10/23/13	3:27:40	trough3.1	t	6	pre	a	0	0	1	0	0	0	0	1	7.3
1	doe	10/23/13	3:27:40	skymeadow	g	6	pre	a	0	0	1	0	0	0	0	1	32.1
0	doe	10/23/13	4:02:59	longleaf	g	6	pre	a	0	1	1	0	0	0	0	3	17.3
0	doe	10/23/13	4:02:59	longleaf	g	6	pre	a	0	1	1	0	0	0	0	3	17.3
0	doe	10/23/13	4:02:59	skymeadow	g	6	pre	a	0	0	1	0	0	0	0	1	32.1
0	doe	10/23/13	4:09:22	skymeadow	g	6	pre	a	0	0	1	0	0	0	0	1	32.1
1	doe	10/23/13	4:17:57	skymeadow	g	6	pre	a	0	0	1	0	0	0	0	1	32.1
0	doe	10/23/13	5:46:16	haven	g	6	pre	a	0	1	1	0	0	0	0	2	58
0	doe	10/23/13	6:10:46	wpw	g	6	pre	a	0	1	1	0	0	0	0	3	36.6
1	doe	10/23/13	6:16:29	haven	g	6	pre	a	0	1	1	0	0	0	0	2	58
0	doe	10/23/13	19:49:43	sc_entrance	g	6	pre	a	0	1	1	0	0	0	0	2	17.1
0	doe	10/23/13	20:03:59	haven	g	6	pre	a	0	1	1	0	0	0	0	3	58
1	doe	10/23/13	20:03:59	haven	g	6	pre	a	0	1	1	0	0	0	0	3	58
0	doe	10/23/13	23:52:52	haven	g	6	pre	a	0	0	1	0	0	0	0	1	58
0	doe	10/23/13	23:52:52	sc_entrance	g	6	pre	a	0	0	1	0	0	0	0	1	17.1
0	doe	10/23/13	23:52:52	skymeadow	g	6	pre	a	0	0	1	0	0	0	0	1	32.1
0	doe	10/28/13	18:26:00	haven	g	7	breed	a	0	1	1	0	0	0	0	2	58
0	doe	10/28/13	20:42:54	haven	g	7	breed	a	0	1	1	0	0	0	0	2	58
0	doe	10/28/13	21:05:33	sc_entrance	g	7	breed	a	0	1	1	0	0	0	0	3	17.1
0	doe	10/29/13	1:55:57	sc_entrance	g	7	breed	a	0	1	1	0	0	0	0	2	17.1
0	doe	10/29/13	5:03:24	sc_entrance	g	7	breed	a	0	0	1	0	0	0	0	1	17.1
0	doe	10/29/13	18:06:18	sc_entrance	g	7	breed	a	1	1	1	0	0	0	0	2	17.1
0	doe	10/29/13	18:06:18	skymeadow	g	7	breed	a	1	1	1	0	0	0	0	2	32.1
0	doe	10/30/13	6:49:46	skymeadow	g	7	breed	a	1	0	1	0	0	0	0	1	32.1
0	doe	11/04/13	0:07:57	skymeadow	g	8	breed	a	0	0	1	0	0	0	0	1	32.1
0	doe	11/04/13	0:13:02	sc_entrance	g	8	breed	a	0	1	1	0	0	0	0	3	17.1
1	doe	11/04/13	0:13:02	skymeadow	g	8	breed	a	0	0	1	0	0	0	0	1	32.1
0	doe	11/04/13	19:30:42	sc_entrance	g	8	breed	a	0	1	1	0	0	0	0	3	17.1
1	doe	11/18/13	8:27:52	longleaf	g	10	breed	a	1	1	1	0	0	0	0	3	17.3
1	doe	11/18/13	23:23:00	sc_entrance	g	10	breed	a	0	1	1	0	0	0	0	2	17.1
0	doe	11/18/13	23:30:00	sc_entrance	g	10	breed	a	0	1	1	0	0	0	0	2	17.1
0	doe	11/18/13	23:36:00	sc_entrance	g	10	breed	a	0	0	1	0	0	0	0	1	17.1
0	doe	11/19/13	6:14:36	whitetail	g	10	breed	a	0	0	1	0	0	0	0	1	55.2
0	doe	11/19/13	8:02:26	wpw	g	10	breed	a	1	1	1	0	0	0	0	3	36.6
0	doe	11/19/13	23:15:00	trough1	t	10	breed	a	0	0	1	0	0	0	0	1	5.9
0	doe	11/19/13	23:36:14	wpw	g	10	breed	a	0	0	1	0	0	0	0	1	36.6
0	doe	11/19/13	23:47:49	wpw	g	10	breed	a	0	0	1	0	0	0	0	1	36.6
0	doe	11/20/13	0:20:26	longleaf	g	10	breed	a	0	1	1	0	0	0	0	2	17.3
0	doe	11/20/13	0:51:00	haven	g	10	breed	a	0	1	1	0	0	0	0	2	58
0	doe	11/20/13	3:27:28	longleaf	g	10	breed	a	0	1	1	0	0	0	0	3	17.3
0	doe	11/20/13	8:32:20	wpw	g	10	breed	a	1	1	1	0	0	0	0	2	36.6
0	doe	11/20/13	19:47:57	whitetail	g	10	breed	a	0	0	1	0	0	0	0	1	55.2
0	doe	11/20/13	23:26:54	whitetail	g	10	breed	a	0	0	1	0	0	0	0	1	55.2
0	doe	11/20/13	23:26:54	skymeadow	g	10	breed	a	0	0	1	0	0	0	0	1	32.1
0	doe	11/25/13	2:42:00	haven	g	11	breed	a	0	0	1	0	0	0	0	1	58
1	doe	11/25/13	9:06:00	trough3.1	t	11	breed	a	1	1	1	0	0	0	0	2	7.3
1	doe	11/25/13	12:12:00	trough3.1	t	11	breed	a	1	1	1	0	0	0	0	3	7.3
0	doe	11/25/13	12:12:00	trough3.1	t	11	breed	a	1	1	1	0	0	0	0	3	7.3
0	doe	11/25/13	17:45:32	wpw	g	11	breed	a	1	0	1	0	0	0	0	1	36.6
0	doe	11/25/13	20:42:23	wpw	g	11	breed	a	0	0	1	0	0	0	0	1	36.6
0	doe	11/25/13	21:19:00	haven	g	11	breed	a	0	1	1	0	0	0	0	2	58
0	doe	11/26/13	0:32:10	wpw	g	11	breed	a	0	0	1	0	0	0	0	1	36.6
0	doe	11/26/13	17:46:46	trough3.1	t	11	breed	a	1	1	1	0	0	0	0	2	7.3
0	doe	11/26/13	18:57:10	wpw	g	11	breed	a	0	1	1	0	0	0	0	2	36.6
0	doe	11/26/13	23:12:23	skymeadow	g	11	breed	a	0	0	1	0	0	0	0	1	32.1
1	doe	11/27/13	7:03:08	skymeadow	g	11	breed	a	1	0	1	0	0	0	0	1	32.1
0	doe	11/27/13	20:01:00	haven	g	11	breed	a	0	1	1	0	0	0	0	3	58
0	doe	11/27/13	20:01:00	haven	g	11	breed	a	0	1	1	0	0	0	0	3	58
0	doe	11/27/13	23:04:05	trough3.1	t	11	breed	a	0	1	1	0	0	0	0	2	7.3
0	doe	11/27/13	23:04:05	skymeadow	g	11	breed	a	0	1	1	0	0	0	0	2	32.1
0	doe	11/27/13	23:47:54	skymeadow	g	11	breed	a	0	0	1	0	0	0	0	1	32.1
0	doe	12/02/13	6:43:30	trough3.1	t	14	post	a	0	0	1	0	0	0	0	1	7.3
0	doe	12/02/13	7:16:00	sc_entrance	g	12	post	a	1	0	1	0	0	0	0	1	17.1
1	doe	12/02/13	10:51:00	trough3.1	t	12	post	a	1	1	1	0	0	0	0	2	7.3
0	doe	12/02/13	16:54:21	sc_entrance	g	14	post	a	1	0	1	0	0	0	0	1	17.1
0	doe	12/02/13	17:05:57	sc_entrance	g	12	post	a	1	0	1	0	0	0	0	1	17.1
0	doe	12/02/13	17:21:15	skymeadow	g	12	post	a	1	0	1	0	0	0	0	1	32.1
0	doe	12/02/13	17:46:00	hoot_east	g	12	post	a	1	1	1	0	0	0	0	2	52.3
0	doe	12/03/13	0:43:00	hoot_east	g	12	post	a	0	1	1	0	0	0	0	2	52.3
0	doe	12/03/13	7:19:00	haven	g	12	post	a	1	0	1	0	0	0	0	1	58
0	doe	12/03/13	17:15:00	trough3.1	t	12	post	a	1	1	1	0	0	0	0	3	7.3
0	doe	12/03/13	17:15:00	trough3.1	t	12	post	a	1	1	1	0	0	0	0	3	7.3
1	doe	12/03/13	17:22:00	trough3.1	t	12	post	a	1	0	1	0	0	0	0	1	7.3
0	doe	12/03/13	17:26:37	wpw	g	12	post	a	1	1	1	0	0	0	0	2	36.6
0	doe	12/03/13	17:33:00	sc_entrance	g	12	post	a	1	0	1	0	0	0	0	1	17.1
1	doe	12/04/13	9:40:09	longleaf	g	12	post	a	1	1	1	0	0	0	0	3	17.3
0	doe	12/04/13	17:14:34	longleaf	g	12	post	a	1	1	1	0	0	0	0	2	17.3
0	doe	12/04/13	19:36:03	skymeadow	g	12	post	a	0	0	1	0	0	0	0	2	32.1
0	doe	12/04/13	19:36:03	skymeadow	g	12	post	a	0	0	1	0	0	0	0	2	32.1
0	doe	12/04/13	21:08:00	hoot_east	g	12	post	a	0	1	1	0	0	0	0	2	52.3
0	doe	12/09/13	11:35:00	trough3.1	t	13	post	a	1	1	1	0	0	0	0	2	7.3
1	doe	12/09/13	11:40:00	trough3.1	t	13	post	a	1	1	1	0	0	0	0	2	7.3
0	doe	12/09/13	11:45:00	trough3.1	t	13	post	a	1	1	1	0	0	0	0	2	7.3
0	doe	12/09/13	17:52:08	haven	g	12	post	a	1	1	1	0	0	0	0	3	58
0	doe	12/09/13	17:52:08	haven	g	12	post	a	1	1	1	0	0	0	0	3	58
0	doe	12/09/13	17:58:00	trough3.1	t	13	post	a	1	0	1	0	0	0	0	1	7.3
0	doe	12/09/13	18:03:21	longleaf	g	13	post	a	0	1	1	0	0	0	0	3	17.3
1	doe	12/09/13	18:06:00	trough3.1	t	13	post	a	0	1	1	0	0	0	0	3	7.3
0	doe	12/09/13	18:06:00	trough3.1	t	13	post	a	0	1	1	0	0	0	0	3	7.3
0	doe	12/09/13	18:20:37	longleaf	g	13	post	a	0	1	1	0	0	0	0	3	17.3
0	doe	12/09/13	19:09:00	sc_entrance	g	13	post	a	0	0	1	0	0	0	0	1	17.1
0	doe	12/09/13	22:43:59	wpw	g	13	post	a	0	1	1	0	0	0	0	2	36.6
0	doe	12/10/13	6:16:30	skymeadow	g	13	post	a	0	1	1	0	0	0	0	2	32.1
0	doe	12/10/13	17:28:04	sc_entrance	g	13	post	a	1	0	1	0	0	0	0	1	17.1
0	doe	12/10/13	17:28:12	longleaf	g	13	post	a	1	1	1	0	0	0	0	3	17.3
0	doe	12/10/13	17:45:09	whitetail	g	13	post	a	1	0	1	0	0	0	0	1	55.2
1	doe	12/10/13	17:50:10	whitetail	g	13	post	a	1	0	1	0	0	0	0	1	55.2
0	doe	12/10/13	18:47:39	skymeadow	g	13	post	a	0	0	1	0	0	0	0	1	32.1
0	doe	12/10/13	19:44:00	sc_entrance	g	13	post	a	0	0	1	0	0	0	0	1	17.1
0	doe	12/10/13	19:49:00	sc_entrance	g	13	post	a	0	1	1	0	0	0	0	2	17.1
0	doe	12/10/13	20:36:00	haven	g	13	post	a	0	1	1	0	0	0	0	2	58
0	doe	12/10/13	20:42:10	whitetail	g	13	post	a	0	0	1	0	0	0	0	1	55.2
0	doe	12/10/13	20:48:21	whitetail	g	13	post	a	0	0	1	0	0	0	0	1	55.2
0	doe	12/10/13	21:01:34	whitetail	g	13	post	a	0	0	1	0	0	0	0	1	55.2
0	doe	12/10/13	21:12:49	whitetail	g	13	post	a	0	0	1	0	0	0	0	1	55.2
0	doe	12/10/13	21:17:57	whitetail	g	13	post	a	0	0	1	0	0	0	0	1	55.2
0	doe	12/10/13	23:55:42	whitetail	g	13	post	a	0	0	1	0	0	0	0	1	55.2
0	doe	12/11/13	2:09:00	haven	g	13	post	a	0	0	1	0	0	0	0	1	58
0	doe	12/11/13	3:59:02	whitetail	g	13	post	a	0	0	1	0	0	0	0	1	55.2
0	doe	12/11/13	7:52:38	whitetail	g	13	post	a	1	0	1	0	0	0	0	1	55.2
0	doe	12/11/13	7:57:59	whitetail	g	13	post	a	1	0	1	0	0	0	0	1	55.2
0	doe	12/11/13	8:03:26	whitetail	g	13	post	a	1	0	1	0	0	0	0	1	55.2
0	doe	12/11/13	8:39:00	trough3.1	t	13	post	a	1	1	1	0	0	0	0	3	7.3
1	doe	12/11/13	8:39:00	trough3.1	t	13	post	a	1	1	1	0	0	0	0	3	7.3
0	doe	12/11/13	9:18:00	trough3.1	t	13	post	a	1	0	1	0	0	0	0	1	7.3
1	doe	12/11/13	11:47:00	trough3.1	t	13	post	a	1	1	1	0	0	0	0	2	7.3
0	doe	12/11/13	16:33:39	whitetail	g	13	post	a	1	0	1	0	0	0	0	1	55.2
0	doe	12/11/13	18:05:00	haven	g	13	post	a	0	1	1	0	0	0	0	2	58
0	doe	12/11/13	18:14:42	whitetail	g	13	post	a	0	0	1	0	0	0	0	1	55.2
1	doe	12/11/13	18:14:42	skymeadow	g	13	post	a	0	0	1	0	0	0	0	1	32.1
0	doe	12/11/13	18:22:00	skymeadow	g	13	post	a	0	1	1	0	0	0	0	2	32.1
0	doe	12/11/13	22:42:00	haven	g	13	post	a	0	0	1	0	0	0	0	1	58
0	doe	12/16/13	2:27:24	whitetail	g	14	post	a	0	0	1	0	0	0	0	1	55.2
0	doe	12/16/13	7:43:00	sc_entrance	g	14	post	a	1	1	1	0	0	0	0	2	17.1
0	doe	12/16/13	8:24:00	trough3.1	t	14	post	a	1	0	1	0	0	0	0	1	7.3
0	doe	12/16/13	8:29:00	trough3.1	t	14	post	a	1	0	1	0	0	0	0	1	7.3
0	doe	12/16/13	12:55:00	trough3.1	t	14	post	a	1	1	1	0	0	0	0	2	7.3
0	doe	12/16/13	13:00:00	trough3.1	t	14	post	a	1	1	1	0	0	0	0	2	7.3
0	doe	12/16/13	17:48:14	whitetail	g	14	post	a	1	0	1	0	0	0	0	1	55.2
0	doe	12/16/13	22:09:51	whitetail	g	14	post	a	0	0	1	0	0	0	0	1	55.2
0	doe	12/17/13	0:50:35	whitetail	g	14	post	a	0	0	1	0	0	0	0	1	55.2
0	doe	12/17/13	7:10:28	longleaf	g	14	post	a	1	1	1	0	0	0	0	2	17.3
0	doe	12/17/13	7:30:00	sc_entrance	g	14	post	a	1	1	1	0	0	0	0	2	17.1
0	doe	12/17/13	17:07:00	trough3.1	t	14	post	a	1	0	1	0	0	0	0	1	7.3
0	doe	12/17/13	17:43:08	whitetail	g	14	post	a	1	0	1	0	0	0	0	1	55.2
0	doe	12/17/13	17:50:57	whitetail	g	14	post	a	1	0	1	0	0	0	0	1	55.2
0	doe	12/17/13	18:01:38	whitetail	g	14	post	a	1	0	1	0	0	0	0	1	55.2
0	doe	12/17/13	21:27:46	whitetail	g	14	post	a	0	1	1	0	0	0	0	2	55.2
1	doe	12/17/13	21:33:37	whitetail	g	14	post	a	0	0	1	0	0	0	0	1	55.2
0	doe	12/17/13	21:54:00	sc_entrance	g	14	post	a	0	0	1	0	0	0	0	1	17.1
0	doe	12/17/13	21:57:18	whitetail	g	14	post	a	0	0	1	0	0	0	0	1	55.2
0	doe	12/17/13	22:05:01	haven	g	14	post	a	0	1	1	0	0	0	0	2	58
1	doe	12/17/13	22:58:03	haven	g	14	post	a	0	0	1	0	0	0	0	2	58
0	doe	12/17/13	22:58:03	haven	g	14	post	a	0	0	1	0	0	0	0	2	58
0	doe	12/18/13	0:22:30	wpw	g	14	post	a	0	1	1	0	0	0	0	2	36.6
0	doe	12/18/13	0:28:42	wpw	g	14	post	a	0	0	1	0	0	0	0	1	36.6
0	doe	12/18/13	0:45:29	wpw	g	14	post	a	0	0	1	0	0	0	0	1	36.6
0	doe	12/18/13	1:29:53	haven	g	14	post	a	0	1	1	0	0	0	0	2	58
0	doe	12/18/13	1:50:09	whitetail	g	14	post	a	0	0	1	0	0	0	0	1	55.2
0	doe	12/18/13	5:30:15	trough3.1	t	14	post	a	0	0	1	0	0	0	0	1	7.3
1	doe	12/18/13	5:30:15	haven	g	14	post	a	0	0	1	0	0	0	0	1	58
0	doe	12/18/13	5:35:34	trough3.1	t	14	post	a	0	0	1	0	0	0	0	1	7.3
1	doe	12/18/13	5:35:34	trough3.1	t	14	post	a	0	0	1	0	0	0	0	1	7.3
0	doe	12/18/13	5:43:22	longleaf	g	14	post	a	0	0	1	0	0	0	0	1	17.3
0	doe	12/18/13	5:51:02	longleaf	g	14	post	a	0	0	1	0	0	0	0	1	17.3
0	doe	12/18/13	5:51:02	trough3.1	t	14	post	a	0	0	1	0	0	0	0	1	7.3
0	doe	12/18/13	5:54:00	sc_entrance	g	14	post	a	0	0	1	0	0	0	0	1	17.1
0	doe	12/18/13	5:56:05	longleaf	g	14	post	a	0	0	1	0	0	0	0	1	17.3
1	doe	12/18/13	5:56:05	trough3.1	t	14	post	a	0	1	1	0	0	0	0	2	7.3
1	doe	12/18/13	6:04:00	sc_entrance	g	14	post	a	0	0	1	0	0	0	0	1	17.1
1	doe	12/18/13	7:37:00	hoot_east	g	14	post	a	1	1	1	0	0	0	0	3	52.3
0	doe	12/18/13	9:00:09	whitetail	g	14	post	a	1	0	1	0	0	0	0	1	55.2
0	doe	12/18/13	9:04:05	longleaf	g	14	post	a	1	1	1	0	0	0	0	3	17.3
1	doe	12/18/13	9:05:16	whitetail	g	14	post	a	1	0	1	0	0	0	0	1	55.2
0	doe	12/18/13	9:09:07	longleaf	g	14	post	a	1	1	1	0	0	0	0	3	17.3
0	doe	12/18/13	17:17:30	trough3.1	t	14	post	a	1	0	1	0	0	0	0	1	7.3
0	doe	12/18/13	17:17:30	trough3.1	t	14	post	a	1	1	1	0	0	0	0	2	7.3
0	doe	12/18/13	17:52:50	whitetail	g	14	post	a	1	0	1	0	0	0	0	1	55.2
0	doe	12/18/13	18:24:00	sc_entrance	g	14	post	a	0	0	1	0	0	0	0	1	17.1
1	doe	12/18/13	18:29:45	trough1	t	14	post	a	0	0	1	0	0	0	0	1	5.9
0	doe	12/18/13	18:34:45	haven	g	14	post	a	0	0	1	0	0	0	0	2	58
0	doe	12/18/13	18:34:45	haven	g	14	post	a	0	0	1	0	0	0	0	2	58
0	doe	12/18/13	18:39:00	sc_entrance	g	14	post	a	0	0	1	0	0	0	0	1	17.1
0	doe	12/18/13	19:55:14	whitetail	g	14	post	a	0	0	1	0	0	0	0	1	55.2
0	doe	12/18/13	22:54:53	whitetail	g	14	post	a	0	0	1	0	0	0	0	1	55.2
0	doe	12/18/13	23:12:44	wpw	g	14	post	a	0	0	1	0	0	0	0	1	36.6
0	doe	12/23/13	0:17:17	sc_entrance	g	15	post	a	0	0	1	0	0	0	0	1	17.1
0	doe	12/23/13	8:18:00	trough3.1	t	15	post	a	1	1	1	0	0	0	0	2	7.3
0	doe	12/23/13	8:24:00	trough3.1	t	15	post	a	1	1	1	0	0	0	0	2	7.3
0	doe	12/23/13	16:13:00	trough3.1	t	15	post	a	1	1	1	0	0	0	0	2	7.3
0	doe	12/23/13	16:37:02	whitetail	g	15	post	a	1	0	1	0	0	0	0	1	55.2
0	doe	12/23/13	16:47:50	whitetail	g	15	post	a	1	0	1	0	0	0	0	1	55.2
1	doe	12/23/13	16:53:13	whitetail	g	15	post	a	1	0	1	0	0	0	0	1	55.2
1	doe	12/23/13	17:16:48	wpw	g	15	post	a	1	0	1	0	0	0	0	1	36.6
0	doe	12/23/13	17:26:00	sc_entrance	g	15	post	a	1	0	1	0	0	0	0	1	17.1
0	doe	12/23/13	17:37:03	wpw	g	15	post	a	1	1	1	0	0	0	0	2	36.6
0	doe	12/23/13	17:38:10	wpw	g	15	post	a	1	1	1	0	0	0	0	2	36.6
0	doe	12/23/13	17:43:38	haven	g	15	post	a	1	0	1	0	0	0	0	1	58
0	doe	12/23/13	17:57:22	wpw	g	15	post	a	1	1	1	0	0	0	0	2	36.6
1	doe	12/23/13	17:59:50	haven	g	15	post	a	1	1	1	0	0	0	0	3	58
0	doe	12/23/13	17:59:50	haven	g	15	post	a	1	1	1	0	0	0	0	3	58
0	doe	12/23/13	19:18:03	trough2	t	15	post	a	0	0	1	0	0	0	0	1	0
0	doe	12/23/13	19:28:46	trough1	t	15	post	a	0	0	1	0	0	0	0	1	5.9
1	doe	12/23/13	19:34:06	trough1	t	15	post	a	0	0	1	0	0	0	0	1	5.9
0	doe	12/23/13	19:39:40	trough1	t	15	post	a	0	0	1	0	0	0	0	1	5.9
0	doe	12/23/13	21:08:56	whitetail	g	15	post	a	0	0	1	0	0	0	0	1	55.2
0	doe	12/23/13	21:37:37	whitetail	g	15	post	a	0	0	1	0	0	0	0	1	55.2
0	doe	12/23/13	22:28:40	trough1	t	15	post	a	0	0	1	0	0	0	0	1	5.9
0	doe	12/23/13	23:29:57	sc_entrance	g	15	post	a	0	0	1	1	0	1	0	2	17.1
0	doe	12/24/13	4:31:53	sc_entrance	g	15	post	a	0	0	1	0	0	0	0	1	17.1
0	doe	12/24/13	5:02:49	sc_entrance	g	15	post	a	0	1	1	0	0	0	0	2	17.1
0	doe	12/24/13	5:29:46	whitetail	g	15	post	a	0	0	1	0	0	0	0	1	55.2
0	doe	12/24/13	5:35:00	sc_entrance	g	15	post	a	0	0	1	0	0	0	0	1	17.1
0	doe	12/24/13	9:23:29	longleaf	g	15	post	a	1	1	1	0	0	0	0	2	17.3
0	doe	12/24/13	9:54:00	trough3.1	t	15	post	a	1	0	1	0	0	0	0	1	7.3
0	doe	12/24/13	9:59:00	trough3.1	t	15	post	a	1	1	1	0	0	0	0	2	7.3
0	doe	12/24/13	16:25:08	hoot_east	g	15	post	a	1	0	1	0	0	0	0	1	52.3
0	doe	12/24/13	16:25:08	skymeadow	g	15	post	a	1	1	1	0	0	0	0	2	32.1
0	doe	12/24/13	16:30:20	sc_entrance	g	15	post	a	1	0	1	0	0	0	0	1	17.1
0	doe	12/24/13	16:30:20	whitetail	g	15	post	a	1	0	1	0	0	0	0	1	55.2
0	doe	12/24/13	16:30:20	skymeadow	g	15	post	a	1	1	1	0	0	0	0	2	32.1
0	doe	12/24/13	17:20:32	trough3.1	t	15	post	a	1	0	1	0	0	0	0	1	7.3
1	doe	12/24/13	17:25:33	trough3.1	t	15	post	a	1	0	1	0	0	0	0	1	7.3
0	doe	12/24/13	17:31:16	trough3.1	t	15	post	a	1	0	1	0	0	0	0	1	7.3
0	doe	12/24/13	17:43:41	trough3.1	t	15	post	a	1	0	1	0	0	0	0	1	7.3
0	doe	12/24/13	18:48:51	wpw	g	15	post	a	0	1	1	0	0	0	0	2	36.6
0	doe	12/24/13	19:18:54	longleaf	g	15	post	a	0	1	1	0	0	0	0	2	17.3
0	doe	12/24/13	19:24:20	longleaf	g	15	post	a	0	0	1	0	0	0	0	1	17.3
0	doe	12/24/13	21:44:00	sc_entrance	g	15	post	a	0	0	1	0	0	0	0	1	17.1
1	doe	12/24/13	23:16:31	trough3.1	t	15	post	a	0	0	1	0	0	0	0	1	7.3
0	doe	12/24/13	23:21:31	trough3.1	t	15	post	a	0	0	1	0	0	0	0	1	7.3
0	doe	12/24/13	23:21:31	skymeadow	g	15	post	a	0	0	1	0	0	0	0	1	32.1
0	doe	12/24/13	23:33:59	skymeadow	g	15	post	a	0	0	1	0	0	0	0	1	32.1
0	doe	12/25/13	0:06:07	whitetail	g	15	post	a	0	0	1	0	0	0	0	1	55.2
0	doe	12/25/13	0:14:01	whitetail	g	15	post	a	0	0	1	0	0	0	0	1	55.2
0	doe	12/25/13	0:24:48	whitetail	g	15	post	a	0	0	1	0	0	0	0	1	55.2
0	doe	12/25/13	1:50:39	wpw	g	15	post	a	0	1	1	0	0	0	0	2	36.6
0	doe	12/25/13	2:14:45	sc_entrance	g	15	post	a	0	0	1	0	0	0	0	1	17.1
0	doe	12/25/13	2:26:08	sc_entrance	g	15	post	a	0	1	1	0	0	0	0	3	17.1
0	doe	12/25/13	2:26:08	sc_entrance	g	15	post	a	0	1	1	0	0	0	0	3	17.1
0	doe	12/25/13	2:33:49	sc_entrance	g	15	post	a	0	1	1	0	0	0	0	3	17.1
0	doe	12/25/13	2:33:49	sc_entrance	g	15	post	a	0	1	1	0	0	0	0	3	17.1
0	doe	12/25/13	2:59:46	wpw	g	15	post	a	0	1	1	0	0	0	0	2	36.6
0	doe	12/25/13	3:05:23	wpw	g	15	post	a	0	1	1	0	0	0	0	2	36.6
0	doe	12/25/13	3:05:52	sc_entrance	g	15	post	a	0	0	1	0	0	0	0	1	17.1
1	doe	12/25/13	3:10:53	wpw	g	15	post	a	0	1	1	0	0	0	0	2	36.6
0	doe	12/25/13	3:16:28	wpw	g	15	post	a	0	1	1	0	0	0	0	3	36.6
1	doe	12/25/13	5:11:17	sc_entrance	g	15	post	a	0	1	1	0	0	0	0	2	17.1
0	doe	12/25/13	5:16:46	haven	g	15	post	a	0	1	1	0	0	0	0	3	58
1	doe	12/25/13	6:57:00	trough1	t	15	post	a	0	1	1	0	0	0	0	2	5.9
0	doe	12/25/13	11:39:00	trough1	t	15	post	a	1	0	1	0	0	0	0	1	5.9
0	doe	12/25/13	16:03:44	skymeadow	g	15	post	a	1	0	1	0	0	0	0	1	32.1
0	doe	12/25/13	17:11:55	sc_entrance	g	15	post	a	1	1	1	0	0	0	0	2	17.1
0	doe	12/25/13	17:11:55	whitetail	g	15	post	a	1	0	1	0	0	0	0	1	55.2
0	doe	12/25/13	17:21:34	whitetail	g	15	post	a	1	0	1	0	0	0	0	1	55.2
0	doe	12/25/13	17:21:34	haven	g	15	post	a	1	0	1	0	0	0	0	1	58
0	doe	12/25/13	17:26:37	whitetail	g	15	post	a	1	0	1	0	0	0	0	1	55.2
0	doe	12/25/13	17:26:37	longleaf	g	15	post	a	1	1	1	0	0	0	0	2	17.3
0	doe	12/25/13	17:45:27	sc_entrance	g	15	post	a	1	1	1	0	0	0	0	2	17.1
0	doe	12/25/13	17:53:25	sc_entrance	g	15	post	a	1	1	1	0	0	0	0	2	17.1
1	doe	12/25/13	18:44:12	whitetail	g	15	post	a	0	0	1	0	0	0	0	1	55.2
0	doe	12/25/13	18:49:46	whitetail	g	15	post	a	0	0	1	0	0	0	0	1	55.2
0	doe	12/25/13	19:18:43	sc_entrance	g	15	post	a	0	1	1	0	0	0	0	2	17.1
0	doe	12/25/13	19:24:00	sc_entrance	g	15	post	a	0	0	1	0	0	0	0	1	17.1
1	doe	12/25/13	20:11:30	sc_entrance	g	15	post	a	0	1	1	0	0	0	0	2	17.1
0	doe	12/25/13	20:52:37	longleaf	g	15	post	a	0	1	1	0	0	0	0	2	17.3
0	doe	12/25/13	21:05:21	sc_entrance	g	15	post	a	0	0	1	0	0	0	0	1	17.1
1	doe	12/25/13	21:11:13	trough3.1	t	15	post	a	0	0	1	0	0	0	0	1	7.3
0	doe	12/25/13	21:19:08	trough3.1	t	15	post	a	0	0	1	0	0	0	0	1	7.3
0	doe	12/25/13	21:19:08	trough3.1	t	15	post	a	0	0	1	0	0	0	0	1	7.3
0	doe	12/25/13	21:27:33	trough3.1	t	15	post	a	0	1	1	0	0	0	0	2	7.3
0	doe	12/25/13	21:38:10	longleaf	g	15	post	a	0	0	1	0	0	0	0	1	17.3
1	doe	12/25/13	21:48:14	trough3.1	t	15	post	a	0	0	1	0	0	0	0	1	7.3
0	doe	12/25/13	21:53:00	sc_entrance	g	15	post	a	0	0	1	0	0	0	0	1	17.1
1	doe	12/25/13	22:13:53	trough3.1	t	15	post	a	0	0	1	0	0	0	0	1	7.3
0	doe	12/25/13	22:24:50	sc_entrance	g	15	post	a	0	0	1	0	0	0	0	1	17.1
0	doe	12/25/13	23:58:17	hoot_east	g	15	post	a	0	0	1	0	0	0	0	1	52.3
0	doe	12/30/13	1:56:56	whitetail	g	16	post	a	0	0	1	0	0	0	0	1	55.2
0	doe	12/30/13	17:29:00	sc_entrance	g	16	post	a	1	1	1	0	0	0	0	2	17.1
0	doe	12/30/13	17:59:52	whitetail	g	16	post	a	1	1	1	0	0	0	0	2	55.2
0	doe	12/30/13	18:06:21	whitetail	g	16	post	a	1	1	1	0	0	0	0	2	55.2
0	doe	12/30/13	18:22:04	skymeadow	g	16	post	a	0	1	1	0	0	0	0	2	32.1
0	doe	12/30/13	18:27:56	skymeadow	g	16	post	a	0	0	1	0	0	0	0	2	32.1
0	doe	12/30/13	18:27:56	skymeadow	g	16	post	a	0	0	1	0	0	0	0	2	32.1
0	doe	12/30/13	18:33:06	skymeadow	g	16	post	a	0	0	1	0	0	0	0	1	32.1
1	doe	12/30/13	20:00:40	whitetail	g	16	post	a	0	0	1	0	0	0	0	1	55.2
0	doe	12/30/13	20:06:08	whitetail	g	16	post	a	0	0	1	0	0	0	0	1	55.2
0	doe	12/30/13	20:40:57	whitetail	g	16	post	a	0	0	1	0	0	0	0	1	55.2
0	doe	12/31/13	1:29:58	wpw	g	16	post	a	0	0	1	0	0	0	0	1	36.6
0	doe	12/31/13	1:36:05	wpw	g	16	post	a	0	0	1	0	0	0	0	1	36.6
0	doe	12/31/13	2:25:00	trough3.1	t	16	post	a	0	0	1	0	0	0	0	1	7.3
0	doe	12/31/13	3:16:00	whitetail	g	16	post	a	0	0	1	0	0	0	0	1	55.2
1	doe	12/31/13	3:49:41	trough3.1	t	16	post	a	0	0	1	0	0	0	0	1	7.3
0	doe	12/31/13	4:03:13	sc_entrance	g	16	post	a	0	0	1	0	0	0	0	1	17.1
0	doe	12/31/13	4:03:13	skymeadow	g	16	post	a	0	0	1	0	0	0	0	1	32.1
0	doe	12/31/13	4:30:37	skymeadow	g	16	post	a	0	0	1	0	0	0	0	1	32.1
0	doe	12/31/13	5:12:26	wpw	g	16	post	a	0	0	1	0	0	0	0	1	36.6
0	doe	12/31/13	5:18:16	whitetail	g	16	post	a	0	0	1	0	0	0	0	1	55.2
0	doe	12/31/13	5:25:26	whitetail	g	16	post	a	0	0	1	0	0	0	0	1	55.2
0	doe	12/31/13	5:44:56	whitetail	g	16	post	a	0	0	1	0	0	0	0	1	55.2
0	doe	12/31/13	7:41:00	trough3.1	t	16	post	a	1	1	1	0	0	0	0	2	7.3
0	doe	12/31/13	7:46:00	trough3.1	t	16	post	a	1	1	1	0	0	0	0	2	7.3
0	doe	12/31/13	7:54:00	trough3.1	t	16	post	a	1	0	1	0	0	0	0	1	7.3
0	doe	12/31/13	17:08:10	wpw	g	16	post	a	1	1	1	0	0	0	0	2	36.6
1	doe	12/31/13	17:21:41	wpw	g	16	post	a	1	1	1	0	0	0	0	2	36.6
0	doe	12/31/13	17:33:00	skymeadow	g	16	post	a	1	0	1	0	0	0	0	1	32.1
0	doe	12/31/13	17:47:49	trough3.1	t	16	post	a	1	0	1	0	0	0	0	1	7.3
0	doe	12/31/13	17:47:49	skymeadow	g	16	post	a	1	0	1	0	0	0	0	1	32.1
0	doe	12/31/13	17:49:00	sc_entrance	g	16	post	a	1	1	1	0	0	0	0	2	17.1
0	doe	12/31/13	18:11:02	trough3.1	t	16	post	a	1	1	1	0	0	0	0	2	7.3
0	doe	12/31/13	18:16:02	trough3.1	t	16	post	a	0	1	1	0	0	0	0	2	7.3
0	doe	12/31/13	18:16:02	skymeadow	g	16	post	a	0	0	1	1	0	1	0	2	32.1
0	doe	12/31/13	19:25:36	whitetail	g	16	post	a	0	0	1	0	0	0	0	1	55.2
0	doe	12/31/13	19:32:47	whitetail	g	16	post	a	0	0	1	0	0	0	0	1	55.2
1	doe	12/31/13	22:16:10	longleaf	g	16	post	a	0	1	1	0	0	0	0	3	17.3
0	doe	12/31/13	23:39:19	wpw	g	16	post	a	0	1	1	0	0	0	0	2	36.6
0	doe	12/31/13	23:45:06	wpw	g	16	post	a	0	1	1	0	0	0	0	2	36.6
0	doe	12/31/13	23:50:27	wpw	g	16	post	a	0	1	1	0	0	0	0	2	36.6
0	doe	01/01/14	0:19:42	wpw	g	16	post	a	0	0	1	0	0	0	0	1	36.6
1	doe	01/01/14	0:39:00	sc_entrance	g	16	post	a	0	0	1	0	0	0	0	1	17.1
0	doe	01/01/14	1:32:00	sc_entrance	g	16	post	a	0	0	1	0	0	0	0	1	17.1
0	doe	01/01/14	2:46:05	whitetail	g	16	post	a	0	0	1	0	0	0	0	1	55.2
1	doe	01/01/14	3:23:41	whitetail	g	16	post	a	0	0	1	0	0	0	0	1	55.2
0	doe	01/01/14	15:36:00	trough3.1	t	16	post	a	1	0	1	0	0	0	0	1	7.3
0	doe	01/01/14	16:44:19	haven	g	16	post	a	1	1	1	0	0	0	0	2	58
0	doe	01/01/14	16:55:46	wpw	g	16	post	a	1	1	1	0	0	0	0	2	36.6
0	doe	01/01/14	17:20:16	sc_entrance	g	16	post	a	1	1	1	0	0	0	0	2	17.1
0	doe	01/01/14	17:25:18	haven	g	16	post	a	1	1	1	0	0	0	0	2	58
1	doe	01/01/14	17:25:18	trough3.1	t	16	post	a	1	0	1	0	0	0	0	1	7.3
1	doe	01/01/14	17:25:18	sc_entrance	g	16	post	a	1	1	1	0	0	0	0	3	17.1
0	doe	01/01/14	17:25:18	sc_entrance	g	16	post	a	1	1	1	0	0	0	0	3	17.1
0	doe	01/01/14	18:17:00	trough1	t	16	post	a	0	0	1	0	0	0	0	1	5.9
0	doe	09/15/14	1:34:33	trough3.2	t	1	pre	b	0	0	1	0	0	0	0	1	0
0	doe	09/15/14	6:09:52	trough1	t	1	pre	b	1	0	1	0	0	0	0	1	5.9
0	doe	09/15/14	6:21:11	trough1	t	1	pre	b	1	0	1	0	0	0	0	1	5.9
0	doe	09/15/14	6:26:27	trough1	t	1	pre	b	1	0	1	0	0	0	0	1	5.9
0	doe	09/15/14	6:31:35	trough1	t	1	pre	b	1	0	1	0	0	0	0	2	5.9
0	doe	09/15/14	6:31:35	trough1	t	1	pre	b	1	0	1	0	0	0	0	2	5.9
0	doe	09/15/14	6:42:19	trough1	t	1	pre	b	1	0	1	0	0	0	0	1	5.9
0	doe	09/15/14	6:54:54	trough1	t	1	pre	b	1	0	1	0	0	0	0	1	5.9
0	doe	09/15/14	7:05:10	trough1	t	1	pre	b	1	0	1	0	0	0	0	1	5.9
0	doe	09/15/14	7:13:53	trough2	t	1	pre	b	1	0	1	0	0	0	0	2	0
0	doe	09/15/14	7:13:53	trough2	t	1	pre	b	1	0	1	0	0	0	0	2	0
0	doe	09/15/14	11:55:24	trough3.2	t	1	pre	b	1	0	1	0	0	0	0	1	0
0	doe	09/15/14	12:01:51	trough3.2	t	1	pre	b	1	0	1	0	0	0	0	1	0
0	doe	09/15/14	12:32:15	trough1600	t	1	pre	b	1	1	1	0	0	0	0	2	0
0	doe	09/15/14	19:11:44	trough1600	t	1	pre	b	1	0	1	0	0	0	0	1	0
1	doe	09/16/14	2:21:31	trough1	t	1	pre	b	0	0	1	0	0	0	0	2	5.9
0	doe	09/16/14	2:21:31	trough1	t	1	pre	b	0	0	1	0	0	0	0	2	5.9
0	doe	09/16/14	2:26:38	trough1	t	1	pre	b	0	0	1	0	0	0	0	1	5.9
1	doe	09/16/14	2:34:03	trough1	t	1	pre	b	0	0	1	0	0	0	0	2	5.9
0	doe	09/16/14	2:34:03	trough1	t	1	pre	b	0	0	1	0	0	0	0	2	5.9
0	doe	09/16/14	2:39:07	trough1	t	1	pre	b	0	0	1	0	0	0	0	2	5.9
1	doe	09/16/14	2:39:07	trough1	t	1	pre	b	0	0	1	0	0	0	0	2	5.9
1	doe	09/16/14	2:44:08	trough1	t	1	pre	b	0	0	1	0	0	0	0	2	5.9
0	doe	09/16/14	2:44:08	trough1	t	1	pre	b	0	0	1	0	0	0	0	2	5.9
0	doe	09/16/14	5:55:16	trough1	t	1	pre	b	1	0	1	0	0	0	0	1	5.9
0	doe	09/16/14	9:41:18	trough2	t	1	pre	b	1	1	1	1	0	1	0	3	0
0	doe	09/16/14	9:52:00	trough2	t	1	pre	b	1	1	1	0	0	0	0	2	0
0	doe	09/16/14	19:37:48	trough1	t	1	pre	b	0	0	1	1	0	1	0	3	5.9
1	doe	09/16/14	19:37:48	trough1	t	1	pre	b	0	0	1	1	0	1	0	3	5.9
0	doe	09/16/14	19:48:04	trough1	t	1	pre	b	0	0	1	0	0	0	0	1	5.9
0	doe	09/16/14	20:31:51	trough1	t	1	pre	b	0	0	1	0	0	0	0	1	5.9
0	doe	09/17/14	7:14:47	trough1	t	1	pre	b	1	0	1	0	0	0	0	1	5.9
0	doe	09/17/14	7:19:47	trough1	t	1	pre	b	1	0	1	1	0	1	0	2	5.9
0	doe	09/17/14	9:45:35	trough1000	t	1	pre	b	1	1	1	1	0	1	0	3	9.5
0	doe	09/17/14	19:21:37	trough3.2	t	1	pre	b	0	0	1	0	0	0	0	1	0
0	doe	09/17/14	19:22:25	trough1600	t	1	pre	b	0	1	1	0	0	0	0	2	0
0	doe	09/22/14	2:28:50	wpw_pile	p	2	pre	b	0	0	1	0	0	0	0	1	0
0	doe	09/22/14	3:50:10	trough1600	t	2	pre	b	0	0	1	0	0	0	0	1	0
0	doe	09/22/14	3:55:25	trough1600	t	2	pre	b	0	0	1	0	0	0	0	1	0
0	doe	09/22/14	5:04:46	wpw_pile	p	2	pre	b	0	0	1	0	0	0	0	1	0
1	doe	09/22/14	5:15:16	wpw_pile	p	2	pre	b	0	0	1	0	0	0	0	1	0
0	doe	09/22/14	5:22:21	wpw_pile	p	2	pre	b	0	0	1	0	0	0	0	1	0
1	doe	09/22/14	8:11:34	wpw_pile	p	2	pre	b	1	0	1	0	0	0	0	3	0
0	doe	09/22/14	8:11:34	wpw_pile	p	2	pre	b	1	0	1	0	0	0	0	3	0
0	doe	09/22/14	8:11:34	wpw_pile	p	2	pre	b	1	0	1	0	0	0	0	3	0
0	doe	09/22/14	8:17:01	wpw_pile	p	2	pre	b	1	0	1	0	0	0	0	2	0
0	doe	09/22/14	8:17:01	wpw_pile	p	2	pre	b	1	0	1	0	0	0	0	2	0
0	doe	09/22/14	8:23:28	wpw_pile	p	2	pre	b	1	0	1	0	0	0	0	2	0
0	doe	09/22/14	8:23:28	wpw_pile	p	2	pre	b	1	0	1	0	0	0	0	2	0
0	doe	09/22/14	8:28:55	wpw_pile	p	2	pre	b	1	0	1	0	0	0	0	1	0
0	doe	09/22/14	8:33:59	wpw_pile	p	2	pre	b	1	0	1	0	0	0	0	1	0
0	doe	09/22/14	19:19:22	trough3.2	t	2	pre	b	0	0	1	0	0	0	0	1	0
0	doe	09/22/14	19:25:38	trough3.2	t	2	pre	b	0	0	1	0	0	0	0	2	0
0	doe	09/22/14	19:25:38	trough3.2	t	2	pre	b	0	0	1	0	0	0	0	2	0
1	doe	09/22/14	20:03:43	wpw_pile	p	2	pre	b	0	1	1	0	0	0	0	3	0
1	doe	09/22/14	20:03:43	wpw_pile	p	2	pre	b	0	1	1	0	0	0	0	3	0
0	doe	09/22/14	20:31:17	wpw_pile	p	2	pre	b	0	1	1	1	0	1	0	3	0
0	doe	09/22/14	21:45:37	wpw_pile	p	2	pre	b	0	0	1	0	0	0	0	1	0
0	doe	09/23/14	0:01:23	trough1600	t	2	pre	b	0	0	1	0	0	0	0	1	0
0	doe	09/23/14	0:06:25	trough1600	t	2	pre	b	0	0	1	0	0	0	0	1	0
1	doe	09/23/14	0:11:32	trough1600	t	2	pre	b	0	0	1	0	0	0	0	1	0
1	doe	09/23/14	0:16:41	trough1600	t	2	pre	b	0	0	1	0	0	0	0	1	0
1	doe	09/23/14	0:26:02	trough1600	t	2	pre	b	0	0	1	0	0	0	0	1	0
0	doe	09/23/14	1:12:02	wpw_pile	p	2	pre	b	0	0	1	0	0	0	0	1	0
1	doe	09/23/14	1:17:59	wpw_pile	p	2	pre	b	0	0	1	0	0	0	0	1	0
0	doe	09/23/14	1:23:35	wpw_pile	p	2	pre	b	0	0	1	0	0	0	1	2	0
0	doe	09/23/14	1:30:18	wpw_pile	p	2	pre	b	0	0	1	0	0	0	0	1	0
0	doe	09/23/14	1:35:59	wpw_pile	p	2	pre	b	0	0	1	0	0	0	0	1	0
0	doe	09/23/14	1:43:11	wpw_pile	p	2	pre	b	0	0	1	0	0	0	0	1	0
0	doe	09/23/14	1:52:13	wpw_pile	p	2	pre	b	0	0	1	0	0	0	0	1	0
0	doe	09/23/14	2:50:30	wpw_pile	p	2	pre	b	0	1	1	0	0	0	0	2	0
1	doe	09/23/14	5:16:04	wpw_pile	p	2	pre	b	0	0	1	0	0	0	0	1	0
0	doe	09/23/14	5:23:17	wpw_pile	p	2	pre	b	0	0	1	0	0	0	0	1	0
0	doe	09/23/14	5:34:53	wpw_pile	p	2	pre	b	0	0	1	0	0	0	0	1	0
1	doe	09/23/14	6:56:23	wpw_pile	p	2	pre	b	1	0	1	0	0	0	0	1	0
1	doe	09/23/14	7:10:56	wpw_pile	p	2	pre	b	1	1	1	0	0	0	0	2	0
0	doe	09/23/14	8:01:15	trough3.2	t	2	pre	b	1	0	1	0	0	0	0	1	0
0	doe	09/23/14	8:08:07	trough3.2	t	2	pre	b	1	0	1	0	0	0	0	2	0
1	doe	09/23/14	8:08:07	trough3.2	t	2	pre	b	1	0	1	0	0	0	0	2	0
1	doe	09/23/14	20:15:38	wpw_pile	p	2	pre	b	0	0	1	0	0	0	0	1	0
0	doe	09/24/14	0:34:47	trough1600	t	2	pre	b	0	0	1	0	0	0	0	1	0
1	doe	09/24/14	4:47:56	wpw_pile	p	2	pre	b	0	0	1	0	0	0	0	1	0
0	doe	09/24/14	4:53:18	wpw_pile	p	2	pre	b	0	0	1	0	0	0	0	1	0
0	doe	09/24/14	4:58:22	wpw_pile	p	2	pre	b	0	0	1	0	0	0	0	1	0
0	doe	09/24/14	5:11:17	wpw_pile	p	2	pre	b	0	0	1	0	0	0	0	1	0
1	doe	09/24/14	8:57:35	trough4	t	2	pre	b	1	0	1	0	0	0	0	1	6.2
0	doe	09/24/14	12:41:47	trough3.2	t	2	pre	b	1	0	1	0	0	0	0	1	0
0	doe	09/24/14	12:51:24	trough3.2	t	2	pre	b	1	0	1	0	0	0	0	2	0
0	doe	09/24/14	12:51:24	trough3.2	t	2	pre	b	1	0	1	0	0	0	0	2	0
0	doe	09/24/14	12:58:25	trough3.2	t	2	pre	b	1	0	1	0	0	0	0	2	0
0	doe	09/24/14	12:58:25	trough3.2	t	2	pre	b	1	0	1	0	0	0	0	2	0
1	doe	09/24/14	18:17:45	wpw_pile	p	2	pre	b	1	0	1	0	0	0	0	1	0
0	doe	09/24/14	18:24:09	trough1000	t	2	pre	b	1	1	1	0	0	0	0	2	9.5
1	doe	09/24/14	19:06:37	wpw_pile	p	2	pre	b	0	0	1	0	0	0	0	3	0
1	doe	09/24/14	19:06:37	wpw_pile	p	2	pre	b	0	0	1	0	0	0	0	3	0
0	doe	09/24/14	19:06:37	wpw_pile	p	2	pre	b	0	0	1	0	0	0	0	3	0
0	doe	09/24/14	19:12:50	wpw_pile	p	2	pre	b	0	0	1	0	0	0	0	2	0
0	doe	09/24/14	19:12:50	wpw_pile	p	2	pre	b	0	0	1	0	0	0	0	2	0
0	doe	09/24/14	19:33:40	wpw_pile	p	2	pre	b	0	1	1	0	0	0	0	2	0
0	doe	09/24/14	19:39:47	wpw_pile	p	2	pre	b	0	1	1	0	0	0	0	3	0
0	doe	09/24/14	19:39:47	wpw_pile	p	2	pre	b	0	1	1	0	0	0	0	3	0
1	doe	09/24/14	19:45:13	wpw_pile	p	2	pre	b	0	1	1	0	0	0	0	3	0
1	doe	09/24/14	19:45:13	wpw_pile	p	2	pre	b	0	1	1	0	0	0	0	3	0
1	doe	09/24/14	20:10:06	wpw_pile	p	2	pre	b	0	0	1	0	0	0	0	1	0
0	doe	09/29/14	4:52:19	trough1	t	3	pre	b	0	0	1	0	0	0	0	1	5.9
0	doe	09/29/14	4:57:24	trough1	t	3	pre	b	0	0	1	0	0	0	0	1	5.9
0	doe	09/29/14	8:57:52	trough1000	t	3	pre	b	1	0	1	0	0	0	0	1	9.5
0	doe	09/29/14	19:51:51	trough1000	t	3	pre	b	0	1	1	0	0	0	0	3	9.5
1	doe	09/29/14	22:47:03	wpw_pile	p	3	pre	b	0	1	1	0	0	0	0	2	0
0	doe	09/30/14	7:50:28	wpw_pile	p	3	pre	b	1	0	1	0	0	0	0	1	0
0	doe	10/01/14	0:29:04	trough4	t	3	pre	b	0	0	1	0	0	0	0	1	6.2
0	doe	10/01/14	20:11:27	wpw_pile	p	3	pre	b	0	0	1	0	0	0	0	2	0
0	doe	10/01/14	20:11:27	wpw_pile	p	3	pre	b	0	0	1	0	0	0	0	2	0
0	doe	10/01/14	20:20:29	wpw_pile	p	3	pre	b	0	0	1	0	0	0	0	3	0
0	doe	10/01/14	20:20:29	wpw_pile	p	3	pre	b	0	0	1	0	0	0	0	3	0
0	doe	10/01/14	20:20:29	wpw_pile	p	3	pre	b	0	0	1	0	0	0	0	3	0
0	doe	10/01/14	20:29:58	wpw_pile	p	3	pre	b	0	0	1	0	0	0	0	1	0
0	doe	10/01/14	20:39:49	wpw_pile	p	3	pre	b	0	1	1	0	0	0	0	2	0
0	doe	10/01/14	22:18:20	wpw_pile	p	3	pre	b	0	1	1	0	0	0	0	2	0
0	doe	10/01/14	23:11:06	wpw_pile	p	3	pre	b	0	0	1	0	0	0	0	1	0
1	doe	10/01/14	23:20:11	wpw_pile	p	3	pre	b	0	0	1	0	0	0	0	2	0
0	doe	10/01/14	23:20:11	wpw_pile	p	3	pre	b	0	0	1	0	0	0	0	2	0
0	doe	10/01/14	23:25:52	wpw_pile	p	3	pre	b	0	1	1	0	0	0	0	2	0
0	doe	10/01/14	23:36:37	wpw_pile	p	3	pre	b	0	0	1	0	0	0	0	3	0
0	doe	10/01/14	23:36:37	wpw_pile	p	3	pre	b	0	0	1	0	0	0	0	3	0
0	doe	10/01/14	23:36:37	wpw_pile	p	3	pre	b	0	0	1	0	0	0	0	3	0
1	doe	10/01/14	23:44:18	wpw_pile	p	3	pre	b	0	0	1	0	0	0	0	3	0
0	doe	10/01/14	23:44:18	wpw_pile	p	3	pre	b	0	0	1	0	0	0	0	3	0
0	doe	10/01/14	23:44:18	wpw_pile	p	3	pre	b	0	0	1	0	0	0	0	3	0
0	doe	10/01/14	23:45:23	trough3.2	t	3	pre	b	0	0	1	0	0	0	0	1	0
1	doe	10/01/14	23:50:36	wpw_pile	p	3	pre	b	0	0	1	0	0	0	0	3	0
1	doe	10/01/14	23:50:36	wpw_pile	p	3	pre	b	0	0	1	0	0	0	0	3	0
1	doe	10/01/14	23:50:36	wpw_pile	p	3	pre	b	0	0	1	0	0	0	0	3	0
0	doe	10/01/14	23:58:05	wpw_pile	p	3	pre	b	0	0	1	0	0	0	0	2	0
0	doe	10/01/14	23:58:05	wpw_pile	p	3	pre	b	0	0	1	0	0	0	0	2	0
1	doe	10/06/14	0:39:07	wpw_pile	p	4	pre	b	0	0	1	0	0	0	0	1	0
0	doe	10/06/14	0:45:43	wpw_pile	p	4	pre	b	0	0	1	0	0	0	0	1	0
0	doe	10/06/14	0:49:01	hayfield_pile	p	4	pre	b	0	0	1	0	0	0	0	1	0
1	doe	10/06/14	0:51:10	wpw_pile	p	4	pre	b	0	0	1	0	0	0	0	1	0
1	doe	10/06/14	0:56:29	wpw_pile	p	4	pre	b	0	0	1	0	0	0	0	2	0
0	doe	10/06/14	0:56:29	wpw_pile	p	4	pre	b	0	0	1	0	0	0	0	2	0
0	doe	10/06/14	0:57:39	hayfield_pile	p	4	pre	b	0	0	1	0	0	0	0	1	0
1	doe	10/06/14	1:01:37	wpw_pile	p	4	pre	b	0	0	1	0	0	0	0	1	0
1	doe	10/06/14	1:02:43	hayfield_pile	p	4	pre	b	0	0	1	0	0	0	0	1	0
1	doe	10/06/14	1:08:36	wpw_pile	p	4	pre	b	0	0	1	0	0	0	0	2	0
1	doe	10/06/14	1:08:36	wpw_pile	p	4	pre	b	0	0	1	0	0	0	0	2	0
0	doe	10/06/14	1:10:39	hayfield_pile	p	4	pre	b	0	0	1	0	0	0	0	1	0
0	doe	10/06/14	1:14:07	wpw_pile	p	4	pre	b	0	0	1	0	0	0	0	1	0
0	doe	10/06/14	1:26:14	wpw_pile	p	4	pre	b	0	0	1	0	0	0	0	1	0
0	doe	10/06/14	1:32:52	wpw_pile	p	4	pre	b	0	0	1	0	0	0	0	1	0
0	doe	10/06/14	2:06:37	trough1600	t	4	pre	b	0	1	1	0	0	0	0	2	0
0	doe	10/06/14	3:15:04	wpw_pile	p	4	pre	b	0	0	1	0	0	0	0	1	0
0	doe	10/06/14	3:22:50	wpw_pile	p	4	pre	b	0	0	1	0	0	0	0	1	0
0	doe	10/06/14	3:32:00	wpw_pile	p	4	pre	b	0	0	1	0	0	0	0	1	0
0	doe	10/06/14	3:36:22	hayfield_pile	p	4	pre	b	0	0	1	0	0	0	0	1	0
1	doe	10/06/14	3:37:49	wpw_pile	p	4	pre	b	0	0	1	0	0	0	0	1	0
0	doe	10/06/14	3:43:24	hayfield_pile	p	4	pre	b	0	1	1	0	0	0	0	3	0
1	doe	10/06/14	3:43:24	hayfield_pile	p	4	pre	b	0	1	1	0	0	0	0	3	0
0	doe	10/06/14	3:57:12	hayfield_pile	p	4	pre	b	0	0	1	0	0	0	0	1	0
0	doe	10/06/14	4:03:37	wpw_pile	p	4	pre	b	0	1	1	0	0	0	0	2	0
0	doe	10/06/14	5:25:03	hayfield_pile	p	4	pre	b	0	0	1	1	0	1	1	3	0
1	doe	10/06/14	5:58:09	hayfield_pile	p	4	pre	b	0	1	1	0	0	0	0	2	0
0	doe	10/06/14	6:01:04	wpw_pile	p	4	pre	b	0	0	1	0	0	0	0	1	0
1	doe	10/06/14	6:03:20	hayfield_pile	p	4	pre	b	0	0	1	1	0	1	0	2	0
0	doe	10/06/14	6:09:36	wpw_pile	p	4	pre	b	1	0	1	0	0	0	0	1	0
0	doe	10/06/14	6:46:16	wpw_pile	p	4	pre	b	1	1	1	0	0	0	0	2	0
0	doe	10/06/14	6:49:54	trough1000	t	4	pre	b	1	1	1	0	0	0	0	3	9.5
0	doe	10/06/14	6:49:54	trough1000	t	4	pre	b	1	1	1	0	0	0	0	3	9.5
0	doe	10/06/14	6:50:28	trough4	t	4	pre	b	1	0	1	0	0	0	0	1	6.2
0	doe	10/06/14	6:51:39	wpw_pile	p	4	pre	b	1	1	1	0	0	0	0	2	0
0	doe	10/06/14	18:13:26	trough1600	t	4	pre	b	1	0	1	0	0	0	0	1	0
0	doe	10/06/14	18:25:51	trough1600	t	4	pre	b	1	1	1	0	0	0	0	2	0
1	doe	10/06/14	18:36:01	trough1600	t	4	pre	b	1	1	1	0	0	0	0	2	0
0	doe	10/06/14	18:47:32	trough1600	t	4	pre	b	1	1	1	0	0	0	0	2	0
0	doe	10/06/14	18:57:58	wpw_pile	p	4	pre	b	1	1	1	0	0	0	0	2	0
0	doe	10/06/14	19:08:49	wpw_pile	p	4	pre	b	1	0	1	0	0	0	0	1	0
0	doe	10/06/14	19:31:50	wpw_pile	p	4	pre	b	1	0	1	0	0	0	0	1	0
1	doe	10/06/14	19:43:24	wpw_pile	p	4	pre	b	1	0	1	0	0	0	0	3	0
0	doe	10/06/14	19:43:24	wpw_pile	p	4	pre	b	1	0	1	0	0	0	0	3	0
1	doe	10/06/14	19:43:24	wpw_pile	p	4	pre	b	1	0	1	0	0	0	0	3	0
0	doe	10/06/14	19:49:56	wpw_pile	p	4	pre	b	0	0	1	0	0	0	0	3	0
0	doe	10/06/14	19:49:56	wpw_pile	p	4	pre	b	0	0	1	0	0	0	0	3	0
0	doe	10/06/14	19:49:56	wpw_pile	p	4	pre	b	0	0	1	0	0	0	0	3	0
0	doe	10/06/14	19:55:04	wpw_pile	p	4	pre	b	0	0	1	0	0	0	0	2	0
0	doe	10/06/14	19:55:04	wpw_pile	p	4	pre	b	0	0	1	0	0	0	0	2	0
1	doe	10/06/14	20:00:46	wpw_pile	p	4	pre	b	0	0	1	0	0	0	0	3	0
0	doe	10/06/14	20:00:46	wpw_pile	p	4	pre	b	0	0	1	0	0	0	0	3	0
0	doe	10/06/14	20:00:46	wpw_pile	p	4	pre	b	0	0	1	0	0	0	0	3	0
0	doe	10/06/14	20:05:58	wpw_pile	p	4	pre	b	0	0	1	0	0	0	0	2	0
1	doe	10/06/14	20:05:58	wpw_pile	p	4	pre	b	0	0	1	0	0	0	0	2	0
1	doe	10/06/14	20:14:38	wpw_pile	p	4	pre	b	0	0	1	0	0	0	0	1	0
0	doe	10/06/14	20:27:43	wpw_pile	p	4	pre	b	0	0	1	0	0	0	0	1	0
0	doe	10/06/14	20:42:49	wpw_pile	p	4	pre	b	0	1	1	0	0	0	1	3	0
0	doe	10/06/14	20:55:16	wpw_pile	p	4	pre	b	0	1	1	0	0	0	0	2	0
0	doe	10/06/14	21:01:06	wpw_pile	p	4	pre	b	0	1	1	0	0	0	0	2	0
0	doe	10/06/14	21:06:39	wpw_pile	p	4	pre	b	0	0	1	0	0	0	0	1	0
0	doe	10/06/14	21:34:47	hayfield_pile	p	4	pre	b	0	1	1	0	0	0	0	2	0
0	doe	10/06/14	21:40:14	hayfield_pile	p	4	pre	b	0	0	1	0	0	0	0	2	0
0	doe	10/06/14	21:40:14	hayfield_pile	p	4	pre	b	0	0	1	0	0	0	0	2	0
1	doe	10/06/14	22:38:18	trough3.2	t	4	pre	b	0	1	1	0	0	0	0	3	0
0	doe	10/06/14	22:43:24	trough3.2	t	4	pre	b	0	1	1	0	0	0	0	3	0
1	doe	10/06/14	22:43:28	trough1600	t	4	pre	b	0	1	1	0	0	0	0	2	0
0	doe	10/06/14	22:48:41	trough3.2	t	4	pre	b	0	1	1	0	0	0	0	3	0
0	doe	10/06/14	22:49:05	trough1600	t	4	pre	b	0	1	1	0	0	0	0	3	0
0	doe	10/06/14	22:55:05	trough1600	t	4	pre	b	0	1	1	0	0	0	0	2	0
0	doe	10/06/14	23:00:31	trough1600	t	4	pre	b	0	0	1	0	0	0	0	1	0
0	doe	10/06/14	23:21:27	trough1000	t	4	pre	b	0	0	1	0	0	0	0	1	9.5
0	doe	10/07/14	0:25:21	hayfield_pile	p	4	pre	b	0	0	1	0	0	0	0	2	0
1	doe	10/07/14	0:25:21	hayfield_pile	p	4	pre	b	0	0	1	0	0	0	0	2	0
1	doe	10/07/14	0:31:17	hayfield_pile	p	4	pre	b	0	0	1	0	0	0	0	2	0
0	doe	10/07/14	0:31:17	hayfield_pile	p	4	pre	b	0	0	1	0	0	0	0	2	0
0	doe	10/07/14	1:04:56	wpw_pile	p	4	pre	b	0	0	1	0	0	0	0	1	0
0	doe	10/07/14	1:10:16	wpw_pile	p	4	pre	b	0	0	1	0	0	0	0	1	0
0	doe	10/07/14	1:21:32	wpw_pile	p	4	pre	b	0	0	1	0	0	0	0	1	0
0	doe	10/07/14	2:26:12	hayfield_pile	p	4	pre	b	0	0	1	0	0	0	0	1	0
1	doe	10/07/14	2:39:51	hayfield_pile	p	4	pre	b	0	0	1	0	0	0	0	1	0
0	doe	10/07/14	2:48:37	hayfield_pile	p	4	pre	b	0	0	1	0	0	0	0	2	0
1	doe	10/07/14	2:48:37	hayfield_pile	p	4	pre	b	0	0	1	0	0	0	0	2	0
0	doe	10/07/14	3:51:59	wpw_pile	p	4	pre	b	0	0	1	0	0	0	0	1	0
1	doe	10/07/14	3:57:22	wpw_pile	p	4	pre	b	0	1	1	0	0	0	0	2	0
1	doe	10/07/14	4:04:29	wpw_pile	p	4	pre	b	0	1	1	0	0	0	0	2	0
0	doe	10/07/14	4:10:40	wpw_pile	p	4	pre	b	0	0	1	0	0	0	0	1	0
0	doe	10/07/14	4:16:52	wpw_pile	p	4	pre	b	0	0	1	0	0	0	0	1	0
0	doe	10/07/14	4:23:01	wpw_pile	p	4	pre	b	0	0	1	0	0	0	0	1	0
0	doe	10/07/14	4:28:53	wpw_pile	p	4	pre	b	0	0	1	0	0	0	0	2	0
1	doe	10/07/14	4:28:53	wpw_pile	p	4	pre	b	0	0	1	0	0	0	0	2	0
0	doe	10/07/14	4:39:09	wpw_pile	p	4	pre	b	0	1	1	0	0	0	0	2	0
0	doe	10/07/14	5:27:36	wpw_pile	p	4	pre	b	0	0	1	0	0	0	0	1	0
0	doe	10/07/14	6:07:40	hayfield_pile	p	4	pre	b	0	0	1	0	0	0	0	1	0
1	doe	10/07/14	6:23:06	wpw_pile	p	4	pre	b	1	0	1	0	0	0	0	2	0
1	doe	10/07/14	6:23:06	wpw_pile	p	4	pre	b	1	0	1	0	0	0	0	2	0
0	doe	10/07/14	6:30:03	wpw_pile	p	4	pre	b	1	0	1	0	0	0	0	3	0
1	doe	10/07/14	6:30:03	wpw_pile	p	4	pre	b	1	0	1	0	0	0	0	3	0
0	doe	10/07/14	6:30:03	wpw_pile	p	4	pre	b	1	0	1	0	0	0	0	3	0
1	doe	10/07/14	6:35:32	wpw_pile	p	4	pre	b	1	0	1	0	0	0	0	2	0
0	doe	10/07/14	6:35:32	wpw_pile	p	4	pre	b	1	0	1	0	0	0	0	2	0
1	doe	10/07/14	6:40:32	wpw_pile	p	4	pre	b	1	0	1	0	0	0	0	1	0
1	doe	10/07/14	6:58:13	wpw_pile	p	4	pre	b	1	0	1	0	0	0	0	1	0
1	doe	10/07/14	17:14:23	wpw_pile	p	4	pre	b	1	0	1	0	0	0	0	3	0
1	doe	10/07/14	17:14:23	wpw_pile	p	4	pre	b	1	0	1	0	0	0	0	3	0
0	doe	10/07/14	17:14:23	wpw_pile	p	4	pre	b	1	0	1	0	0	0	0	3	0
1	doe	10/07/14	17:23:05	wpw_pile	p	4	pre	b	1	0	1	0	0	0	0	3	0
0	doe	10/07/14	17:23:05	wpw_pile	p	4	pre	b	1	0	1	0	0	0	0	3	0
0	doe	10/07/14	17:23:05	wpw_pile	p	4	pre	b	1	0	1	0	0	0	0	3	0
1	doe	10/07/14	17:35:14	wpw_pile	p	4	pre	b	1	0	1	0	0	0	0	3	0
1	doe	10/07/14	17:35:14	wpw_pile	p	4	pre	b	1	0	1	0	0	0	0	3	0
1	doe	10/07/14	17:35:14	wpw_pile	p	4	pre	b	1	0	1	0	0	0	0	3	0
1	doe	10/07/14	17:48:14	wpw_pile	p	4	pre	b	1	0	1	0	0	0	0	1	0
0	doe	10/07/14	18:35:13	trough1600	t	4	pre	b	1	0	1	1	0	1	0	2	0
0	doe	10/07/14	20:36:14	trough1600	t	4	pre	b	0	0	1	0	0	0	0	1	0
0	doe	10/07/14	22:11:48	wpw_pile	p	4	pre	b	0	1	1	0	0	0	0	2	0
0	doe	10/07/14	22:17:27	wpw_pile	p	4	pre	b	0	1	1	0	0	0	0	2	0
0	doe	10/07/14	22:23:01	wpw_pile	p	4	pre	b	0	1	1	0	0	0	0	2	0
0	doe	10/07/14	22:28:34	wpw_pile	p	4	pre	b	0	1	1	0	0	0	0	2	0
0	doe	10/07/14	22:28:54	trough4	t	4	pre	b	0	0	1	0	0	0	0	1	6.2
0	doe	10/07/14	23:36:59	wpw_pile	p	4	pre	b	0	1	1	0	0	0	0	2	0
0	doe	10/07/14	23:45:56	hayfield_pile	p	4	pre	b	0	0	1	0	0	0	0	2	0
0	doe	10/07/14	23:45:56	hayfield_pile	p	4	pre	b	0	0	1	0	0	0	0	2	0
0	doe	10/07/14	23:54:51	hayfield_pile	p	4	pre	b	0	0	1	0	0	0	0	4	0
0	doe	10/07/14	23:54:51	hayfield_pile	p	4	pre	b	0	0	1	0	0	0	0	4	0
1	doe	10/07/14	23:54:51	hayfield_pile	p	4	pre	b	0	0	1	0	0	0	0	4	0
1	doe	10/07/14	23:54:51	hayfield_pile	p	4	pre	b	0	0	1	0	0	0	0	4	0
0	doe	10/08/14	0:02:04	hayfield_pile	p	4	pre	b	0	0	1	0	0	0	0	1	0
1	doe	10/08/14	0:05:27	trough1600	t	4	pre	b	0	0	1	0	0	0	0	1	0
0	doe	10/08/14	0:07:15	hayfield_pile	p	4	pre	b	0	0	1	0	0	0	0	1	0
0	doe	10/08/14	0:18:11	hayfield_pile	p	4	pre	b	0	0	1	1	0	1	0	3	0
1	doe	10/08/14	0:18:11	hayfield_pile	p	4	pre	b	0	0	1	1	0	1	0	3	0
1	doe	10/08/14	0:23:44	hayfield_pile	p	4	pre	b	0	0	1	1	0	1	0	3	0
0	doe	10/08/14	0:23:44	hayfield_pile	p	4	pre	b	0	0	1	1	0	1	0	3	0
0	doe	10/08/14	0:43:38	wpw_pile	p	4	pre	b	0	0	1	0	0	0	0	1	0
0	doe	10/08/14	1:04:18	wpw_pile	p	4	pre	b	0	0	1	0	0	0	0	1	0
1	doe	10/08/14	6:18:15	wpw_pile	p	4	pre	b	1	1	1	0	0	0	0	2	0
0	doe	10/08/14	6:25:05	wpw_pile	p	4	pre	b	1	1	1	0	0	0	0	2	0
0	doe	10/08/14	6:34:07	wpw_pile	p	4	pre	b	1	1	1	0	0	0	0	2	0
1	doe	10/08/14	6:45:30	wpw_pile	p	4	pre	b	1	0	1	1	0	1	0	3	0
0	doe	10/08/14	6:45:30	wpw_pile	p	4	pre	b	1	0	1	1	0	1	0	3	0
0	doe	10/08/14	6:52:54	wpw_pile	p	4	pre	b	1	0	1	0	0	0	0	2	0
0	doe	10/08/14	6:52:54	wpw_pile	p	4	pre	b	1	0	1	0	0	0	0	2	0
0	doe	10/08/14	7:00:58	wpw_pile	p	4	pre	b	1	0	1	0	0	0	0	2	0
0	doe	10/08/14	7:00:58	wpw_pile	p	4	pre	b	1	0	1	0	0	0	0	2	0
0	doe	10/08/14	19:08:25	wpw_pile	p	4	pre	b	1	0	1	0	0	0	0	1	0
0	doe	10/08/14	19:17:57	wpw_pile	p	4	pre	b	1	0	1	0	0	0	0	3	0
0	doe	10/08/14	19:17:57	wpw_pile	p	4	pre	b	1	0	1	0	0	0	0	3	0
0	doe	10/08/14	19:17:57	wpw_pile	p	4	pre	b	1	0	1	0	0	0	0	3	0
0	doe	10/08/14	19:24:36	wpw_pile	p	4	pre	b	1	0	1	0	0	0	0	2	0
0	doe	10/08/14	19:24:36	wpw_pile	p	4	pre	b	1	0	1	0	0	0	0	2	0
1	doe	10/08/14	19:30:52	wpw_pile	p	4	pre	b	1	0	1	0	0	0	0	1	0
1	doe	10/08/14	20:44:57	wpw_pile	p	4	pre	b	0	0	1	0	0	0	0	1	0
1	doe	10/08/14	20:59:24	trough3.2	t	4	pre	b	0	1	1	0	0	0	0	2	0
0	doe	10/08/14	21:13:09	trough3.2	t	4	pre	b	0	0	1	0	0	0	0	1	0
0	doe	10/08/14	21:30:49	trough1600	t	4	pre	b	0	0	1	0	0	0	0	1	0
0	doe	10/08/14	21:39:55	trough3.2	t	4	pre	b	0	1	1	0	0	0	0	3	0
0	doe	10/08/14	21:42:10	trough1600	t	4	pre	b	0	0	1	0	0	0	0	1	0
0	doe	10/08/14	23:49:08	wpw_pile	p	4	pre	b	0	0	1	0	0	0	0	1	0
0	doe	10/08/14	23:49:09	hayfield_pile	p	4	pre	b	0	0	1	0	0	0	0	1	0
0	doe	10/08/14	23:59:23	wpw_pile	p	4	pre	b	0	0	1	0	0	0	0	2	0
0	doe	10/08/14	23:59:23	wpw_pile	p	4	pre	b	0	0	1	0	0	0	0	2	0
1	doe	10/13/14	5:08:02	hayfield_pile	p	5	pre	b	0	1	1	0	0	0	0	2	0
0	doe	10/13/14	18:39:44	trough1600	t	5	pre	b	0	1	1	0	0	0	0	2	0
0	doe	10/13/14	18:53:39	trough1600	t	5	pre	b	0	1	1	0	0	0	0	2	0
1	doe	10/13/14	22:04:10	hayfield_pile	p	5	pre	b	0	1	1	0	0	0	0	3	0
1	doe	10/13/14	22:04:10	hayfield_pile	p	5	pre	b	0	1	1	0	0	0	0	3	0
0	doe	10/14/14	17:02:05	trough1000	t	5	pre	b	1	0	1	0	0	0	0	1	9.5
1	doe	10/14/14	17:04:16	trough1600	t	5	pre	b	1	0	1	0	0	0	0	1	0
0	doe	10/14/14	17:07:30	trough1000	t	5	pre	b	1	0	1	0	0	0	0	2	9.5
0	doe	10/14/14	17:07:30	trough1000	t	5	pre	b	1	0	1	0	0	0	0	2	9.5
0	doe	10/14/14	17:13:16	trough1000	t	5	pre	b	1	0	1	0	0	0	0	3	9.5
1	doe	10/14/14	17:13:16	trough1000	t	5	pre	b	1	0	1	0	0	0	0	3	9.5
1	doe	10/14/14	17:13:16	trough1000	t	5	pre	b	1	0	1	0	0	0	0	3	9.5
0	doe	10/14/14	17:19:52	trough1000	t	5	pre	b	1	1	1	0	0	0	0	2	9.5
0	doe	10/14/14	17:24:58	trough1000	t	5	pre	b	1	0	1	0	0	0	0	1	9.5
1	doe	10/14/14	17:30:59	trough1600	t	5	pre	b	1	1	1	0	0	0	0	2	0
0	doe	10/14/14	17:36:24	trough1600	t	5	pre	b	1	1	1	0	0	0	0	2	0
0	doe	10/14/14	18:25:24	hayfield_pile	p	5	pre	b	1	0	1	0	0	0	0	1	0
1	doe	10/14/14	18:32:10	hayfield_pile	p	5	pre	b	1	1	1	0	0	0	0	2	0
0	doe	10/14/14	18:37:50	hayfield_pile	p	5	pre	b	1	1	1	0	0	0	0	3	0
0	doe	10/14/14	18:37:50	hayfield_pile	p	5	pre	b	1	1	1	0	0	0	0	3	0
0	doe	10/14/14	18:46:49	trough1600	t	5	pre	b	0	1	1	0	0	0	0	2	0
0	doe	10/14/14	18:53:06	trough1600	t	5	pre	b	0	0	1	0	0	0	0	1	0
0	doe	10/14/14	19:01:27	trough1	t	5	pre	b	0	0	1	0	0	0	0	1	5.9
0	doe	10/14/14	19:08:03	trough1	t	5	pre	b	0	0	1	0	0	0	0	1	5.9
0	doe	10/14/14	19:16:34	trough1	t	5	pre	b	0	0	1	0	0	0	0	1	5.9
0	doe	10/14/14	19:21:41	trough1	t	5	pre	b	0	0	1	0	0	0	0	1	5.9
1	doe	10/15/14	0:00:35	hayfield_pile	p	5	pre	b	0	1	1	0	0	0	0	2	0
0	doe	10/15/14	0:09:33	hayfield_pile	p	5	pre	b	0	1	1	0	0	0	0	2	0
0	doe	10/15/14	0:15:06	hayfield_pile	p	5	pre	b	0	1	1	0	0	0	0	4	0
1	doe	10/15/14	0:15:06	hayfield_pile	p	5	pre	b	0	1	1	0	0	0	0	4	0
0	doe	10/15/14	0:15:06	hayfield_pile	p	5	pre	b	0	1	1	0	0	0	0	4	0
1	doe	10/15/14	0:20:32	hayfield_pile	p	5	pre	b	0	0	1	0	0	0	0	1	0
0	doe	10/15/14	0:28:32	hayfield_pile	p	5	pre	b	0	1	1	0	0	0	0	2	0
0	doe	10/15/14	0:42:04	trough3.2	t	5	pre	b	0	1	1	0	0	0	0	2	0
0	doe	10/15/14	0:44:55	hayfield_pile	p	5	pre	b	0	0	1	0	0	0	0	1	0
0	doe	10/15/14	0:47:17	trough3.2	t	5	pre	b	0	1	1	0	0	0	0	2	0
1	doe	10/15/14	0:54:46	trough3.2	t	5	pre	b	0	0	1	0	0	0	0	1	0
1	doe	10/15/14	4:22:29	hayfield_pile	p	5	pre	b	0	0	1	0	0	0	0	1	0
1	doe	10/15/14	4:27:50	hayfield_pile	p	5	pre	b	0	0	1	0	0	0	0	1	0
0	doe	10/15/14	4:55:03	hayfield_pile	p	5	pre	b	0	0	1	0	0	0	0	1	0
1	doe	10/15/14	5:01:08	hayfield_pile	p	5	pre	b	0	0	1	0	0	0	0	2	0
0	doe	10/15/14	5:01:08	hayfield_pile	p	5	pre	b	0	0	1	0	0	0	0	2	0
0	doe	10/15/14	5:13:47	hayfield_pile	p	5	pre	b	0	0	1	0	0	0	0	1	0
0	doe	10/15/14	5:28:47	hayfield_pile	p	5	pre	b	0	0	1	0	0	0	0	1	0
1	doe	10/15/14	5:56:37	trough4	t	5	pre	b	0	0	1	0	0	0	0	1	6.2
1	doe	10/15/14	6:59:14	trough3.2	t	5	pre	b	1	1	1	0	0	0	0	2	0
0	doe	10/15/14	7:00:05	hayfield_pile	p	5	pre	b	1	0	1	0	0	0	0	3	0
0	doe	10/15/14	7:00:05	hayfield_pile	p	5	pre	b	1	0	1	0	0	0	0	3	0
0	doe	10/15/14	7:00:05	hayfield_pile	p	5	pre	b	1	0	1	0	0	0	0	3	0
0	doe	10/15/14	7:05:16	trough3.2	t	5	pre	b	1	0	1	0	0	0	0	1	0
1	doe	10/15/14	7:05:43	hayfield_pile	p	5	pre	b	1	0	1	0	0	0	0	3	0
1	doe	10/15/14	7:05:43	hayfield_pile	p	5	pre	b	1	0	1	0	0	0	0	3	0
0	doe	10/15/14	7:05:43	hayfield_pile	p	5	pre	b	1	0	1	0	0	0	0	3	0
0	doe	10/15/14	7:11:23	hayfield_pile	p	5	pre	b	1	0	1	0	0	0	0	2	0
0	doe	10/15/14	7:11:23	hayfield_pile	p	5	pre	b	1	0	1	0	0	0	0	2	0
0	doe	10/15/14	8:15:50	trough1	t	5	pre	b	1	0	1	0	0	0	0	1	5.9
0	doe	10/15/14	8:34:22	wpw_pile	p	5	pre	b	1	0	1	0	0	0	0	2	0
0	doe	10/15/14	8:34:22	wpw_pile	p	5	pre	b	1	0	1	0	0	0	0	2	0
1	doe	10/15/14	8:45:20	haven	g	5	pre	b	1	1	1	0	0	0	0	4	47.4
0	doe	10/15/14	8:45:20	haven	g	5	pre	b	1	1	1	0	0	0	0	4	47.4
0	doe	10/15/14	8:45:20	haven	g	5	pre	b	1	1	1	0	0	0	0	4	47.4
1	doe	10/15/14	16:39:43	wpw_pile	p	5	pre	b	1	0	1	0	0	0	0	1	0
0	doe	10/15/14	17:39:29	trough1600	t	5	pre	b	1	0	1	0	0	0	0	1	0
0	doe	10/15/14	17:46:13	trough1600	t	5	pre	b	1	0	1	0	0	0	0	1	0
1	doe	10/15/14	18:10:29	wpw_pile	p	5	pre	b	1	0	1	0	0	0	0	1	0
1	doe	10/15/14	18:20:00	hayfield_pile	p	5	pre	b	1	0	1	0	0	0	0	2	0
0	doe	10/15/14	18:20:00	hayfield_pile	p	5	pre	b	1	0	1	0	0	0	0	2	0
0	doe	10/15/14	19:06:59	trough3.2	t	5	pre	b	0	0	1	0	0	0	0	1	0
0	doe	10/15/14	19:12:05	trough3.2	t	5	pre	b	0	0	1	0	0	0	0	1	0
0	doe	10/15/14	19:27:19	hayfield_pile	p	5	pre	b	0	0	1	0	0	0	0	1	0
1	doe	10/15/14	19:32:49	hayfield_pile	p	5	pre	b	0	0	1	0	0	0	0	2	0
0	doe	10/15/14	19:32:49	hayfield_pile	p	5	pre	b	0	0	1	0	0	0	0	2	0
0	doe	10/15/14	19:38:38	hayfield_pile	p	5	pre	b	0	0	1	0	0	0	0	2	0
0	doe	10/15/14	19:38:38	hayfield_pile	p	5	pre	b	0	0	1	0	0	0	0	2	0
0	doe	10/15/14	20:55:01	hayfield_pile	p	5	pre	b	0	0	1	0	0	0	0	1	0
0	doe	10/15/14	21:02:15	hayfield_pile	p	5	pre	b	0	0	1	0	0	0	0	1	0
0	doe	10/15/14	22:26:07	trough3.2	t	5	pre	b	0	0	1	0	0	0	0	1	0
0	doe	10/15/14	22:36:06	trough3.2	t	5	pre	b	0	0	1	0	0	0	0	1	0
0	doe	10/15/14	23:16:08	wpw_pile	p	5	pre	b	0	0	1	0	0	0	0	1	0
0	doe	10/15/14	23:25:01	wpw_pile	p	5	pre	b	0	0	1	0	0	0	0	1	0
0	doe	10/15/14	23:40:24	trough1600	t	5	pre	b	0	0	1	0	0	0	0	1	0
0	doe	10/15/14	23:45:25	trough1600	t	5	pre	b	0	0	1	0	0	0	0	1	0
0	doe	10/15/14	23:51:46	hayfield_pile	p	5	pre	b	0	1	1	0	0	0	0	2	0
0	doe	10/15/14	23:58:08	hayfield_pile	p	5	pre	b	0	1	1	0	0	0	0	2	0
1	doe	10/20/14	0:03:29	trough1600	t	6	pre	b	0	1	1	0	0	0	0	2	0
1	doe	10/20/14	0:09:03	trough1600	t	6	pre	b	0	1	1	0	0	0	0	2	0
0	doe	10/20/14	0:09:55	trough4	t	6	pre	b	0	0	1	0	0	0	0	1	6.2
0	doe	10/20/14	0:10:22	hayfield_pile	p	6	pre	b	0	0	1	0	0	0	0	1	0
0	doe	10/20/14	0:17:03	trough4	t	6	pre	b	0	0	1	0	0	0	1	2	6.2
0	doe	10/20/14	0:20:40	hayfield_pile	p	6	pre	b	0	0	1	0	0	0	0	1	0
0	doe	10/20/14	0:22:06	trough4	t	6	pre	b	0	0	1	0	0	0	0	1	6.2
0	doe	10/20/14	0:41:55	hayfield_pile	p	6	pre	b	0	0	1	0	0	0	0	1	0
0	doe	10/20/14	0:48:09	trough4	t	6	pre	b	0	0	1	0	0	0	0	1	6.2
1	doe	10/20/14	0:50:25	hayfield_pile	p	6	pre	b	0	0	1	0	0	0	0	1	0
0	doe	10/20/14	0:53:11	trough4	t	6	pre	b	0	0	1	0	0	0	0	1	6.2
0	doe	10/20/14	0:55:59	hayfield_pile	p	6	pre	b	0	0	1	0	0	0	0	3	0
0	doe	10/20/14	0:55:59	hayfield_pile	p	6	pre	b	0	0	1	0	0	0	0	3	0
0	doe	10/20/14	0:55:59	hayfield_pile	p	6	pre	b	0	0	1	0	0	0	0	3	0
1	doe	10/20/14	2:16:56	trough4	t	6	pre	b	0	0	1	0	0	0	0	1	6.2
1	doe	10/20/14	2:23:14	trough4	t	6	pre	b	0	0	1	0	0	0	0	1	6.2
1	doe	10/20/14	2:24:07	hayfield_pile	p	6	pre	b	0	1	1	0	0	0	0	2	0
0	doe	10/20/14	2:24:51	haven	g	6	pre	b	0	0	1	0	0	0	0	2	47.4
0	doe	10/20/14	2:24:51	haven	g	6	pre	b	0	0	1	0	0	0	0	2	47.4
0	doe	10/20/14	2:30:25	trough4	t	6	pre	b	0	0	1	0	0	0	0	1	6.2
0	doe	10/20/14	2:33:09	hayfield_pile	p	6	pre	b	0	1	1	0	0	0	0	2	0
0	doe	10/20/14	2:34:26	haven	g	6	pre	b	0	0	1	0	0	0	0	2	47.4
0	doe	10/20/14	2:34:26	haven	g	6	pre	b	0	0	1	0	0	0	0	2	47.4
0	doe	10/20/14	2:35:27	trough4	t	6	pre	b	0	0	1	0	0	0	0	1	6.2
1	doe	10/20/14	2:41:01	trough4	t	6	pre	b	0	0	1	0	0	0	0	2	6.2
0	doe	10/20/14	2:41:01	trough4	t	6	pre	b	0	0	1	0	0	0	0	2	6.2
0	doe	10/20/14	2:42:18	hayfield_pile	p	6	pre	b	0	0	1	0	0	0	0	1	0
0	doe	10/20/14	2:46:05	trough4	t	6	pre	b	0	0	1	0	0	0	0	2	6.2
1	doe	10/20/14	2:46:05	trough4	t	6	pre	b	0	0	1	0	0	0	0	2	6.2
0	doe	10/20/14	2:55:52	hayfield_pile	p	6	pre	b	0	1	1	0	0	0	0	2	0
0	doe	10/20/14	6:04:24	trough1	t	6	pre	b	0	0	1	0	0	0	0	1	5.9
0	doe	10/20/14	7:12:40	haven	g	6	pre	b	1	1	1	0	0	0	0	4	47.4
0	doe	10/20/14	7:12:40	haven	g	6	pre	b	1	1	1	0	0	0	0	4	47.4
0	doe	10/20/14	7:12:40	haven	g	6	pre	b	1	1	1	0	0	0	0	4	47.4
0	doe	10/20/14	7:30:24	trough3.2	t	6	pre	b	1	0	1	0	0	0	0	1	0
0	doe	10/20/14	7:37:49	trough3.2	t	6	pre	b	1	1	1	0	0	0	0	3	0
0	doe	10/20/14	7:37:49	trough3.2	t	6	pre	b	1	1	1	0	0	0	0	3	0
0	doe	10/20/14	7:43:24	trough3.2	t	6	pre	b	1	0	1	0	0	0	0	3	0
0	doe	10/20/14	7:43:24	trough3.2	t	6	pre	b	1	0	1	0	0	0	0	3	0
0	doe	10/20/14	7:43:24	trough3.2	t	6	pre	b	1	0	1	0	0	0	0	3	0
0	doe	10/20/14	9:08:16	trough1000	t	6	pre	b	1	0	1	0	0	0	0	2	9.5
0	doe	10/20/14	9:08:16	trough1000	t	6	pre	b	1	0	1	0	0	0	0	2	9.5
0	doe	10/20/14	9:13:18	trough1000	t	6	pre	b	1	0	1	0	0	0	0	3	9.5
0	doe	10/20/14	9:13:18	trough1000	t	6	pre	b	1	0	1	0	0	0	0	3	9.5
0	doe	10/20/14	9:13:18	trough1000	t	6	pre	b	1	0	1	0	0	0	0	3	9.5
0	doe	10/20/14	9:18:21	trough1000	t	6	pre	b	1	1	1	0	0	0	0	3	9.5
0	doe	10/20/14	9:18:21	trough1000	t	6	pre	b	1	1	1	0	0	0	0	3	9.5
1	doe	10/20/14	17:56:57	trough1600	t	6	pre	b	1	1	1	0	0	0	0	2	0
0	doe	10/20/14	18:01:59	trough1600	t	6	pre	b	1	1	1	0	0	0	0	2	0
0	doe	10/20/14	18:23:00	haven	g	6	pre	b	1	1	1	0	0	0	0	2	47.4
1	doe	10/20/14	18:36:18	trough1600	t	6	pre	b	0	0	1	0	0	0	0	1	0
0	doe	10/20/14	18:41:54	trough1600	t	6	pre	b	0	0	1	0	0	0	0	1	0
1	doe	10/20/14	18:47:36	trough1600	t	6	pre	b	0	0	1	0	0	0	0	1	0
0	doe	10/20/14	19:04:08	haven	g	6	pre	b	0	1	1	0	0	0	0	2	47.4
0	doe	10/20/14	21:23:09	trough4	t	6	pre	b	0	0	1	0	0	0	0	1	6.2
0	doe	10/20/14	21:32:59	trough4	t	6	pre	b	0	0	1	0	0	0	0	1	6.2
0	doe	10/20/14	21:38:54	trough4	t	6	pre	b	0	0	1	0	0	0	0	1	6.2
0	doe	10/20/14	21:50:27	trough4	t	6	pre	b	0	0	1	0	0	0	0	1	6.2
1	doe	10/20/14	21:55:59	trough4	t	6	pre	b	0	0	1	0	0	0	0	1	6.2
1	doe	10/20/14	22:46:22	hayfield_pile	p	6	pre	b	0	0	1	0	0	0	0	2	0
1	doe	10/20/14	22:46:22	hayfield_pile	p	6	pre	b	0	0	1	0	0	0	0	2	0
0	doe	10/20/14	22:52:18	hayfield_pile	p	6	pre	b	0	0	1	0	0	0	0	2	0
1	doe	10/20/14	22:52:18	hayfield_pile	p	6	pre	b	0	0	1	0	0	0	0	2	0
1	doe	10/20/14	22:59:39	hayfield_pile	p	6	pre	b	0	1	1	0	0	0	0	2	0
1	doe	10/20/14	23:05:11	hayfield_pile	p	6	pre	b	0	0	1	0	0	0	0	2	0
0	doe	10/20/14	23:05:11	hayfield_pile	p	6	pre	b	0	0	1	0	0	0	0	2	0
1	doe	10/20/14	23:12:56	hayfield_pile	p	6	pre	b	0	0	1	0	0	0	0	2	0
1	doe	10/20/14	23:12:56	hayfield_pile	p	6	pre	b	0	0	1	0	0	0	0	2	0
0	doe	10/20/14	23:44:42	trough1600	t	6	pre	b	0	1	1	0	0	0	0	2	0
0	doe	10/20/14	23:51:20	trough1600	t	6	pre	b	0	1	1	0	0	0	0	2	0
0	doe	10/20/14	23:56:27	trough1600	t	6	pre	b	0	0	1	0	0	0	0	1	0
0	doe	10/21/14	0:04:15	hayfield_pile	p	6	pre	b	0	0	1	0	0	0	0	1	0
0	doe	10/21/14	0:11:37	hayfield_pile	p	6	pre	b	0	0	1	0	0	0	0	1	0
0	doe	10/21/14	0:30:33	hayfield_pile	p	6	pre	b	0	0	1	0	0	0	0	1	0
0	doe	10/21/14	0:47:24	haven	g	6	pre	b	0	0	1	0	0	0	0	1	47.4
0	doe	10/21/14	1:05:56	trough4	t	6	pre	b	0	0	1	0	0	0	0	1	6.2
1	doe	10/21/14	1:11:13	trough4	t	6	pre	b	0	0	1	0	0	0	0	1	6.2
0	doe	10/21/14	1:31:48	trough4	t	6	pre	b	0	0	1	0	0	0	0	1	6.2
0	doe	10/21/14	1:45:36	trough1	t	6	pre	b	0	0	1	0	0	0	0	1	5.9
1	doe	10/21/14	1:51:12	trough1	t	6	pre	b	0	0	1	0	0	0	0	1	5.9
0	doe	10/21/14	1:56:55	trough1	t	6	pre	b	0	0	1	0	0	0	0	1	5.9
1	doe	10/21/14	3:20:20	trough3.2	t	6	pre	b	0	1	1	0	0	0	0	2	0
1	doe	10/21/14	3:41:08	hayfield_pile	p	6	pre	b	0	0	1	0	0	0	0	1	0
1	doe	10/21/14	4:42:35	hayfield_pile	p	6	pre	b	0	0	1	0	0	0	0	1	0
1	doe	10/21/14	4:48:55	hayfield_pile	p	6	pre	b	0	0	1	0	0	0	0	1	0
1	doe	10/21/14	6:09:25	trough4	t	6	pre	b	0	0	1	0	0	0	0	1	6.2
1	doe	10/21/14	7:58:31	trough3.2	t	6	pre	b	1	0	1	0	0	0	0	2	0
0	doe	10/21/14	7:58:31	trough3.2	t	6	pre	b	1	0	1	0	0	0	0	2	0
1	doe	10/21/14	8:06:30	trough3.2	t	6	pre	b	1	0	1	0	0	0	0	2	0
0	doe	10/21/14	8:06:30	trough3.2	t	6	pre	b	1	0	1	0	0	0	0	2	0
0	doe	10/21/14	17:35:01	trough3.2	t	6	pre	b	1	1	1	0	0	0	0	2	0
0	doe	10/21/14	18:11:47	trough1600	t	6	pre	b	1	1	1	0	0	0	0	2	0
0	doe	10/21/14	18:16:59	trough1600	t	6	pre	b	1	1	1	0	0	0	0	2	0
1	doe	10/21/14	18:22:14	trough1600	t	6	pre	b	1	1	1	0	0	0	0	3	0
0	doe	10/21/14	18:47:44	hayfield_pile	p	6	pre	b	0	0	1	0	0	0	0	1	0
0	doe	10/21/14	22:33:04	trough1600	t	6	pre	b	0	0	1	0	0	0	0	1	0
0	doe	10/21/14	22:45:10	trough1600	t	6	pre	b	0	0	1	0	0	0	0	1	0
0	doe	10/22/14	0:05:51	trough4	t	6	pre	b	0	0	1	0	0	0	0	1	6.2
1	doe	10/22/14	0:17:58	trough4	t	6	pre	b	0	0	1	0	0	0	0	1	6.2
0	doe	10/22/14	0:23:25	trough4	t	6	pre	b	0	0	1	0	0	0	0	1	6.2
0	doe	10/22/14	0:32:30	haven	g	6	pre	b	0	1	1	0	0	0	0	4	47.4
0	doe	10/22/14	0:32:30	haven	g	6	pre	b	0	1	1	0	0	0	0	4	47.4
0	doe	10/22/14	0:32:30	haven	g	6	pre	b	0	1	1	0	0	0	0	4	47.4
0	doe	10/22/14	1:20:57	hayfield_pile	p	6	pre	b	0	1	1	0	0	0	0	2	0
1	doe	10/22/14	1:29:03	hayfield_pile	p	6	pre	b	0	1	1	0	0	0	0	2	0
0	doe	10/22/14	1:52:01	trough1	t	6	pre	b	0	0	1	0	0	0	0	1	5.9
0	doe	10/22/14	1:58:50	trough1	t	6	pre	b	0	0	1	0	0	0	0	1	5.9
0	doe	10/22/14	6:08:04	trough3.2	t	6	pre	b	0	1	1	0	0	0	0	3	0
0	doe	10/22/14	6:08:04	trough3.2	t	6	pre	b	0	1	1	0	0	0	0	3	0
0	doe	10/22/14	6:59:55	haven	g	6	pre	b	1	0	1	0	0	0	0	1	47.4
0	doe	10/22/14	7:21:20	wpw_pile	p	6	pre	b	1	0	1	0	0	0	0	1	0
1	doe	10/22/14	8:21:26	wpw_pile	p	6	pre	b	1	0	1	0	0	0	0	2	0
0	doe	10/22/14	8:21:26	wpw_pile	p	6	pre	b	1	0	1	0	0	0	0	2	0
0	doe	10/22/14	17:43:53	trough1600	t	6	pre	b	1	1	1	0	0	0	0	2	0
0	doe	10/22/14	18:14:35	trough3.2	t	6	pre	b	1	1	1	0	0	0	0	3	0
0	doe	10/22/14	18:21:16	trough3.2	t	6	pre	b	1	1	1	0	0	0	0	2	0
0	doe	10/22/14	19:05:37	trough1600	t	6	pre	b	0	0	1	0	0	0	0	1	0
0	doe	10/22/14	19:11:26	trough1600	t	6	pre	b	0	0	1	0	0	0	0	2	0
0	doe	10/22/14	19:11:26	trough1600	t	6	pre	b	0	0	1	0	0	0	0	2	0
0	doe	10/22/14	19:16:26	trough1600	t	6	pre	b	0	1	1	0	0	0	0	2	0
0	doe	10/22/14	19:22:44	trough1600	t	6	pre	b	0	0	1	0	0	0	0	1	0
0	doe	10/22/14	19:28:10	trough1600	t	6	pre	b	0	0	1	0	0	0	0	1	0
1	doe	10/22/14	19:36:19	airport	g	6	pre	b	0	0	1	0	0	0	0	1	47.1
0	doe	10/22/14	19:38:11	trough1600	t	6	pre	b	0	0	1	0	0	0	0	1	0
0	doe	10/22/14	19:44:55	trough4	t	6	pre	b	0	0	1	0	0	0	0	1	6.2
1	doe	10/22/14	19:51:30	trough4	t	6	pre	b	0	0	1	0	0	0	0	1	6.2
0	doe	10/22/14	19:58:03	trough4	t	6	pre	b	0	0	1	0	0	0	0	1	6.2
0	doe	10/22/14	20:03:46	trough4	t	6	pre	b	0	0	1	0	0	0	0	1	6.2
0	doe	10/22/14	20:09:01	trough4	t	6	pre	b	0	0	1	0	0	0	0	1	6.2
0	doe	10/22/14	22:12:19	trough1600	t	6	pre	b	0	0	1	0	0	0	0	1	0
0	doe	10/22/14	22:25:12	trough1600	t	6	pre	b	0	0	1	0	0	0	0	1	0
0	doe	10/22/14	23:32:49	trough1000	t	6	pre	b	0	1	1	0	0	0	0	3	9.5
0	doe	10/22/14	23:32:49	trough1000	t	6	pre	b	0	1	1	0	0	0	0	3	9.5
0	doe	10/22/14	23:37:51	trough1000	t	6	pre	b	0	0	1	0	0	0	0	1	9.5
0	doe	10/22/14	23:48:24	trough1000	t	6	pre	b	0	0	1	0	0	0	0	2	9.5
0	doe	10/22/14	23:48:24	trough1000	t	6	pre	b	0	0	1	0	0	0	0	2	9.5
0	doe	10/22/14	23:53:00	haven	g	6	pre	b	0	0	1	0	0	0	0	1	47.4
0	doe	10/27/14	0:24:51	trough1600	t	7	breed	b	0	0	1	0	0	0	0	1	0
0	doe	10/27/14	0:41:02	hayfield_pile	p	7	breed	b	0	0	1	0	0	0	0	2	0
1	doe	10/27/14	0:41:02	hayfield_pile	p	7	breed	b	0	0	1	0	0	0	0	2	0
0	doe	10/27/14	1:28:42	trough1	t	7	breed	b	0	0	1	0	0	0	0	1	5.9
0	doe	10/27/14	1:52:49	hayfield_pile	p	7	breed	b	0	0	1	0	0	0	0	1	0
1	doe	10/27/14	1:58:35	hayfield_pile	p	7	breed	b	0	0	1	0	0	0	0	1	0
0	doe	10/27/14	2:03:39	trough3.2	t	7	breed	b	0	0	1	0	0	0	0	1	0
0	doe	10/27/14	2:05:23	hayfield_pile	p	7	breed	b	0	1	1	0	0	0	0	2	0
0	doe	10/27/14	2:12:39	hayfield_pile	p	7	breed	b	0	1	1	0	0	0	0	2	0
0	doe	10/27/14	2:17:07	trough3.2	t	7	breed	b	0	0	1	0	0	0	0	1	0
0	doe	10/27/14	2:18:21	hayfield_pile	p	7	breed	b	0	1	1	0	0	0	0	2	0
1	doe	10/27/14	4:02:25	hayfield_pile	p	7	breed	b	0	1	1	0	0	0	0	2	0
1	doe	10/27/14	4:09:36	hayfield_pile	p	7	breed	b	0	1	1	0	0	0	0	2	0
0	doe	10/27/14	8:46:02	wpw_pile	p	7	breed	b	1	0	1	0	0	0	0	1	0
0	doe	10/27/14	8:57:42	wpw_pile	p	7	breed	b	1	0	1	0	0	0	0	1	0
0	doe	10/27/14	18:17:44	trough1600	t	7	breed	b	1	0	1	0	0	0	0	1	0
0	doe	10/27/14	18:57:32	hayfield_pile	p	7	breed	b	0	1	1	0	0	0	0	4	0
0	doe	10/27/14	18:57:32	hayfield_pile	p	7	breed	b	0	1	1	0	0	0	0	4	0
0	doe	10/27/14	19:02:48	hayfield_pile	p	7	breed	b	0	1	1	0	0	0	0	3	0
0	doe	10/27/14	19:02:48	hayfield_pile	p	7	breed	b	0	1	1	0	0	0	0	3	0
0	doe	10/27/14	21:10:48	wpw_pile	p	7	breed	b	0	0	1	0	0	0	0	1	0
0	doe	10/27/14	22:54:48	wpw_pile	p	7	breed	b	0	0	1	0	0	0	0	1	0
0	doe	10/27/14	23:51:55	hayfield_pile	p	7	breed	b	0	1	1	0	0	0	0	2	0
0	doe	10/27/14	23:57:22	trough4	t	7	breed	b	0	0	1	0	0	0	0	1	6.2
0	doe	10/28/14	0:03:25	trough4	t	7	breed	b	0	0	1	0	0	0	0	1	6.2
0	doe	10/28/14	0:08:13	hayfield_pile	p	7	breed	b	0	0	1	0	0	0	0	1	0
1	doe	10/28/14	0:08:40	trough4	t	7	breed	b	0	0	1	0	0	0	0	1	6.2
0	doe	10/28/14	0:13:39	hayfield_pile	p	7	breed	b	0	0	1	0	0	0	0	1	0
1	doe	10/28/14	0:14:08	trough4	t	7	breed	b	0	0	1	0	0	0	0	1	6.2
0	doe	10/28/14	0:22:48	hayfield_pile	p	7	breed	b	0	0	1	0	0	0	0	1	0
0	doe	10/28/14	0:57:36	trough4	t	7	breed	b	0	0	1	0	0	0	0	1	6.2
1	doe	10/28/14	1:03:47	trough4	t	7	breed	b	0	0	1	0	0	0	0	1	6.2
0	doe	10/28/14	1:09:37	trough4	t	7	breed	b	0	0	1	0	0	0	0	1	6.2
1	doe	10/28/14	2:40:43	hayfield_pile	p	7	breed	b	0	0	1	0	0	0	0	1	0
0	doe	10/28/14	4:43:52	trough1	t	7	breed	b	0	0	1	0	0	0	0	1	5.9
0	doe	10/28/14	4:50:59	trough1	t	7	breed	b	0	0	1	0	0	0	0	1	5.9
0	doe	10/28/14	4:56:14	trough1	t	7	breed	b	0	0	1	0	0	0	0	1	5.9
0	doe	10/28/14	5:00:53	wpw_pile	p	7	breed	b	0	0	1	0	0	0	0	1	0
0	doe	10/28/14	6:10:43	wpw_pile	p	7	breed	b	0	0	1	0	0	0	0	1	0
0	doe	10/28/14	17:19:17	hayfield_pile	p	7	breed	b	1	0	1	0	0	0	0	1	0
0	doe	10/28/14	17:24:34	hayfield_pile	p	7	breed	b	1	0	1	0	0	0	0	1	0
0	doe	10/28/14	17:30:24	hayfield_pile	p	7	breed	b	1	0	1	0	0	0	0	3	0
0	doe	10/28/14	17:30:24	hayfield_pile	p	7	breed	b	1	0	1	0	0	0	0	3	0
1	doe	10/28/14	17:30:24	hayfield_pile	p	7	breed	b	1	0	1	0	0	0	0	3	0
0	doe	10/28/14	18:05:12	trough1600	t	7	breed	b	1	0	1	0	0	0	0	1	0
1	doe	10/28/14	18:10:42	hayfield_pile	p	7	breed	b	1	0	1	0	0	0	0	1	0
0	doe	10/28/14	18:14:18	trough1600	t	7	breed	b	1	0	1	0	0	0	0	1	0
1	doe	10/28/14	18:17:23	hayfield_pile	p	7	breed	b	1	0	1	0	0	0	0	1	0
1	doe	10/28/14	18:19:28	trough1600	t	7	breed	b	1	0	1	0	0	0	0	1	0
0	doe	10/28/14	18:24:43	hayfield_pile	p	7	breed	b	0	1	1	0	0	0	0	2	0
0	doe	10/28/14	18:30:16	hayfield_pile	p	7	breed	b	0	1	1	0	0	0	0	3	0
1	doe	10/28/14	18:30:16	hayfield_pile	p	7	breed	b	0	1	1	0	0	0	0	3	0
0	doe	10/28/14	18:41:20	hayfield_pile	p	7	breed	b	0	0	1	0	0	0	0	1	0
0	doe	10/28/14	18:53:44	hayfield_pile	p	7	breed	b	0	0	1	0	0	0	0	1	0
0	doe	10/28/14	19:08:37	haven	g	7	breed	b	0	0	1	0	0	0	0	2	47.4
1	doe	10/28/14	19:08:37	haven	g	7	breed	b	0	0	1	0	0	0	0	2	47.4
0	doe	10/28/14	21:04:55	trough4	t	7	breed	b	0	0	1	0	0	0	0	1	6.2
0	doe	10/28/14	21:11:40	trough4	t	7	breed	b	0	0	1	0	0	0	0	1	6.2
0	doe	10/28/14	21:43:25	trough3.2	t	7	breed	b	0	1	1	0	0	0	0	3	0
1	doe	10/28/14	21:48:26	trough3.2	t	7	breed	b	0	1	1	0	0	0	0	3	0
0	doe	10/28/14	21:59:32	trough1600	t	7	breed	b	0	0	1	0	0	0	0	1	0
0	doe	10/28/14	23:17:39	trough4	t	7	breed	b	0	0	1	0	0	0	0	1	6.2
0	doe	10/28/14	23:33:33	trough4	t	7	breed	b	0	0	1	0	0	0	0	1	6.2
1	doe	10/28/14	23:35:04	hayfield_pile	p	7	breed	b	0	1	1	0	0	0	0	2	0
0	doe	10/28/14	23:39:07	trough4	t	7	breed	b	0	0	1	0	0	0	0	1	6.2
0	doe	10/28/14	23:45:14	trough4	t	7	breed	b	0	0	1	0	0	0	0	1	6.2
1	doe	10/28/14	23:45:16	hayfield_pile	p	7	breed	b	0	1	1	0	0	0	0	2	0
1	doe	10/28/14	23:52:05	hayfield_pile	p	7	breed	b	0	1	1	0	0	0	0	2	0
1	doe	10/29/14	0:29:09	trough3.2	t	7	breed	b	0	0	1	0	0	0	0	1	0
0	doe	10/29/14	0:29:26	hayfield_pile	p	7	breed	b	0	0	1	0	0	0	0	1	0
0	doe	10/29/14	0:34:46	hayfield_pile	p	7	breed	b	0	0	1	0	0	0	0	1	0
0	doe	10/29/14	0:39:53	trough1600	t	7	breed	b	0	0	1	0	0	0	0	1	0
0	doe	10/29/14	2:41:45	hayfield_pile	p	7	breed	b	0	0	1	0	0	0	0	1	0
0	doe	10/29/14	3:05:34	trough1600	t	7	breed	b	0	1	1	0	0	0	0	2	0
1	doe	10/29/14	3:10:35	trough1600	t	7	breed	b	0	1	1	0	0	0	0	2	0
0	doe	10/29/14	4:37:01	hayfield_pile	p	7	breed	b	0	0	1	0	0	0	0	1	0
0	doe	10/29/14	4:37:40	wpw_pile	p	7	breed	b	0	1	1	0	0	0	0	2	0
0	doe	10/29/14	4:43:29	hayfield_pile	p	7	breed	b	0	0	1	0	0	0	0	1	0
0	doe	10/29/14	4:48:42	hayfield_pile	p	7	breed	b	0	0	1	0	0	0	0	1	0
0	doe	10/29/14	4:54:29	hayfield_pile	p	7	breed	b	0	0	1	0	0	0	0	1	0
0	doe	10/29/14	4:56:02	trough2	t	7	breed	b	0	0	1	0	0	0	0	1	0
0	doe	10/29/14	5:01:36	trough2	t	7	breed	b	0	0	1	0	0	0	0	1	0
0	doe	10/29/14	5:07:21	trough2	t	7	breed	b	0	0	1	0	0	0	0	1	0
0	doe	10/29/14	5:14:50	trough2	t	7	breed	b	0	0	1	0	0	0	0	1	0
0	doe	10/29/14	5:24:50	trough2	t	7	breed	b	0	0	1	0	0	0	0	1	0
0	doe	10/29/14	5:27:02	hayfield_pile	p	7	breed	b	0	1	1	0	0	0	0	2	0
0	doe	10/29/14	5:30:13	trough2	t	7	breed	b	0	0	1	0	0	0	0	1	0
0	doe	10/29/14	5:35:26	hayfield_pile	p	7	breed	b	0	0	1	0	0	0	0	1	0
0	doe	10/29/14	5:35:49	trough2	t	7	breed	b	0	0	1	0	0	0	0	1	0
0	doe	10/29/14	5:44:01	trough2	t	7	breed	b	0	0	1	0	0	0	0	1	0
0	doe	10/29/14	6:33:02	wpw_pile	p	7	breed	b	1	0	1	0	0	0	0	1	0
0	doe	10/29/14	6:42:23	hayfield_pile	p	7	breed	b	1	0	1	0	0	0	0	1	0
0	doe	10/29/14	20:08:36	hayfield_pile	p	7	breed	b	0	0	1	0	0	0	0	1	0
0	doe	10/29/14	22:08:42	trough4	t	7	breed	b	0	0	1	0	0	0	0	1	6.2
0	doe	10/29/14	22:15:40	trough4	t	7	breed	b	0	0	1	0	0	0	0	1	6.2
0	doe	10/29/14	22:20:43	trough4	t	7	breed	b	0	0	1	0	0	0	0	1	6.2
0	doe	10/29/14	22:25:53	trough4	t	7	breed	b	0	0	1	0	0	0	0	1	6.2
0	doe	10/29/14	22:33:13	trough4	t	7	breed	b	0	0	1	0	0	0	0	1	6.2
0	doe	10/29/14	22:34:59	trough1600	t	7	breed	b	0	0	1	0	0	0	0	1	0
0	doe	10/29/14	22:40:35	trough1600	t	7	breed	b	0	1	1	0	0	0	0	2	0
1	doe	10/29/14	22:46:22	trough1600	t	7	breed	b	0	0	1	0	0	0	0	1	0
0	doe	10/29/14	22:51:24	trough1600	t	7	breed	b	0	0	1	0	0	0	0	2	0
0	doe	10/29/14	22:51:24	trough1600	t	7	breed	b	0	0	1	0	0	0	0	2	0
0	doe	10/29/14	22:56:25	trough1600	t	7	breed	b	0	0	1	0	0	0	0	1	0
0	doe	10/29/14	23:23:15	wpw_pile	p	7	breed	b	0	0	1	0	0	0	0	1	0
0	doe	11/03/14	3:09:59	trough1600	t	8	breed	b	0	1	1	0	0	0	0	2	0
0	doe	11/03/14	8:56:19	wpw_pile	p	8	breed	b	1	0	1	0	0	0	0	1	0
0	doe	11/03/14	9:01:22	wpw_pile	p	8	breed	b	1	0	1	0	0	0	0	2	0
0	doe	11/03/14	9:01:22	wpw_pile	p	8	breed	b	1	0	1	0	0	0	0	2	0
0	doe	11/03/14	9:06:37	wpw_pile	p	8	breed	b	1	1	1	0	0	0	0	3	0
0	doe	11/03/14	9:06:37	wpw_pile	p	8	breed	b	1	1	1	0	0	0	0	3	0
0	doe	11/03/14	18:09:37	trough4	t	8	breed	b	1	0	1	0	0	0	0	1	6.2
0	doe	11/03/14	18:14:44	trough4	t	8	breed	b	1	0	1	0	0	0	0	1	6.2
0	doe	11/03/14	20:32:01	airport	g	8	breed	b	0	0	1	0	0	0	0	1	47.1
0	doe	11/03/14	22:08:39	hayfield_pile	p	8	breed	b	0	0	1	0	0	0	0	1	0
0	doe	11/03/14	22:36:47	trough1	t	8	breed	b	0	0	1	0	0	0	0	1	5.9
0	doe	11/03/14	22:38:54	haven	g	8	breed	b	0	1	1	0	0	0	0	3	47.4
0	doe	11/03/14	22:38:54	haven	g	8	breed	b	0	1	1	0	0	0	0	3	47.4
0	doe	11/03/14	22:42:31	trough1	t	8	breed	b	0	0	1	0	0	0	0	1	5.9
0	doe	11/03/14	22:46:40	haven	g	8	breed	b	0	0	1	0	0	0	0	3	47.4
0	doe	11/03/14	22:46:40	haven	g	8	breed	b	0	0	1	0	0	0	0	3	47.4
0	doe	11/03/14	22:46:40	haven	g	8	breed	b	0	0	1	0	0	0	0	3	47.4
0	doe	11/03/14	22:47:43	trough1	t	8	breed	b	0	0	1	0	0	0	0	1	5.9
1	doe	11/03/14	22:53:45	haven	g	8	breed	b	0	1	1	0	0	0	0	3	47.4
0	doe	11/03/14	22:53:45	haven	g	8	breed	b	0	1	1	0	0	0	0	3	47.4
0	doe	11/03/14	23:36:36	hayfield_pile	p	8	breed	b	0	0	1	0	0	0	0	1	0
0	doe	11/03/14	23:41:37	hayfield_pile	p	8	breed	b	0	0	1	0	0	0	0	1	0
0	doe	11/03/14	23:45:11	trough1000	t	8	breed	b	0	0	1	0	0	0	0	1	9.5
0	doe	11/03/14	23:50:14	trough1000	t	8	breed	b	0	0	1	0	0	0	0	1	9.5
0	doe	11/03/14	23:56:12	trough1000	t	8	breed	b	0	0	1	0	0	0	0	1	9.5
0	doe	11/04/14	0:01:15	trough1000	t	8	breed	b	0	0	1	0	0	0	0	1	9.5
1	doe	11/04/14	2:44:15	hayfield_pile	p	8	breed	b	0	1	1	0	0	0	0	2	0
0	doe	11/04/14	2:51:14	hayfield_pile	p	8	breed	b	0	1	1	0	0	0	0	2	0
0	doe	11/04/14	3:54:08	hayfield_pile	p	8	breed	b	0	0	1	0	0	0	0	1	0
0	doe	11/04/14	3:57:59	trough2	t	8	breed	b	0	0	1	0	0	0	0	1	0
0	doe	11/04/14	4:05:39	trough2	t	8	breed	b	0	1	1	0	0	0	0	2	0
0	doe	11/04/14	4:10:41	trough2	t	8	breed	b	0	1	1	0	0	0	0	2	0
0	doe	11/04/14	4:15:46	trough2	t	8	breed	b	0	0	1	0	0	0	0	1	0
1	doe	11/04/14	4:19:43	trough4	t	8	breed	b	0	0	1	0	0	0	0	1	6.2
0	doe	11/04/14	4:25:01	trough2	t	8	breed	b	0	0	1	0	0	0	0	1	0
1	doe	11/04/14	4:36:55	trough4	t	8	breed	b	0	0	1	0	0	0	0	1	6.2
0	doe	11/04/14	5:36:22	wpw_pile	p	8	breed	b	0	0	1	0	0	0	0	1	0
0	doe	11/04/14	5:58:11	wpw_pile	p	8	breed	b	0	0	1	0	0	0	0	1	0
0	doe	11/04/14	17:28:02	haven	g	8	breed	b	1	0	1	0	0	0	0	1	47.4
1	doe	11/04/14	17:38:58	trough1600	t	8	breed	b	1	1	1	0	0	0	0	2	0
0	doe	11/04/14	17:40:04	wpw_pile	p	8	breed	b	1	1	1	0	0	0	0	2	0
0	doe	11/04/14	17:43:02	trough1000	t	8	breed	b	1	0	1	0	0	0	0	1	9.5
0	doe	11/04/14	17:45:51	wpw_pile	p	8	breed	b	1	0	1	0	0	0	0	2	0
0	doe	11/04/14	17:45:51	wpw_pile	p	8	breed	b	1	0	1	0	0	0	0	2	0
1	doe	11/04/14	17:51:29	wpw_pile	p	8	breed	b	1	0	1	0	0	0	0	1	0
0	doe	11/04/14	17:57:08	wpw_pile	p	8	breed	b	1	0	1	0	0	0	0	2	0
0	doe	11/04/14	17:57:08	wpw_pile	p	8	breed	b	1	0	1	0	0	0	0	2	0
0	doe	11/04/14	18:02:35	wpw_pile	p	8	breed	b	1	0	1	0	0	0	0	2	0
0	doe	11/04/14	18:02:35	wpw_pile	p	8	breed	b	1	0	1	0	0	0	0	2	0
1	doe	11/04/14	18:14:57	boundary_pile	p	8	breed	b	1	1	1	0	0	0	0	2	0
0	doe	11/04/14	19:09:23	wpw_pile	p	8	breed	b	0	0	1	0	0	0	0	1	0
0	doe	11/04/14	21:30:17	hayfield_pile	p	8	breed	b	0	0	1	0	0	0	0	1	0
1	doe	11/04/14	21:47:56	airport	g	8	breed	b	0	0	1	0	0	0	0	1	47.1
0	doe	11/04/14	22:18:01	trough2	t	8	breed	b	0	0	1	0	0	0	0	1	0
0	doe	11/04/14	22:23:22	trough2	t	8	breed	b	0	0	1	0	0	0	0	1	0
1	doe	11/04/14	22:28:36	trough2	t	8	breed	b	0	0	1	0	0	0	0	1	0
0	doe	11/04/14	22:34:34	hayfield_pile	p	8	breed	b	0	0	1	0	0	0	0	1	0
0	doe	11/04/14	22:39:52	hayfield_pile	p	8	breed	b	0	0	1	0	0	0	0	1	0
0	doe	11/05/14	1:09:53	trough4	t	8	breed	b	0	0	1	0	0	0	0	1	6.2
0	doe	11/05/14	1:14:55	trough4	t	8	breed	b	0	0	1	0	0	0	0	1	6.2
0	doe	11/05/14	3:12:25	trough2	t	8	breed	b	0	0	1	0	0	0	0	1	0
0	doe	11/05/14	3:31:57	trough4	t	8	breed	b	0	0	1	0	0	0	0	1	6.2
0	doe	11/05/14	3:41:17	trough2	t	8	breed	b	0	0	1	0	0	0	0	1	0
1	doe	11/05/14	3:46:50	trough2	t	8	breed	b	0	0	1	0	0	0	0	1	0
1	doe	11/05/14	3:53:12	trough2	t	8	breed	b	0	0	1	0	0	0	0	1	0
0	doe	11/05/14	5:03:05	wpw_pile	p	8	breed	b	0	1	1	0	0	0	0	2	0
1	doe	11/05/14	5:16:11	wpw_pile	p	8	breed	b	0	0	1	0	0	0	0	1	0
1	doe	11/05/14	5:21:17	wpw_pile	p	8	breed	b	0	0	1	0	0	0	0	1	0
0	doe	11/05/14	5:28:58	haven	g	8	breed	b	0	0	1	0	0	0	0	1	47.4
1	doe	11/05/14	5:29:21	wpw_pile	p	8	breed	b	0	0	1	0	0	0	0	1	0
0	doe	11/05/14	5:34:57	haven	g	8	breed	b	0	0	1	0	0	0	0	1	47.4
0	doe	11/05/14	5:45:10	wpw_pile	p	8	breed	b	0	0	1	0	0	0	0	1	0
0	doe	11/05/14	6:34:08	haven	g	8	breed	b	1	0	1	0	0	0	0	1	47.4
0	doe	11/05/14	6:39:21	haven	g	8	breed	b	1	0	1	0	0	0	0	1	47.4
0	doe	11/05/14	7:30:09	wpw_pile	p	8	breed	b	1	0	1	0	0	0	0	1	0
0	doe	11/05/14	7:35:50	wpw_pile	p	8	breed	b	1	0	1	0	0	0	0	3	0
0	doe	11/05/14	7:35:50	wpw_pile	p	8	breed	b	1	0	1	0	0	0	0	3	0
0	doe	11/05/14	7:35:50	wpw_pile	p	8	breed	b	1	0	1	0	0	0	0	3	0
1	doe	11/05/14	7:40:56	wpw_pile	p	8	breed	b	1	1	1	0	0	0	0	3	0
1	doe	11/05/14	7:40:56	wpw_pile	p	8	breed	b	1	1	1	0	0	0	0	3	0
0	doe	11/05/14	7:51:38	wpw_pile	p	8	breed	b	1	0	1	0	0	0	0	2	0
0	doe	11/05/14	7:51:38	wpw_pile	p	8	breed	b	1	0	1	0	0	0	0	2	0
0	doe	11/05/14	17:58:56	wpw_pile	p	8	breed	b	1	0	1	0	0	0	0	1	0
0	doe	11/05/14	18:02:36	trough1600	t	8	breed	b	1	0	1	0	0	0	0	1	0
1	doe	11/05/14	18:07:43	trough1600	t	8	breed	b	1	0	1	0	0	0	0	1	0
0	doe	11/05/14	18:09:23	wpw_pile	p	8	breed	b	1	0	1	0	0	0	0	1	0
0	doe	11/05/14	18:21:07	trough2	t	8	breed	b	0	1	1	0	0	0	0	2	0
0	doe	11/05/14	18:29:24	trough2	t	8	breed	b	0	1	1	0	0	0	0	2	0
1	doe	11/05/14	18:34:25	trough2	t	8	breed	b	0	1	1	0	0	0	0	2	0
0	doe	11/10/14	1:47:37	trough4	t	9	breed	b	0	0	1	0	0	0	0	1	6.2
0	doe	11/10/14	1:53:41	hayfield_pile	p	9	breed	b	0	0	1	0	0	0	0	1	0
0	doe	11/10/14	1:59:50	hayfield_pile	p	9	breed	b	0	0	1	0	0	0	0	1	0
0	doe	11/10/14	2:12:17	hayfield_pile	p	9	breed	b	0	0	1	0	0	0	0	1	0
0	doe	11/10/14	2:12:27	trough1000	t	9	breed	b	0	0	1	0	0	0	0	1	9.5
0	doe	11/10/14	2:17:14	boundary_pile	p	9	breed	b	0	0	1	0	0	0	0	1	0
1	doe	11/10/14	2:22:15	boundary_pile	p	9	breed	b	0	1	1	0	0	0	0	2	0
0	doe	11/10/14	2:28:58	hayfield_pile	p	9	breed	b	0	0	1	0	0	0	0	1	0
0	doe	11/10/14	2:41:21	hayfield_pile	p	9	breed	b	0	0	1	0	0	0	0	1	0
0	doe	11/10/14	2:54:34	hayfield_pile	p	9	breed	b	0	0	1	0	0	0	0	2	0
0	doe	11/10/14	2:54:34	hayfield_pile	p	9	breed	b	0	0	1	0	0	0	0	2	0
0	doe	11/10/14	3:02:07	hayfield_pile	p	9	breed	b	0	0	1	0	0	0	0	2	0
0	doe	11/10/14	3:02:07	hayfield_pile	p	9	breed	b	0	0	1	0	0	0	0	2	0
0	doe	11/10/14	3:37:53	trough4	t	9	breed	b	0	0	1	0	0	0	0	1	6.2
0	doe	11/10/14	3:43:09	trough4	t	9	breed	b	0	0	1	0	0	0	0	1	6.2
0	doe	11/10/14	3:48:17	trough4	t	9	breed	b	0	0	1	0	0	0	0	1	6.2
0	doe	11/10/14	4:02:54	trough1000	t	9	breed	b	0	0	1	0	0	0	0	1	9.5
0	doe	11/10/14	4:08:19	trough1000	t	9	breed	b	0	1	1	0	0	0	0	2	9.5
0	doe	11/10/14	4:38:40	longleaf	g	9	breed	b	0	0	1	0	0	0	0	1	14.8
0	doe	11/10/14	4:52:51	longleaf	g	9	breed	b	0	0	1	0	0	0	0	1	14.8
0	doe	11/10/14	4:59:28	longleaf	g	9	breed	b	0	0	1	0	0	0	0	1	14.8
0	doe	11/10/14	5:27:18	trough1000	t	9	breed	b	0	0	1	0	0	0	0	1	9.5
1	doe	11/10/14	5:32:34	trough1000	t	9	breed	b	0	0	1	0	0	0	0	1	9.5
0	doe	11/10/14	5:38:24	trough1000	t	9	breed	b	0	0	1	0	0	0	0	1	9.5
0	doe	11/10/14	5:40:45	haven	g	9	breed	b	0	0	1	0	0	0	0	1	47.4
0	doe	11/10/14	7:01:06	haven	g	9	breed	b	1	0	1	0	0	0	0	1	47.4
1	doe	11/10/14	9:08:52	wpw_pile	p	9	breed	b	1	0	1	0	0	0	0	2	0
1	doe	11/10/14	9:08:52	wpw_pile	p	9	breed	b	1	0	1	0	0	0	0	2	0
0	doe	11/10/14	9:37:08	wpw_pile	p	9	breed	b	1	0	1	0	0	0	0	1	0
0	doe	11/10/14	9:38:03	boundary_pile	p	9	breed	b	1	0	1	0	0	0	0	1	0
1	doe	11/10/14	9:51:37	wpw_pile	p	9	breed	b	1	0	1	0	0	0	0	1	0
1	doe	11/10/14	9:58:18	wpw_pile	p	9	breed	b	1	0	1	0	0	0	0	1	0
0	doe	11/10/14	10:59:17	trough3.2	t	9	breed	b	1	0	1	0	0	0	0	1	0
0	doe	11/10/14	11:05:00	trough3.2	t	9	breed	b	1	0	1	0	0	0	0	1	0
0	doe	11/10/14	17:51:15	wpw_pile	p	9	breed	b	1	0	1	0	0	0	0	1	0
1	doe	11/10/14	17:57:11	wpw_pile	p	9	breed	b	1	1	1	0	0	0	0	2	0
0	doe	11/10/14	18:02:15	wpw_pile	p	9	breed	b	1	1	1	0	0	0	0	2	0
1	doe	11/10/14	18:09:57	wpw_pile	p	9	breed	b	1	1	1	0	0	0	0	2	0
0	doe	11/10/14	18:22:12	wpw_pile	p	9	breed	b	0	1	1	0	0	0	0	2	0
1	doe	11/10/14	18:36:37	trough1600	t	9	breed	b	0	0	1	0	0	0	0	2	0
0	doe	11/10/14	18:36:37	trough1600	t	9	breed	b	0	0	1	0	0	0	0	2	0
0	doe	11/10/14	18:41:41	trough1600	t	9	breed	b	0	0	1	0	0	0	0	2	0
0	doe	11/10/14	18:41:41	trough1600	t	9	breed	b	0	0	1	0	0	0	0	2	0
1	doe	11/10/14	18:46:55	trough1600	t	9	breed	b	0	0	1	0	0	0	0	1	0
0	doe	11/10/14	18:52:26	trough1600	t	9	breed	b	0	0	1	0	0	0	0	1	0
0	doe	11/10/14	20:57:50	boundary_pile	p	9	breed	b	0	0	1	0	0	0	0	1	0
1	doe	11/10/14	21:03:00	boundary_pile	p	9	breed	b	0	0	1	0	0	0	0	1	0
0	doe	11/10/14	21:13:36	boundary_pile	p	9	breed	b	0	1	1	0	0	0	0	2	0
1	doe	11/10/14	21:18:56	boundary_pile	p	9	breed	b	0	1	1	0	0	0	0	2	0
0	doe	11/10/14	22:28:54	wpw_pile	p	9	breed	b	0	1	1	0	0	0	0	2	0
0	doe	11/10/14	22:31:56	haven	g	9	breed	b	0	1	1	0	0	0	0	3	47.4
0	doe	11/10/14	22:31:56	haven	g	9	breed	b	0	1	1	0	0	0	0	3	47.4
1	doe	11/10/14	23:41:13	longleaf	g	9	breed	b	0	0	1	0	0	0	0	1	14.8
0	doe	11/10/14	23:56:29	trough3.2	t	9	breed	b	0	0	1	0	0	0	0	1	0
0	doe	11/11/14	0:10:01	boundary_pile	p	9	breed	b	0	0	1	0	0	0	0	1	0
0	doe	11/11/14	0:15:01	boundary_pile	p	9	breed	b	0	0	1	0	0	0	0	1	0
0	doe	11/11/14	0:20:05	boundary_pile	p	9	breed	b	0	0	1	0	0	0	1	2	0
0	doe	11/11/14	0:34:49	boundary_pile	p	9	breed	b	0	0	1	0	0	0	0	1	0
0	doe	11/11/14	3:47:38	haven	g	9	breed	b	0	0	1	0	0	0	0	1	47.4
1	doe	11/11/14	3:58:38	longleaf	g	9	breed	b	0	0	1	0	0	0	0	1	14.8
1	doe	11/11/14	5:17:12	hayfield_pile	p	9	breed	b	0	1	1	0	0	0	0	2	0
1	doe	11/11/14	5:29:32	hayfield_pile	p	9	breed	b	0	0	1	0	0	0	0	1	0
0	doe	11/11/14	6:42:00	trough4	t	9	breed	b	1	0	1	0	0	0	0	1	6.2
0	doe	11/11/14	6:59:27	trough4	t	9	breed	b	1	0	1	0	0	0	0	1	6.2
1	doe	11/11/14	7:12:35	trough1600	t	9	breed	b	1	1	1	0	0	0	0	2	0
1	doe	11/11/14	7:35:12	hayfield_pile	p	9	breed	b	1	0	1	0	0	0	0	2	0
0	doe	11/11/14	7:35:12	hayfield_pile	p	9	breed	b	1	0	1	0	0	0	0	2	0
0	doe	11/11/14	7:42:17	hayfield_pile	p	9	breed	b	1	0	1	0	0	0	0	2	0
0	doe	11/11/14	7:42:17	hayfield_pile	p	9	breed	b	1	0	1	0	0	0	0	2	0
0	doe	11/11/14	7:47:52	hayfield_pile	p	9	breed	b	1	0	1	0	0	0	0	2	0
0	doe	11/11/14	7:47:52	hayfield_pile	p	9	breed	b	1	0	1	0	0	0	0	2	0
1	doe	11/11/14	7:50:49	trough2	t	9	breed	b	1	0	1	0	0	0	0	1	0
0	doe	11/11/14	8:39:08	hayfield_pile	p	9	breed	b	1	1	1	0	0	0	0	2	0
0	doe	11/11/14	8:45:45	hayfield_pile	p	9	breed	b	1	1	1	0	0	0	0	2	0
0	doe	11/11/14	8:54:13	hayfield_pile	p	9	breed	b	1	0	1	0	0	0	0	1	0
0	doe	11/11/14	17:39:46	haven	g	9	breed	b	1	0	1	0	0	0	0	1	47.4
1	doe	11/11/14	18:58:35	trough2	t	9	breed	b	0	1	1	0	0	0	0	2	0
1	doe	11/11/14	22:14:39	boundary_pile	p	9	breed	b	0	0	1	0	0	0	0	1	0
0	doe	11/11/14	22:21:38	trough4	t	9	breed	b	0	0	1	0	0	0	0	1	6.2
0	doe	11/11/14	22:24:49	boundary_pile	p	9	breed	b	0	0	1	0	0	0	0	1	0
0	doe	11/11/14	22:29:50	boundary_pile	p	9	breed	b	0	0	1	0	0	0	0	1	0
0	doe	11/11/14	22:31:05	trough4	t	9	breed	b	0	0	1	0	0	0	0	1	6.2
0	doe	11/11/14	22:35:16	boundary_pile	p	9	breed	b	0	0	1	0	0	0	0	1	0
0	doe	11/11/14	22:40:23	boundary_pile	p	9	breed	b	0	0	1	0	0	0	0	1	0
0	doe	11/11/14	22:52:12	boundary_pile	p	9	breed	b	0	1	1	0	0	0	0	2	0
0	doe	11/11/14	22:57:16	boundary_pile	p	9	breed	b	0	0	1	0	0	0	0	2	0
0	doe	11/11/14	22:57:16	boundary_pile	p	9	breed	b	0	0	1	0	0	0	0	2	0
0	doe	11/12/14	0:45:52	boundary_pile	p	9	breed	b	0	0	1	0	0	0	0	1	0
0	doe	11/12/14	0:50:56	boundary_pile	p	9	breed	b	0	0	1	0	0	0	0	1	0
1	doe	11/12/14	2:53:44	longleaf	g	9	breed	b	0	0	1	0	0	0	0	1	14.8
1	doe	11/12/14	2:56:35	trough1600	t	9	breed	b	0	1	1	0	0	0	0	4	0
0	doe	11/12/14	2:56:35	trough1600	t	9	breed	b	0	1	1	0	0	0	0	4	0
0	doe	11/12/14	2:56:35	trough1600	t	9	breed	b	0	1	1	0	0	0	0	4	0
0	doe	11/12/14	3:01:35	skymeadow	g	9	breed	b	0	0	1	0	0	0	0	1	32.1
0	doe	11/12/14	3:01:43	trough1600	t	9	breed	b	0	1	1	0	0	0	0	3	0
0	doe	11/12/14	3:01:43	trough1600	t	9	breed	b	0	1	1	0	0	0	0	3	0
0	doe	11/12/14	3:07:25	trough1600	t	9	breed	b	0	0	1	0	0	0	0	2	0
0	doe	11/12/14	3:07:25	trough1600	t	9	breed	b	0	0	1	0	0	0	0	2	0
0	doe	11/12/14	3:49:07	longleaf	g	9	breed	b	0	0	1	0	0	0	0	1	14.8
0	doe	11/12/14	7:14:06	trough2	t	9	breed	b	1	1	1	0	0	0	0	2	0
0	doe	11/12/14	7:19:17	trough2	t	9	breed	b	1	1	1	0	0	0	0	2	0
1	doe	11/12/14	8:14:14	wpw_pile	p	9	breed	b	1	0	1	0	0	0	0	1	0
0	doe	11/12/14	8:22:34	hayfield_pile	p	9	breed	b	1	1	1	0	0	0	0	2	0
0	doe	11/12/14	8:31:09	hayfield_pile	p	9	breed	b	1	0	1	0	0	0	0	1	0
1	doe	11/12/14	17:21:17	wpw_pile	p	9	breed	b	1	0	1	0	0	0	0	1	0
0	doe	11/12/14	17:56:26	haven	g	9	breed	b	1	0	1	0	0	0	0	1	47.4
1	doe	11/12/14	18:12:26	hayfield_pile	p	9	breed	b	0	1	1	0	0	0	0	2	0
1	doe	11/12/14	18:21:43	hayfield_pile	p	9	breed	b	0	1	1	0	0	0	0	2	0
0	doe	11/12/14	23:20:01	trough1000	t	9	breed	b	0	0	1	0	0	0	0	1	9.5
0	doe	11/12/14	23:25:04	trough1000	t	9	breed	b	0	0	1	0	0	0	0	1	9.5
0	doe	11/12/14	23:30:13	trough1000	t	9	breed	b	0	0	1	0	0	0	0	1	9.5
0	doe	11/12/14	23:36:05	trough1000	t	9	breed	b	0	0	1	0	0	0	0	1	9.5
0	doe	11/12/14	23:44:14	hootwest	g	9	breed	b	0	0	1	0	0	0	0	1	29.5
1	doe	11/17/14	4:51:32	wpw_pile	p	10	breed	b	0	1	1	0	0	0	0	2	0
0	doe	11/17/14	5:02:46	wpw_pile	p	10	breed	b	0	1	1	0	0	0	0	2	0
0	doe	11/17/14	5:05:13	haven	g	10	breed	b	0	0	1	0	0	0	0	1	47.4
1	doe	11/17/14	9:52:11	hayfield_pile	p	10	breed	b	1	1	1	0	0	0	0	2	0
1	doe	11/17/14	10:02:56	hayfield_pile	p	10	breed	b	1	1	1	0	0	0	0	2	0
0	doe	11/17/14	18:02:09	haven	g	10	breed	b	1	0	1	0	0	0	0	1	47.4
0	doe	11/17/14	18:20:33	wpw_pile	p	10	breed	b	0	0	1	0	0	0	0	1	0
0	doe	11/17/14	18:21:18	boundary_pile	p	10	breed	b	0	0	1	0	0	0	0	1	0
0	doe	11/17/14	18:26:33	boundary_pile	p	10	breed	b	0	0	1	0	0	0	0	1	0
0	doe	11/17/14	18:31:33	boundary_pile	p	10	breed	b	0	0	1	0	0	0	0	1	0
0	doe	11/17/14	18:35:32	wpw_pile	p	10	breed	b	0	0	1	0	0	0	0	1	0
0	doe	11/17/14	18:40:22	trough1600	t	10	breed	b	0	1	1	0	0	0	0	2	0
0	doe	11/17/14	18:42:03	boundary_pile	p	10	breed	b	0	0	1	0	0	0	0	1	0
0	doe	11/17/14	18:45:29	trough1600	t	10	breed	b	0	1	1	0	0	0	0	2	0
0	doe	11/17/14	18:45:59	wpw_pile	p	10	breed	b	0	0	1	0	0	0	0	1	0
0	doe	11/17/14	18:47:09	boundary_pile	p	10	breed	b	0	0	1	0	0	0	0	1	0
0	doe	11/17/14	18:50:35	trough1600	t	10	breed	b	0	1	1	0	0	0	0	3	0
1	doe	11/17/14	18:50:35	trough1600	t	10	breed	b	0	1	1	0	0	0	0	3	0
1	doe	11/17/14	18:52:05	wpw_pile	p	10	breed	b	0	0	1	0	0	0	0	1	0
0	doe	11/17/14	19:00:10	wpw_pile	p	10	breed	b	0	0	1	0	0	0	0	1	0
0	doe	11/17/14	19:14:17	hayfield_pile	p	10	breed	b	0	0	1	0	0	0	0	1	0
0	doe	11/17/14	19:19:18	hayfield_pile	p	10	breed	b	0	0	1	0	0	0	0	1	0
0	doe	11/17/14	22:28:43	haven	g	10	breed	b	0	1	1	0	0	0	0	4	47.4
0	doe	11/17/14	22:28:43	haven	g	10	breed	b	0	1	1	0	0	0	0	4	47.4
1	doe	11/18/14	0:36:15	hayfield_pile	p	10	breed	b	0	0	1	0	0	0	0	2	0
1	doe	11/18/14	0:36:15	hayfield_pile	p	10	breed	b	0	0	1	0	0	0	0	2	0
0	doe	11/18/14	0:43:50	longleaf	g	10	breed	b	0	0	1	0	0	0	0	1	14.8
0	doe	11/18/14	0:51:32	longleaf	g	10	breed	b	0	0	1	0	0	0	0	1	14.8
0	doe	11/18/14	7:44:31	longleaf	g	10	breed	b	1	0	1	0	0	0	0	1	14.8
1	doe	11/18/14	15:21:16	wpw_pile	p	10	breed	b	1	1	1	0	0	0	0	2	0
1	doe	11/18/14	15:38:09	wpw_pile	p	10	breed	b	1	1	1	0	0	0	0	2	0
1	doe	11/18/14	15:47:09	wpw_pile	p	10	breed	b	1	1	1	0	0	0	0	2	0
0	doe	11/18/14	17:35:42	hayfield_pile	p	10	breed	b	1	0	1	0	0	0	0	2	0
1	doe	11/18/14	17:35:42	hayfield_pile	p	10	breed	b	1	0	1	0	0	0	0	2	0
0	doe	11/18/14	17:40:48	hayfield_pile	p	10	breed	b	1	1	1	0	0	0	0	2	0
0	doe	11/18/14	18:36:49	trough1600	t	10	breed	b	0	0	1	0	0	0	0	1	0
0	doe	11/18/14	18:47:52	trough1600	t	10	breed	b	0	1	1	0	0	0	0	2	0
0	doe	11/18/14	18:52:52	trough1600	t	10	breed	b	0	1	1	0	0	0	0	2	0
0	doe	11/18/14	18:55:56	hayfield_pile	p	10	breed	b	0	0	1	0	0	0	0	1	0
0	doe	11/18/14	19:00:57	hayfield_pile	p	10	breed	b	0	0	1	0	0	0	0	1	0
0	doe	11/18/14	19:06:08	hayfield_pile	p	10	breed	b	0	0	1	0	0	0	0	1	0
0	doe	11/18/14	19:11:27	hayfield_pile	p	10	breed	b	0	1	1	0	0	0	0	3	0
0	doe	11/18/14	19:11:27	hayfield_pile	p	10	breed	b	0	1	1	0	0	0	0	3	0
0	doe	11/18/14	19:12:43	boundary_pile	p	10	breed	b	0	1	1	0	0	0	0	3	0
1	doe	11/18/14	19:16:34	hayfield_pile	p	10	breed	b	0	1	1	0	0	0	0	2	0
0	doe	11/18/14	19:17:49	boundary_pile	p	10	breed	b	0	1	1	0	0	0	0	3	0
0	doe	11/18/14	19:21:36	hayfield_pile	p	10	breed	b	0	1	1	0	0	0	0	3	0
0	doe	11/18/14	19:21:36	hayfield_pile	p	10	breed	b	0	1	1	0	0	0	0	3	0
0	doe	11/18/14	19:22:53	boundary_pile	p	10	breed	b	0	1	1	0	0	0	0	2	0
0	doe	11/18/14	19:27:09	hayfield_pile	p	10	breed	b	0	0	1	0	0	0	0	1	0
0	doe	11/18/14	19:32:24	hayfield_pile	p	10	breed	b	0	0	1	0	0	0	0	1	0
0	doe	11/18/14	21:51:39	haven	g	10	breed	b	0	1	1	0	0	0	0	2	47.4
0	doe	11/18/14	23:47:32	longleaf	g	10	breed	b	0	0	1	0	0	0	0	1	14.8
0	doe	11/19/14	1:12:04	hayfield_pile	p	10	breed	b	0	1	1	0	0	0	0	2	0
0	doe	11/19/14	1:17:22	hayfield_pile	p	10	breed	b	0	0	1	0	0	0	0	3	0
0	doe	11/19/14	1:17:22	hayfield_pile	p	10	breed	b	0	0	1	0	0	0	0	3	0
1	doe	11/19/14	1:17:22	hayfield_pile	p	10	breed	b	0	0	1	0	0	0	0	3	0
1	doe	11/19/14	1:22:52	hayfield_pile	p	10	breed	b	0	1	1	0	0	0	0	3	0
0	doe	11/19/14	1:22:52	hayfield_pile	p	10	breed	b	0	1	1	0	0	0	0	3	0
0	doe	11/19/14	1:28:07	hayfield_pile	p	10	breed	b	0	0	1	0	0	0	0	2	0
0	doe	11/19/14	1:28:07	hayfield_pile	p	10	breed	b	0	0	1	0	0	0	0	2	0
0	doe	11/19/14	1:33:07	hayfield_pile	p	10	breed	b	0	0	1	0	0	0	0	1	0
0	doe	11/19/14	1:38:51	hayfield_pile	p	10	breed	b	0	0	1	0	0	0	0	1	0
1	doe	11/19/14	2:02:18	trough1600	t	10	breed	b	0	1	1	0	0	0	0	2	0
0	doe	11/19/14	2:53:51	longleaf	g	10	breed	b	0	0	1	0	0	0	0	1	14.8
0	doe	11/19/14	9:42:18	airport	g	10	breed	b	1	0	1	0	0	0	0	1	47.1
1	doe	11/19/14	10:05:27	longleaf	g	10	breed	b	1	0	1	0	0	0	0	1	14.8
1	doe	11/19/14	10:17:41	wpw_pile	p	10	breed	b	1	0	1	0	0	0	0	1	0
1	doe	11/19/14	10:24:37	wpw_pile	p	10	breed	b	1	0	1	0	0	0	0	1	0
0	doe	11/19/14	10:35:09	wpw_pile	p	10	breed	b	1	0	1	0	0	0	0	1	0
0	doe	11/19/14	11:06:03	wpw_pile	p	10	breed	b	1	1	1	0	0	0	0	2	0
1	doe	11/19/14	11:17:43	wpw_pile	p	10	breed	b	1	1	1	0	0	0	0	2	0
0	doe	11/19/14	11:27:51	wpw_pile	p	10	breed	b	1	1	1	0	0	0	0	2	0
0	doe	11/19/14	16:36:29	trough3.2	t	10	breed	b	1	0	1	0	0	0	0	1	0
1	doe	11/19/14	16:50:51	trough3.2	t	10	breed	b	1	0	1	0	0	0	0	2	0
0	doe	11/19/14	16:50:51	trough3.2	t	10	breed	b	1	0	1	0	0	0	0	2	0
1	doe	11/19/14	16:57:33	trough3.2	t	10	breed	b	1	1	1	0	0	0	0	2	0
0	doe	11/19/14	17:38:01	hayfield_pile	p	10	breed	b	1	0	1	0	0	0	0	2	0
0	doe	11/19/14	17:38:01	hayfield_pile	p	10	breed	b	1	0	1	0	0	0	0	2	0
0	doe	11/19/14	17:43:29	hayfield_pile	p	10	breed	b	1	0	1	0	0	0	0	1	0
0	doe	11/19/14	17:44:12	hootwest	g	10	breed	b	1	0	1	0	0	0	0	1	29.5
0	doe	11/19/14	17:48:50	hayfield_pile	p	10	breed	b	1	0	1	0	0	0	0	1	0
1	doe	11/19/14	17:53:14	wpw_pile	p	10	breed	b	1	0	1	0	0	0	0	1	0
1	doe	11/19/14	17:54:12	hayfield_pile	p	10	breed	b	1	0	1	0	0	0	0	2	0
0	doe	11/19/14	17:54:12	hayfield_pile	p	10	breed	b	1	0	1	0	0	0	0	2	0
0	doe	11/19/14	17:58:17	hootwest	g	10	breed	b	1	0	1	0	0	0	0	1	29.5
0	doe	11/19/14	18:02:29	wpw_pile	p	10	breed	b	1	1	1	0	0	0	0	2	0
0	doe	11/19/14	19:06:59	trough3.2	t	10	breed	b	0	1	1	0	0	0	0	2	0
0	doe	11/19/14	19:12:40	trough3.2	t	10	breed	b	0	1	1	0	0	0	0	3	0
0	doe	11/19/14	19:18:10	trough3.2	t	10	breed	b	0	1	1	0	0	0	0	2	0
0	doe	11/19/14	20:01:00	hootwest	g	10	breed	b	0	0	1	0	0	0	0	1	29.5
0	doe	11/19/14	20:51:31	trough1600	t	10	breed	b	0	0	1	0	0	0	0	1	0
1	doe	11/19/14	20:57:29	trough1600	t	10	breed	b	0	0	1	0	0	0	0	1	0
0	doe	11/19/14	21:15:42	haven	g	10	breed	b	0	1	1	0	0	0	0	3	47.4
0	doe	11/19/14	21:15:42	haven	g	10	breed	b	0	1	1	0	0	0	0	3	47.4
0	doe	11/19/14	22:07:06	haven	g	10	breed	b	0	0	1	0	0	0	0	2	47.4
0	doe	11/19/14	22:07:06	haven	g	10	breed	b	0	0	1	0	0	0	0	2	47.4
0	doe	11/24/14	2:22:28	trough1600	t	11	breed	b	0	1	1	0	0	0	0	2	0
0	doe	11/24/14	2:28:07	trough1600	t	11	breed	b	0	1	1	0	0	0	0	2	0
0	doe	11/24/14	2:33:28	boundary_pile	p	11	breed	b	0	0	1	0	0	0	0	1	0
0	doe	11/24/14	6:18:48	trough1600	t	11	breed	b	0	0	1	0	0	0	0	1	0
0	doe	11/24/14	7:19:26	boundary_pile	p	11	breed	b	1	0	1	0	0	0	0	1	0
0	doe	11/24/14	8:26:34	boundary_pile	p	11	breed	b	1	1	1	0	0	0	0	2	0
0	doe	11/24/14	8:31:42	boundary_pile	p	11	breed	b	1	0	1	0	0	0	0	1	0
0	doe	11/24/14	15:25:17	trough1000	t	11	breed	b	1	1	1	0	0	0	0	2	9.5
1	doe	11/24/14	17:34:04	trough1600	t	11	breed	b	1	0	1	0	0	0	0	1	0
0	doe	11/24/14	17:40:09	haven	g	11	breed	b	1	0	1	0	0	0	0	4	47.4
0	doe	11/24/14	17:40:09	haven	g	11	breed	b	1	0	1	0	0	0	0	4	47.4
1	doe	11/24/14	17:40:09	haven	g	11	breed	b	1	0	1	0	0	0	0	4	47.4
0	doe	11/24/14	17:40:09	haven	g	11	breed	b	1	0	1	0	0	0	0	4	47.4
0	doe	11/24/14	17:47:52	haven	g	11	breed	b	1	0	1	0	0	0	0	3	47.4
0	doe	11/24/14	17:47:52	haven	g	11	breed	b	1	0	1	0	0	0	0	3	47.4
0	doe	11/24/14	17:47:52	haven	g	11	breed	b	1	0	1	0	0	0	0	3	47.4
0	doe	11/24/14	18:00:41	longleaf	g	11	breed	b	1	0	1	0	0	0	0	1	14.8
0	doe	11/24/14	18:04:25	boundary_pile	p	11	breed	b	0	0	1	0	0	0	0	1	0
0	doe	11/24/14	18:10:05	boundary_pile	p	11	breed	b	0	0	1	0	0	0	0	1	0
0	doe	11/24/14	18:15:23	boundary_pile	p	11	breed	b	0	0	1	0	0	0	0	1	0
0	doe	11/24/14	18:20:37	longleaf	g	11	breed	b	0	0	1	0	0	0	0	1	14.8
0	doe	11/24/14	18:20:59	boundary_pile	p	11	breed	b	0	0	1	0	0	0	0	1	0
0	doe	11/24/14	18:52:22	trough1600	t	11	breed	b	0	0	1	0	0	0	0	1	0
0	doe	11/24/14	19:16:58	haven	g	11	breed	b	0	1	1	0	0	0	0	2	47.4
0	doe	11/24/14	19:28:09	trough1600	t	11	breed	b	0	1	1	0	0	0	0	2	0
1	doe	11/24/14	19:33:50	trough1600	t	11	breed	b	0	1	1	0	0	0	0	2	0
0	doe	11/24/14	19:44:57	hootwest	g	11	breed	b	0	0	1	0	0	0	0	1	29.5
0	doe	11/24/14	20:30:01	trough4	t	11	breed	b	0	0	1	0	0	0	0	1	6.2
1	doe	11/24/14	20:36:06	trough4	t	11	breed	b	0	0	1	0	0	0	0	2	6.2
0	doe	11/24/14	20:36:06	trough4	t	11	breed	b	0	0	1	0	0	0	0	2	6.2
0	doe	11/24/14	20:46:41	trough4	t	11	breed	b	0	0	1	0	0	0	0	1	6.2
0	doe	11/24/14	20:50:39	longleaf	g	11	breed	b	0	0	1	0	0	0	0	1	14.8
0	doe	11/24/14	20:52:16	trough4	t	11	breed	b	0	0	1	0	0	0	0	2	6.2
0	doe	11/24/14	20:52:16	trough4	t	11	breed	b	0	0	1	0	0	0	0	2	6.2
1	doe	11/24/14	20:56:05	longleaf	g	11	breed	b	0	0	1	0	0	0	0	1	14.8
0	doe	11/24/14	20:57:38	trough4	t	11	breed	b	0	0	1	0	0	0	0	2	6.2
0	doe	11/24/14	20:57:38	trough4	t	11	breed	b	0	0	1	0	0	0	0	2	6.2
1	doe	11/24/14	21:03:08	trough4	t	11	breed	b	0	0	1	0	0	0	0	2	6.2
1	doe	11/24/14	21:03:08	trough4	t	11	breed	b	0	0	1	0	0	0	0	2	6.2
0	doe	11/24/14	21:12:12	trough4	t	11	breed	b	0	0	1	0	0	0	0	1	6.2
0	doe	11/24/14	21:17:26	trough4	t	11	breed	b	0	0	1	0	0	0	0	1	6.2
0	doe	11/24/14	21:47:00	hootwest	g	11	breed	b	0	0	1	0	0	0	0	1	29.5
1	doe	11/24/14	22:29:34	hayfield_pile	p	11	breed	b	0	0	1	0	0	0	0	1	0
0	doe	11/24/14	23:43:31	skymeadow	g	11	breed	b	0	0	1	0	0	0	0	1	32.1
0	doe	11/24/14	23:54:51	hayfield_pile	p	11	breed	b	0	0	1	0	0	0	0	1	0
0	doe	11/24/14	23:58:07	boundary_pile	p	11	breed	b	0	1	1	0	0	0	0	2	0
0	doe	11/25/14	1:26:19	trough4	t	11	breed	b	0	0	1	0	0	0	0	1	6.2
0	doe	11/25/14	1:32:56	trough4	t	11	breed	b	0	0	1	0	0	0	0	2	6.2
0	doe	11/25/14	1:32:56	trough4	t	11	breed	b	0	0	1	0	0	0	0	2	6.2
0	doe	11/25/14	1:39:48	trough4	t	11	breed	b	0	0	1	0	0	0	0	2	6.2
0	doe	11/25/14	1:39:48	trough4	t	11	breed	b	0	0	1	0	0	0	0	2	6.2
0	doe	11/25/14	1:46:10	trough4	t	11	breed	b	0	0	1	0	0	0	0	1	6.2
0	doe	11/25/14	1:50:52	trough3.2	t	11	breed	b	0	1	1	0	0	0	0	3	0
0	doe	11/25/14	1:50:52	trough3.2	t	11	breed	b	0	1	1	0	0	0	0	3	0
0	doe	11/25/14	1:51:21	trough4	t	11	breed	b	0	0	1	0	0	0	0	2	6.2
0	doe	11/25/14	1:51:21	trough4	t	11	breed	b	0	0	1	0	0	0	0	2	6.2
0	doe	11/25/14	1:55:56	trough3.2	t	11	breed	b	0	1	1	0	0	0	0	3	0
0	doe	11/25/14	1:55:56	trough3.2	t	11	breed	b	0	1	1	0	0	0	0	3	0
0	doe	11/25/14	1:56:38	trough4	t	11	breed	b	0	0	1	0	0	0	0	2	6.2
0	doe	11/25/14	1:56:38	trough4	t	11	breed	b	0	0	1	0	0	0	0	2	6.2
0	doe	11/25/14	2:04:14	trough3.2	t	11	breed	b	0	1	1	0	0	0	0	2	0
0	doe	11/25/14	4:00:43	longleaf	g	11	breed	b	0	0	1	0	0	0	0	1	14.8
0	doe	11/25/14	4:09:33	longleaf	g	11	breed	b	0	0	1	0	0	0	0	1	14.8
0	doe	11/25/14	9:39:09	longleaf	g	11	breed	b	1	0	1	0	0	0	0	1	14.8
0	doe	11/25/14	9:40:38	skymeadow	g	11	breed	b	1	0	1	0	0	0	0	1	32.1
0	doe	11/25/14	9:44:34	longleaf	g	11	breed	b	1	0	1	0	0	0	0	1	14.8
0	doe	11/25/14	17:22:06	boundary_pile	p	11	breed	b	1	0	1	0	0	0	0	1	0
0	doe	11/25/14	17:32:05	trough4	t	11	breed	b	1	0	1	0	0	0	0	1	6.2
0	doe	11/25/14	17:32:12	boundary_pile	p	11	breed	b	1	0	1	0	0	0	0	1	0
0	doe	11/25/14	17:35:37	hayfield_pile	p	11	breed	b	1	0	1	0	0	0	0	2	0
0	doe	11/25/14	17:35:37	hayfield_pile	p	11	breed	b	1	0	1	0	0	0	0	2	0
1	doe	11/25/14	17:39:50	trough4	t	11	breed	b	1	0	1	0	0	0	0	2	6.2
0	doe	11/25/14	17:39:50	trough4	t	11	breed	b	1	0	1	0	0	0	0	2	6.2
0	doe	11/25/14	17:45:58	trough4	t	11	breed	b	1	0	1	0	0	0	0	1	6.2
1	doe	11/25/14	17:46:37	hayfield_pile	p	11	breed	b	1	0	1	0	0	0	0	2	0
0	doe	11/25/14	17:46:37	hayfield_pile	p	11	breed	b	1	0	1	0	0	0	0	2	0
0	doe	11/25/14	17:51:19	trough4	t	11	breed	b	1	0	1	0	0	0	0	1	6.2
0	doe	11/25/14	17:52:04	hayfield_pile	p	11	breed	b	1	1	1	0	0	0	0	3	0
0	doe	11/25/14	17:52:04	hayfield_pile	p	11	breed	b	1	1	1	0	0	0	0	3	0
0	doe	11/25/14	18:42:15	wpw_pile	p	11	breed	b	0	0	1	0	0	0	0	1	0
0	doe	11/25/14	18:48:54	wpw_pile	p	11	breed	b	0	1	1	0	0	0	0	2	0
1	doe	11/25/14	18:53:55	wpw_pile	p	11	breed	b	0	1	1	0	0	0	0	3	0
1	doe	11/25/14	18:53:55	wpw_pile	p	11	breed	b	0	1	1	0	0	0	0	3	0
0	doe	11/25/14	18:57:04	trough1600	t	11	breed	b	0	1	1	0	0	0	0	2	0
0	doe	11/25/14	19:06:12	wpw_pile	p	11	breed	b	0	0	1	0	0	0	0	1	0
1	doe	11/25/14	19:13:29	wpw_pile	p	11	breed	b	0	0	1	0	0	0	0	1	0
0	doe	11/25/14	19:18:19	haven	g	11	breed	b	0	0	1	0	0	0	0	1	47.4
1	doe	11/25/14	19:19:40	trough3.2	t	11	breed	b	0	1	1	0	0	0	0	2	0
0	doe	11/25/14	19:26:14	haven	g	11	breed	b	0	0	1	0	0	0	0	1	47.4
0	doe	11/25/14	19:29:54	trough3.2	t	11	breed	b	0	1	1	0	0	0	0	2	0
0	doe	11/25/14	19:35:49	trough3.2	t	11	breed	b	0	1	1	0	0	0	0	2	0
0	doe	11/25/14	20:17:59	haven	g	11	breed	b	0	0	1	0	0	0	0	1	47.4
0	doe	11/25/14	21:18:56	haven	g	11	breed	b	0	0	1	0	0	0	0	2	47.4
0	doe	11/25/14	21:18:56	haven	g	11	breed	b	0	0	1	0	0	0	0	2	47.4
0	doe	11/25/14	21:30:31	haven	g	11	breed	b	0	0	1	0	0	0	0	2	47.4
1	doe	11/25/14	21:30:31	haven	g	11	breed	b	0	0	1	0	0	0	0	2	47.4
1	doe	11/25/14	21:35:55	boundary_pile	p	11	breed	b	0	1	1	0	0	0	0	3	0
0	doe	11/25/14	21:41:01	boundary_pile	p	11	breed	b	0	1	1	0	0	0	0	3	0
0	doe	11/25/14	21:41:01	boundary_pile	p	11	breed	b	0	1	1	0	0	0	0	3	0
0	doe	11/25/14	21:46:02	boundary_pile	p	11	breed	b	0	1	1	0	0	0	0	3	0
0	doe	11/25/14	22:02:59	trough1600	t	11	breed	b	0	1	1	0	0	0	0	2	0
0	doe	11/25/14	22:08:45	hayfield_pile	p	11	breed	b	0	0	1	0	0	0	0	1	0
1	doe	11/25/14	22:09:13	trough1600	t	11	breed	b	0	1	1	0	0	0	0	2	0
0	doe	11/25/14	23:01:12	haven	g	11	breed	b	0	0	1	0	0	0	0	2	47.4
0	doe	11/25/14	23:01:12	haven	g	11	breed	b	0	0	1	0	0	0	0	2	47.4
1	doe	11/25/14	23:26:08	longleaf	g	11	breed	b	0	0	1	0	0	0	0	1	14.8
0	doe	11/25/14	23:31:12	longleaf	g	11	breed	b	0	0	1	0	0	0	0	1	14.8
0	doe	11/26/14	1:21:27	hayfield_pile	p	11	breed	b	0	0	1	0	0	0	0	1	0
0	doe	11/26/14	1:42:07	trough3.2	t	11	breed	b	0	1	1	0	0	0	0	3	0
0	doe	11/26/14	1:42:07	trough3.2	t	11	breed	b	0	1	1	0	0	0	0	3	0
0	doe	11/26/14	1:48:06	trough3.2	t	11	breed	b	0	1	1	0	0	0	0	2	0
1	doe	11/26/14	1:54:16	trough3.2	t	11	breed	b	0	1	1	0	0	0	0	3	0
0	doe	11/26/14	1:54:16	trough3.2	t	11	breed	b	0	1	1	0	0	0	0	3	0
0	doe	11/26/14	1:59:49	trough3.2	t	11	breed	b	0	1	1	0	0	0	0	2	0
0	doe	11/26/14	2:09:51	skymeadow	g	11	breed	b	0	0	1	0	0	0	0	1	32.1
0	doe	11/26/14	2:43:09	haven	g	11	breed	b	0	1	1	0	0	0	0	4	47.4
0	doe	11/26/14	2:43:09	haven	g	11	breed	b	0	1	1	0	0	0	0	4	47.4
0	doe	11/26/14	2:43:09	haven	g	11	breed	b	0	1	1	0	0	0	0	4	47.4
0	doe	11/26/14	2:48:15	haven	g	11	breed	b	0	1	1	0	0	0	0	4	47.4
0	doe	11/26/14	2:48:15	haven	g	11	breed	b	0	1	1	0	0	0	0	4	47.4
0	doe	11/26/14	2:48:15	haven	g	11	breed	b	0	1	1	0	0	0	0	4	47.4
0	doe	11/26/14	4:01:01	wpw_pile	p	11	breed	b	0	0	1	0	0	0	0	1	0
1	doe	11/26/14	4:11:42	wpw_pile	p	11	breed	b	0	0	1	0	0	0	0	1	0
0	doe	11/26/14	4:16:53	wpw_pile	p	11	breed	b	0	0	1	0	0	0	0	1	0
0	doe	11/26/14	5:15:58	haven	g	11	breed	b	0	1	1	0	0	0	0	3	47.4
0	doe	11/26/14	5:15:58	haven	g	11	breed	b	0	1	1	0	0	0	0	3	47.4
0	doe	11/26/14	6:50:36	trough1600	t	11	breed	b	1	1	1	0	0	0	0	2	0
1	doe	11/26/14	8:04:13	trough2	t	11	breed	b	1	0	1	0	0	0	0	1	0
0	doe	11/26/14	17:48:34	trough3.2	t	11	breed	b	1	0	1	0	0	0	0	1	0
0	doe	11/26/14	18:10:13	longleaf	g	11	breed	b	0	0	1	0	0	0	0	1	14.8
1	doe	11/26/14	19:16:37	trough1600	t	11	breed	b	0	0	1	0	0	0	0	1	0
0	doe	11/26/14	20:12:04	haven	g	11	breed	b	0	0	1	0	0	0	0	1	47.4
0	doe	11/26/14	20:47:24	trough4	t	11	breed	b	0	0	1	0	0	0	0	2	6.2
0	doe	11/26/14	20:47:24	trough4	t	11	breed	b	0	0	1	0	0	0	0	2	6.2
0	doe	11/26/14	20:52:47	trough4	t	11	breed	b	0	0	1	0	0	0	0	1	6.2
1	doe	11/26/14	21:45:22	trough1600	t	11	breed	b	0	0	1	0	0	0	0	1	0
0	doe	11/26/14	21:51:32	trough1600	t	11	breed	b	0	0	1	0	0	0	0	1	0
0	doe	11/26/14	21:51:56	haven	g	11	breed	b	0	1	1	0	0	0	0	3	47.4
0	doe	11/26/14	21:51:56	haven	g	11	breed	b	0	1	1	0	0	0	0	3	47.4
0	doe	11/26/14	21:58:56	trough1600	t	11	breed	b	0	0	1	0	0	0	0	1	0
0	doe	11/26/14	22:01:01	haven	g	11	breed	b	0	0	1	0	0	0	0	2	47.4
0	doe	11/26/14	22:01:01	haven	g	11	breed	b	0	0	1	0	0	0	0	2	47.4
1	doe	11/26/14	22:04:22	trough1600	t	11	breed	b	0	0	1	0	0	0	0	1	0
0	doe	11/26/14	22:14:46	haven	g	11	breed	b	0	0	1	0	0	0	0	2	47.4
0	doe	11/26/14	22:14:46	haven	g	11	breed	b	0	0	1	0	0	0	0	2	47.4
0	doe	11/26/14	22:32:26	wpw_pile	p	11	breed	b	0	1	1	1	0	1	0	4	0
0	doe	11/26/14	22:32:26	wpw_pile	p	11	breed	b	0	1	1	1	0	1	0	4	0
0	doe	11/26/14	23:14:22	haven	g	11	breed	b	0	0	1	0	0	0	0	1	47.4
0	doe	12/01/14	0:05:23	wpw_pile	p	12	post	b	0	0	1	0	0	0	1	2	0
0	doe	12/01/14	0:36:14	trough2	t	12	post	b	0	1	1	0	0	0	0	2	0
0	doe	12/01/14	0:41:18	trough2	t	12	post	b	0	1	1	0	0	0	0	3	0
0	doe	12/01/14	0:46:18	trough2	t	12	post	b	0	1	1	0	0	0	0	3	0
1	doe	12/01/14	0:48:54	trough1600	t	12	post	b	0	0	1	0	0	0	0	1	0
0	doe	12/01/14	0:52:21	trough2	t	12	post	b	0	1	1	0	0	0	0	2	0
1	doe	12/01/14	0:54:13	trough1600	t	12	post	b	0	1	1	0	0	0	0	2	0
1	doe	12/01/14	0:59:37	trough1600	t	12	post	b	0	0	1	0	0	0	0	2	0
1	doe	12/01/14	0:59:37	trough1600	t	12	post	b	0	0	1	0	0	0	0	2	0
0	doe	12/01/14	1:09:45	trough1600	t	12	post	b	0	0	1	0	0	0	0	1	0
0	doe	12/01/14	1:12:12	trough1	t	12	post	b	0	0	1	0	0	0	0	1	5.9
0	doe	12/01/14	1:17:44	trough1	t	12	post	b	0	0	1	0	0	0	0	1	5.9
0	doe	12/01/14	1:19:05	hayfield_pile	p	12	post	b	0	1	1	0	0	0	0	2	0
0	doe	12/01/14	1:32:01	longleaf	g	12	post	b	0	0	1	0	0	0	0	2	14.8
0	doe	12/01/14	1:32:01	longleaf	g	12	post	b	0	0	1	0	0	0	0	2	14.8
0	doe	12/01/14	1:52:07	longleaf	g	12	post	b	0	0	1	0	0	0	0	1	14.8
0	doe	12/01/14	2:48:40	trough3.2	t	12	post	b	0	1	1	0	0	0	0	2	0
0	doe	12/01/14	2:57:10	trough3.2	t	12	post	b	0	0	1	0	0	0	0	1	0
0	doe	12/01/14	3:37:41	boundary_pile	p	12	post	b	0	0	1	0	0	0	0	1	0
1	doe	12/01/14	5:42:27	boundary_pile	p	12	post	b	0	0	1	0	0	0	0	1	0
1	doe	12/01/14	5:47:41	boundary_pile	p	12	post	b	0	1	1	0	0	0	0	2	0
0	doe	12/01/14	7:27:54	wpw_pile	p	12	post	b	1	1	1	0	0	0	0	2	0
0	doe	12/01/14	9:21:26	longleaf	g	12	post	b	1	0	1	0	1	1	0	2	14.8
0	doe	12/01/14	17:21:58	trough1000	t	12	post	b	1	1	1	0	0	0	0	3	9.5
0	doe	12/01/14	17:29:21	trough1000	t	12	post	b	1	1	1	0	0	0	0	2	9.5
0	doe	12/01/14	17:53:36	trough2	t	12	post	b	1	1	1	0	0	0	0	2	0
0	doe	12/01/14	17:59:21	trough2	t	12	post	b	1	1	1	0	0	0	0	2	0
0	doe	12/01/14	18:18:32	wpw_pile	p	12	post	b	0	1	1	0	0	0	0	2	0
1	doe	12/01/14	18:26:31	wpw_pile	p	12	post	b	0	1	1	0	0	0	0	2	0
1	doe	12/01/14	18:30:27	trough1600	t	12	post	b	0	0	1	0	0	0	0	2	0
0	doe	12/01/14	18:30:27	trough1600	t	12	post	b	0	0	1	0	0	0	0	2	0
0	doe	12/01/14	18:31:44	wpw_pile	p	12	post	b	0	0	1	0	0	0	0	1	0
1	doe	12/01/14	18:34:19	longleaf	g	12	post	b	0	0	1	0	1	1	0	2	14.8
0	doe	12/01/14	18:39:19	wpw_pile	p	12	post	b	0	1	1	0	0	0	0	2	0
0	doe	12/01/14	18:41:29	longleaf	g	12	post	b	0	0	1	0	0	0	0	1	14.8
0	doe	12/01/14	18:49:30	wpw_pile	p	12	post	b	0	1	1	0	0	0	0	2	0
1	doe	12/01/14	19:18:04	hootwest	g	12	post	b	0	0	1	0	0	0	0	1	29.5
0	doe	12/01/14	21:12:15	longleaf	g	12	post	b	0	0	1	0	0	0	0	1	14.8
0	doe	12/01/14	21:55:04	haven	g	12	post	b	0	0	1	0	0	0	0	1	47.4
1	doe	12/01/14	22:12:19	haven	g	12	post	b	0	1	1	0	0	0	0	2	47.4
1	doe	12/01/14	23:19:56	hayfield_pile	p	12	post	b	0	1	1	0	0	0	0	2	0
1	doe	12/01/14	23:48:40	haven	g	12	post	b	0	0	1	0	0	0	0	1	47.4
0	doe	12/01/14	23:53:46	haven	g	12	post	b	0	0	1	0	0	0	0	1	47.4
0	doe	12/02/14	0:39:30	longleaf	g	12	post	b	0	0	1	0	0	0	0	1	14.8
1	doe	12/02/14	0:46:08	longleaf	g	12	post	b	0	0	1	0	0	0	0	1	14.8
0	doe	12/02/14	0:54:02	longleaf	g	12	post	b	0	0	1	0	0	0	0	1	14.8
1	doe	12/02/14	1:08:14	longleaf	g	12	post	b	0	0	1	0	0	0	0	1	14.8
1	doe	12/02/14	1:28:48	hayfield_pile	p	12	post	b	0	0	1	0	0	0	0	3	0
1	doe	12/02/14	1:28:48	hayfield_pile	p	12	post	b	0	0	1	0	0	0	0	3	0
0	doe	12/02/14	1:28:48	hayfield_pile	p	12	post	b	0	0	1	0	0	0	0	3	0
0	doe	12/02/14	1:50:22	trough3.2	t	12	post	b	0	1	1	0	0	0	0	2	0
0	doe	12/02/14	1:55:49	trough3.2	t	12	post	b	0	1	1	0	0	0	0	2	0
0	doe	12/02/14	1:56:20	longleaf	g	12	post	b	0	0	1	0	0	0	0	1	14.8
0	doe	12/02/14	2:15:30	boundary_pile	p	12	post	b	0	1	1	0	0	0	0	2	0
0	doe	12/02/14	2:47:48	haven	g	12	post	b	0	0	1	0	0	0	0	2	47.4
0	doe	12/02/14	2:47:48	haven	g	12	post	b	0	0	1	0	0	0	0	2	47.4
0	doe	12/02/14	2:59:02	haven	g	12	post	b	0	0	1	0	0	0	0	2	47.4
0	doe	12/02/14	2:59:02	haven	g	12	post	b	0	0	1	0	0	0	0	2	47.4
0	doe	12/02/14	3:00:25	boundary_pile	p	12	post	b	0	1	1	0	0	0	0	2	0
0	doe	12/02/14	3:05:29	boundary_pile	p	12	post	b	0	0	1	0	0	0	0	1	0
1	doe	12/02/14	3:16:22	boundary_pile	p	12	post	b	0	0	1	0	0	0	0	1	0
0	doe	12/02/14	3:29:10	wpw_pile	p	12	post	b	0	0	1	0	0	0	0	1	0
0	doe	12/02/14	3:58:52	longleaf	g	12	post	b	0	0	1	0	0	0	0	1	14.8
0	doe	12/02/14	4:50:37	hayfield_pile	p	12	post	b	0	0	1	0	0	0	0	1	0
1	doe	12/02/14	5:03:29	trough1600	t	12	post	b	0	0	1	0	0	0	0	2	0
1	doe	12/02/14	5:03:29	trough1600	t	12	post	b	0	0	1	0	0	0	0	2	0
0	doe	12/02/14	5:08:34	trough1600	t	12	post	b	0	0	1	0	0	0	0	2	0
0	doe	12/02/14	5:08:34	trough1600	t	12	post	b	0	0	1	0	0	0	0	2	0
1	doe	12/02/14	5:13:39	trough1600	t	12	post	b	0	0	1	0	0	0	0	1	0
0	doe	12/02/14	5:25:32	trough1600	t	12	post	b	0	0	1	0	0	0	0	1	0
0	doe	12/02/14	5:33:33	trough1600	t	12	post	b	0	0	1	0	0	0	0	1	0
0	doe	12/02/14	6:27:57	boundary_pile	p	12	post	b	0	0	1	0	0	0	0	1	0
1	doe	12/02/14	6:32:58	boundary_pile	p	12	post	b	0	0	1	0	0	0	0	1	0
1	doe	12/02/14	6:37:58	boundary_pile	p	12	post	b	0	0	1	0	0	0	0	1	0
1	doe	12/02/14	6:41:46	wpw_pile	p	12	post	b	0	1	1	0	0	0	0	3	0
0	doe	12/02/14	6:41:46	wpw_pile	p	12	post	b	0	1	1	0	0	0	0	3	0
0	doe	12/02/14	7:15:45	trough3.2	t	12	post	b	1	0	1	0	0	0	0	1	0
0	doe	12/02/14	7:22:15	trough3.2	t	12	post	b	1	1	1	0	0	0	0	3	0
0	doe	12/02/14	7:22:15	trough3.2	t	12	post	b	1	1	1	0	0	0	0	3	0
1	doe	12/02/14	8:04:20	wpw_pile	p	12	post	b	1	1	1	0	0	0	0	2	0
0	doe	12/02/14	8:07:56	trough2	t	12	post	b	1	1	1	0	0	0	0	3	0
0	doe	12/02/14	8:15:45	trough2	t	12	post	b	1	1	1	0	0	0	0	2	0
1	doe	12/02/14	18:20:00	longleaf	g	12	post	b	0	0	1	0	0	0	0	2	14.8
0	doe	12/02/14	18:20:00	longleaf	g	12	post	b	0	0	1	0	0	0	0	2	14.8
0	doe	12/02/14	18:54:33	trough4	t	12	post	b	0	0	1	0	0	0	0	2	6.2
0	doe	12/02/14	18:54:33	trough4	t	12	post	b	0	0	1	0	0	0	0	2	6.2
0	doe	12/02/14	19:00:17	trough4	t	12	post	b	0	0	1	0	0	0	0	1	6.2
0	doe	12/02/14	19:05:17	trough4	t	12	post	b	0	0	1	0	0	0	0	2	6.2
0	doe	12/02/14	19:05:17	trough4	t	12	post	b	0	0	1	0	0	0	0	2	6.2
0	doe	12/02/14	19:09:48	longleaf	g	12	post	b	0	0	1	0	0	0	0	1	14.8
1	doe	12/02/14	19:12:25	trough4	t	12	post	b	0	0	1	0	0	0	0	2	6.2
0	doe	12/02/14	19:12:25	trough4	t	12	post	b	0	0	1	0	0	0	0	2	6.2
0	doe	12/02/14	19:15:53	longleaf	g	12	post	b	0	0	1	0	0	0	0	2	14.8
0	doe	12/02/14	19:15:53	longleaf	g	12	post	b	0	0	1	0	0	0	0	2	14.8
0	doe	12/02/14	19:33:50	longleaf	g	12	post	b	0	0	1	0	0	0	0	2	14.8
0	doe	12/02/14	19:33:50	longleaf	g	12	post	b	0	0	1	0	0	0	0	2	14.8
1	doe	12/02/14	21:52:16	trough3.2	t	12	post	b	0	1	1	0	0	0	0	2	0
0	doe	12/02/14	21:58:01	trough3.2	t	12	post	b	0	1	1	0	0	0	0	2	0
0	doe	12/02/14	22:01:14	haven	g	12	post	b	0	0	1	0	0	0	0	1	47.4
0	doe	12/02/14	22:11:28	trough3.2	t	12	post	b	0	1	1	0	0	0	0	3	0
0	doe	12/02/14	22:11:28	trough3.2	t	12	post	b	0	1	1	0	0	0	0	3	0
0	doe	12/02/14	22:16:31	trough3.2	t	12	post	b	0	0	1	0	0	0	0	1	0
0	doe	12/02/14	23:41:59	trough4	t	12	post	b	0	0	1	0	0	0	0	1	6.2
0	doe	12/02/14	23:48:29	trough1600	t	12	post	b	0	0	1	0	0	0	0	2	0
0	doe	12/02/14	23:48:29	trough1600	t	12	post	b	0	0	1	0	0	0	0	2	0
0	doe	12/02/14	23:48:47	trough4	t	12	post	b	0	0	1	0	0	0	0	1	6.2
1	doe	12/02/14	23:53:50	trough1600	t	12	post	b	0	0	1	0	0	0	0	2	0
1	doe	12/02/14	23:53:50	trough1600	t	12	post	b	0	0	1	0	0	0	0	2	0
0	doe	12/02/14	23:54:21	trough4	t	12	post	b	0	0	1	0	0	0	0	1	6.2
0	doe	12/02/14	23:55:30	trough1	t	12	post	b	0	0	1	0	0	0	0	1	5.9
0	doe	12/02/14	23:59:53	hayfield_pile	p	12	post	b	0	0	1	0	0	0	0	1	0
0	doe	12/03/14	0:04:56	trough1600	t	12	post	b	0	0	1	0	0	0	0	2	0
0	doe	12/03/14	0:04:56	trough1600	t	12	post	b	0	0	1	0	0	0	0	2	0
0	doe	12/03/14	0:08:22	trough1	t	12	post	b	0	0	1	0	0	0	0	1	5.9
0	doe	12/03/14	0:10:38	trough1600	t	12	post	b	0	0	1	0	0	0	0	1	0
0	doe	12/03/14	0:14:34	trough1	t	12	post	b	0	0	1	0	0	0	0	1	5.9
0	doe	12/03/14	0:15:51	trough1600	t	12	post	b	0	0	1	0	0	0	0	1	0
0	doe	12/03/14	0:39:49	longleaf	g	12	post	b	0	0	1	0	0	0	0	1	14.8
0	doe	12/03/14	0:42:41	wpw_pile	p	12	post	b	0	0	1	0	0	0	0	1	0
0	doe	12/03/14	0:50:19	wpw_pile	p	12	post	b	0	1	1	0	0	0	0	2	0
0	doe	12/03/14	1:53:59	boundary_pile	p	12	post	b	0	0	1	0	0	0	0	1	0
1	doe	12/03/14	1:59:11	boundary_pile	p	12	post	b	0	0	1	0	0	0	0	1	0
1	doe	12/03/14	2:04:12	boundary_pile	p	12	post	b	0	0	1	0	0	0	0	1	0
1	doe	12/03/14	2:09:51	boundary_pile	p	12	post	b	0	0	1	0	0	0	0	1	0
1	doe	12/03/14	2:15:29	boundary_pile	p	12	post	b	0	0	1	0	0	0	0	1	0
1	doe	12/03/14	2:15:55	longleaf	g	12	post	b	0	0	1	0	0	0	0	2	14.8
0	doe	12/03/14	2:15:55	longleaf	g	12	post	b	0	0	1	0	0	0	0	2	14.8
0	doe	12/03/14	2:21:10	boundary_pile	p	12	post	b	0	0	1	0	0	0	0	1	0
1	doe	12/03/14	4:22:40	longleaf	g	12	post	b	0	0	1	1	0	1	0	2	14.8
1	doe	12/03/14	6:52:09	trough3.2	t	12	post	b	0	1	1	0	0	0	0	3	0
0	doe	12/03/14	6:52:09	trough3.2	t	12	post	b	0	1	1	0	0	0	0	3	0
0	doe	12/03/14	7:02:18	trough3.2	t	12	post	b	1	1	1	0	0	0	0	3	0
0	doe	12/03/14	7:02:18	trough3.2	t	12	post	b	1	1	1	0	0	0	0	3	0
0	doe	12/03/14	7:09:12	trough3.2	t	12	post	b	1	1	1	0	0	0	0	3	0
0	doe	12/03/14	7:09:12	trough3.2	t	12	post	b	1	1	1	0	0	0	0	3	0
1	doe	12/03/14	7:14:45	trough3.2	t	12	post	b	1	0	1	0	0	0	0	2	0
0	doe	12/03/14	7:14:45	trough3.2	t	12	post	b	1	0	1	0	0	0	0	2	0
0	doe	12/03/14	7:17:01	wpw_pile	p	12	post	b	1	1	1	0	0	0	0	2	0
1	doe	12/03/14	7:17:29	hayfield_pile	p	12	post	b	1	0	1	0	0	0	0	1	0
0	doe	12/03/14	7:34:11	hayfield_pile	p	12	post	b	1	0	1	0	0	0	0	1	0
0	doe	12/03/14	8:23:03	trough2	t	12	post	b	1	0	1	0	0	0	0	1	0
0	doe	12/03/14	8:28:28	trough2	t	12	post	b	1	1	1	0	0	0	0	2	0
1	doe	12/03/14	17:47:11	trough1600	t	12	post	b	1	1	1	0	0	0	0	4	0
0	doe	12/03/14	17:47:11	trough1600	t	12	post	b	1	1	1	0	0	0	0	4	0
1	doe	12/03/14	17:47:11	trough1600	t	12	post	b	1	1	1	0	0	0	0	4	0
1	doe	12/03/14	17:52:13	trough1600	t	12	post	b	1	0	1	0	0	0	0	3	0
0	doe	12/03/14	17:52:13	trough1600	t	12	post	b	1	0	1	0	0	0	0	3	0
0	doe	12/03/14	17:52:13	trough1600	t	12	post	b	1	0	1	0	0	0	0	3	0
0	doe	12/03/14	17:57:26	trough1600	t	12	post	b	1	0	1	0	0	0	0	2	0
0	doe	12/03/14	17:57:26	trough1600	t	12	post	b	1	0	1	0	0	0	0	2	0
0	doe	12/03/14	18:02:42	trough1600	t	12	post	b	1	0	1	0	0	0	0	1	0
1	doe	12/03/14	22:44:24	haven	g	12	post	b	0	0	1	0	0	0	0	3	47.4
0	doe	12/03/14	22:44:24	haven	g	12	post	b	0	0	1	0	0	0	0	3	47.4
0	doe	12/03/14	22:44:24	haven	g	12	post	b	0	0	1	0	0	0	0	3	47.4
1	doe	12/03/14	22:49:28	haven	g	12	post	b	0	0	1	0	0	0	0	2	47.4
0	doe	12/03/14	22:49:28	haven	g	12	post	b	0	0	1	0	0	0	0	2	47.4
0	doe	12/03/14	23:15:11	hootwest	g	12	post	b	0	0	1	0	0	0	0	1	29.5
0	doe	12/03/14	23:20:45	hootwest	g	12	post	b	0	0	1	0	0	0	0	1	29.5
0	doe	12/08/14	0:00:22	trough4	t	13	post	b	0	0	1	0	0	0	0	2	6.2
0	doe	12/08/14	0:00:22	trough4	t	13	post	b	0	0	1	0	0	0	0	2	6.2
1	doe	12/08/14	0:14:08	trough1600	t	13	post	b	0	0	1	0	0	0	0	2	0
0	doe	12/08/14	0:14:08	trough1600	t	13	post	b	0	0	1	0	0	0	0	2	0
1	doe	12/08/14	0:20:36	trough1600	t	13	post	b	0	0	1	0	0	0	0	2	0
0	doe	12/08/14	0:20:36	trough1600	t	13	post	b	0	0	1	0	0	0	0	2	0
0	doe	12/08/14	0:25:44	trough1600	t	13	post	b	0	0	1	0	0	0	0	1	0
0	doe	12/08/14	0:31:56	trough3.2	t	13	post	b	0	1	1	0	0	0	0	2	0
0	doe	12/08/14	0:43:03	trough3.2	t	13	post	b	0	1	1	0	0	0	0	3	0
0	doe	12/08/14	0:43:03	trough3.2	t	13	post	b	0	1	1	0	0	0	0	3	0
0	doe	12/08/14	0:49:31	trough3.2	t	13	post	b	0	1	1	0	0	0	0	2	0
0	doe	12/08/14	0:51:38	haven	g	13	post	b	0	1	1	0	0	0	0	2	47.4
0	doe	12/08/14	0:54:38	trough3.2	t	13	post	b	0	1	1	0	0	0	0	2	0
0	doe	12/08/14	1:00:18	trough3.2	t	13	post	b	0	1	1	0	0	0	0	2	0
0	doe	12/08/14	1:29:18	trough1	t	13	post	b	0	1	1	0	0	0	0	2	5.9
0	doe	12/08/14	2:21:53	trough2	t	13	post	b	0	1	1	0	0	0	0	2	0
0	doe	12/08/14	2:30:18	trough2	t	13	post	b	0	1	1	0	0	0	0	2	0
0	doe	12/08/14	3:43:07	boundary_pile	p	13	post	b	0	0	1	0	0	0	0	1	0
0	doe	12/08/14	3:52:51	boundary_pile	p	13	post	b	0	0	1	0	0	0	0	1	0
0	doe	12/08/14	3:59:11	boundary_pile	p	13	post	b	0	0	1	0	0	0	0	1	0
0	doe	12/08/14	6:04:47	select	g	13	post	b	0	0	1	0	0	0	0	1	4.2
1	doe	12/08/14	6:12:19	select	g	13	post	b	0	0	1	0	0	0	0	1	4.2
0	doe	12/08/14	7:19:50	airport	g	13	post	b	1	0	1	0	0	0	0	1	47.1
0	doe	12/08/14	7:34:17	trough2	t	13	post	b	1	1	1	0	0	0	0	2	0
0	doe	12/08/14	7:39:54	trough2	t	13	post	b	1	1	1	0	0	0	0	2	0
0	doe	12/08/14	8:08:49	wpw_pile	p	13	post	b	1	1	1	0	0	0	0	2	0
1	doe	12/08/14	8:35:06	wpw_pile	p	13	post	b	1	1	1	0	0	0	0	2	0
0	doe	12/08/14	16:59:44	boundary_pile	p	13	post	b	1	0	1	0	0	0	0	1	0
0	doe	12/08/14	17:05:02	boundary_pile	p	13	post	b	1	0	1	0	0	0	0	1	0
0	doe	12/08/14	17:10:05	boundary_pile	p	13	post	b	1	1	1	0	0	0	0	2	0
0	doe	12/08/14	17:27:53	trough2	t	13	post	b	1	1	1	0	0	0	0	2	0
0	doe	12/08/14	17:49:04	trough1600	t	13	post	b	1	1	1	0	0	0	0	2	0
0	doe	12/08/14	17:59:08	trough4	t	13	post	b	1	0	1	0	0	0	0	1	6.2
0	doe	12/08/14	18:10:38	trough4	t	13	post	b	0	0	1	0	0	0	0	1	6.2
0	doe	12/08/14	18:27:05	select	g	13	post	b	0	0	1	0	0	0	0	1	4.2
0	doe	12/08/14	18:32:11	trough4	t	13	post	b	0	0	1	0	1	1	0	2	6.2
0	doe	12/08/14	18:37:40	haven	g	13	post	b	0	0	1	0	0	0	0	1	47.4
0	doe	12/08/14	18:41:37	trough4	t	13	post	b	0	0	1	0	0	0	0	1	6.2
1	doe	12/08/14	19:34:48	hayfield_pile	p	13	post	b	0	1	1	0	0	0	0	4	0
0	doe	12/08/14	19:34:48	hayfield_pile	p	13	post	b	0	1	1	0	0	0	0	4	0
0	doe	12/08/14	19:34:48	hayfield_pile	p	13	post	b	0	1	1	0	0	0	0	4	0
1	doe	12/08/14	19:40:16	hayfield_pile	p	13	post	b	0	0	1	0	0	0	0	1	0
0	doe	12/08/14	20:07:03	trough4	t	13	post	b	0	0	1	0	0	0	0	1	6.2
0	doe	12/08/14	22:29:50	hootwest	g	13	post	b	0	0	1	0	0	0	0	1	29.5
0	doe	12/08/14	22:36:07	hootwest	g	13	post	b	0	0	1	0	0	0	0	1	29.5
0	doe	12/08/14	23:32:16	trough2	t	13	post	b	0	1	1	0	0	0	0	2	0
0	doe	12/08/14	23:39:56	trough2	t	13	post	b	0	1	1	0	0	0	0	3	0
0	doe	12/09/14	0:01:21	trough3.2	t	13	post	b	0	1	1	0	0	0	0	3	0
1	doe	12/09/14	0:09:25	trough3.2	t	13	post	b	0	1	1	0	0	0	0	2	0
0	doe	12/09/14	0:15:45	trough3.2	t	13	post	b	0	0	1	0	0	0	0	1	0
1	doe	12/09/14	1:05:32	trough1600	t	13	post	b	0	1	1	0	0	0	0	2	0
0	doe	12/09/14	1:10:56	trough1600	t	13	post	b	0	0	1	0	0	0	0	2	0
0	doe	12/09/14	1:10:56	trough1600	t	13	post	b	0	0	1	0	0	0	0	2	0
0	doe	12/09/14	1:16:56	trough1600	t	13	post	b	0	0	1	0	0	0	0	2	0
0	doe	12/09/14	1:16:56	trough1600	t	13	post	b	0	0	1	0	0	0	0	2	0
0	doe	12/09/14	1:22:26	trough1600	t	13	post	b	0	0	1	0	0	0	0	1	0
0	doe	12/09/14	1:53:54	haven	g	13	post	b	0	1	1	0	0	0	0	2	47.4
0	doe	12/09/14	2:00:09	haven	g	13	post	b	0	1	1	0	0	0	0	2	47.4
1	doe	12/09/14	3:14:52	trough1	t	13	post	b	0	1	1	0	0	0	0	3	5.9
1	doe	12/09/14	3:20:04	trough1	t	13	post	b	0	1	1	0	0	0	0	3	5.9
1	doe	12/09/14	3:20:04	trough1	t	13	post	b	0	1	1	0	0	0	0	3	5.9
0	doe	12/09/14	3:25:18	trough1	t	13	post	b	0	1	1	0	0	0	0	2	5.9
0	doe	12/09/14	3:30:36	trough1	t	13	post	b	0	0	1	0	0	0	0	1	5.9
0	doe	12/09/14	4:59:05	airport	g	13	post	b	0	0	1	0	0	0	0	2	47.1
0	doe	12/09/14	4:59:05	airport	g	13	post	b	0	0	1	0	0	0	0	2	47.1
0	doe	12/09/14	5:05:36	airport	g	13	post	b	0	0	1	0	0	0	0	1	47.1
0	doe	12/09/14	6:06:54	trough1	t	13	post	b	0	0	1	0	0	0	0	1	5.9
1	doe	12/09/14	6:54:53	hayfield_pile	p	13	post	b	0	1	1	0	0	0	0	2	0
0	doe	12/09/14	7:01:01	hayfield_pile	p	13	post	b	1	1	1	0	0	0	0	3	0
0	doe	12/09/14	7:01:01	hayfield_pile	p	13	post	b	1	1	1	0	0	0	0	3	0
0	doe	12/09/14	7:10:55	trough1	t	13	post	b	1	0	1	0	0	0	0	1	5.9
1	doe	12/09/14	7:15:55	trough1	t	13	post	b	1	0	1	0	0	0	0	1	5.9
0	doe	12/09/14	7:19:37	trough3.2	t	13	post	b	1	1	1	0	0	0	0	2	0
0	doe	12/09/14	7:26:04	trough3.2	t	13	post	b	1	1	1	0	0	0	0	2	0
0	doe	12/09/14	7:31:10	trough3.2	t	13	post	b	1	1	1	0	0	0	0	2	0
0	doe	12/09/14	7:49:21	trough3.2	t	13	post	b	1	1	1	0	0	0	0	2	0
0	doe	12/09/14	7:55:02	trough3.2	t	13	post	b	1	1	1	0	0	0	0	3	0
0	doe	12/09/14	9:08:07	wpw_pile	p	13	post	b	1	1	1	0	0	0	0	2	0
1	doe	12/09/14	10:08:28	wpw_pile	p	13	post	b	1	0	1	0	0	0	0	1	0
0	doe	12/09/14	10:15:00	wpw_pile	p	13	post	b	1	0	1	0	0	0	0	1	0
1	doe	12/09/14	19:55:16	haven	g	13	post	b	0	0	1	0	0	0	0	1	47.4
0	doe	12/09/14	22:04:12	haven	g	13	post	b	0	1	1	0	0	0	0	4	47.4
0	doe	12/09/14	22:04:12	haven	g	13	post	b	0	1	1	0	0	0	0	4	47.4
0	doe	12/09/14	22:04:12	haven	g	13	post	b	0	1	1	0	0	0	0	4	47.4
0	doe	12/09/14	22:13:30	haven	g	13	post	b	0	1	1	0	0	0	0	2	47.4
0	doe	12/09/14	22:55:28	trough1600	t	13	post	b	0	0	1	0	0	0	0	1	0
0	doe	12/09/14	23:08:26	trough4	t	13	post	b	0	0	1	0	0	0	0	1	6.2
0	doe	12/09/14	23:13:30	trough4	t	13	post	b	0	0	1	0	0	0	0	2	6.2
0	doe	12/09/14	23:13:30	trough4	t	13	post	b	0	0	1	0	0	0	0	2	6.2
0	doe	12/09/14	23:18:47	haven	g	13	post	b	0	0	1	0	0	0	0	1	47.4
0	doe	12/10/14	2:17:02	skymeadow	g	13	post	b	0	0	1	0	0	0	0	1	32.1
0	doe	12/10/14	2:20:27	trough3.2	t	13	post	b	0	0	1	0	0	0	0	1	0
0	doe	12/10/14	2:23:15	skymeadow	g	13	post	b	0	1	1	0	0	0	0	2	32.1
0	doe	12/10/14	2:25:29	trough3.2	t	13	post	b	0	1	1	0	0	0	0	2	0
0	doe	12/10/14	2:32:01	trough3.2	t	13	post	b	0	1	1	0	0	0	0	3	0
0	doe	12/10/14	2:54:31	trough1	t	13	post	b	0	0	1	0	0	0	0	1	5.9
0	doe	12/10/14	3:13:39	trough1	t	13	post	b	0	0	1	0	0	0	0	1	5.9
0	doe	12/10/14	4:13:36	airport	g	13	post	b	0	0	1	0	0	0	0	2	47.1
1	doe	12/10/14	4:13:36	airport	g	13	post	b	0	0	1	0	0	0	0	2	47.1
1	doe	12/10/14	5:39:07	trough1	t	13	post	b	0	0	1	0	0	0	0	1	5.9
0	doe	12/10/14	5:50:28	trough1	t	13	post	b	0	0	1	0	0	0	0	1	5.9
1	doe	12/10/14	6:41:42	trough1	t	13	post	b	0	0	1	0	0	0	0	1	5.9
0	doe	12/10/14	6:48:08	trough1	t	13	post	b	0	0	1	0	0	0	0	1	5.9
0	doe	12/10/14	8:23:41	trough1000	t	13	post	b	1	0	1	0	0	0	0	1	9.5
1	doe	12/10/14	8:29:27	trough1000	t	13	post	b	1	0	1	0	0	0	0	2	9.5
1	doe	12/10/14	8:29:27	trough1000	t	13	post	b	1	0	1	0	0	0	0	2	9.5
0	doe	12/10/14	10:10:58	trough3.2	t	13	post	b	1	0	1	0	0	0	0	1	0
0	doe	12/10/14	15:15:56	boundary_pile	p	13	post	b	1	0	1	0	0	0	0	1	0
1	doe	12/10/14	15:44:59	trough1000	t	13	post	b	1	1	1	0	0	0	0	3	9.5
0	doe	12/10/14	15:50:01	trough1000	t	13	post	b	1	1	1	0	0	0	0	3	9.5
0	doe	12/10/14	15:50:01	trough1000	t	13	post	b	1	1	1	0	0	0	0	3	9.5
1	doe	12/10/14	17:19:36	hootwest	g	13	post	b	1	0	1	0	0	0	0	1	29.5
0	doe	12/10/14	17:26:06	skymeadow	g	13	post	b	1	0	1	0	0	0	0	1	32.1
0	doe	12/10/14	17:27:45	trough1	t	13	post	b	1	0	1	0	0	0	0	1	5.9
0	doe	12/10/14	17:30:17	trough2	t	13	post	b	1	1	1	0	0	0	0	3	0
0	doe	12/10/14	17:31:47	skymeadow	g	13	post	b	1	0	1	0	0	0	0	1	32.1
1	doe	12/10/14	17:37:42	trough2	t	13	post	b	1	1	1	0	0	0	0	2	0
1	doe	12/10/14	17:43:04	trough2	t	13	post	b	1	1	1	0	0	0	0	3	0
0	doe	12/10/14	18:09:09	wpw_pile	p	13	post	b	0	1	1	0	0	0	0	2	0
0	doe	12/10/14	18:18:07	trough1600	t	13	post	b	0	1	1	0	0	0	0	2	0
0	doe	12/10/14	21:16:51	haven	g	13	post	b	0	1	1	0	0	0	0	2	47.4
1	doe	12/10/14	21:46:32	1K_gravity	g	13	post	b	0	0	1	0	0	0	0	1	0
0	doe	12/10/14	21:53:41	trough1600	t	13	post	b	0	0	1	0	0	0	0	1	0
1	doe	12/10/14	22:02:30	trough1600	t	13	post	b	0	0	1	0	0	0	0	1	0
0	doe	12/10/14	22:06:13	trough4	t	13	post	b	0	0	1	0	0	0	0	1	6.2
0	doe	12/10/14	22:07:49	trough1600	t	13	post	b	0	0	1	0	0	0	0	2	0
0	doe	12/10/14	22:07:49	trough1600	t	13	post	b	0	0	1	0	0	0	0	2	0
0	doe	12/10/14	22:11:20	trough4	t	13	post	b	0	0	1	0	0	0	0	2	6.2
0	doe	12/10/14	22:11:20	trough4	t	13	post	b	0	0	1	0	0	0	0	2	6.2
1	doe	12/10/14	22:12:56	trough1600	t	13	post	b	0	0	1	0	0	0	0	2	0
0	doe	12/10/14	22:12:56	trough1600	t	13	post	b	0	0	1	0	0	0	0	2	0
0	doe	12/10/14	22:16:21	trough4	t	13	post	b	0	0	1	0	0	0	0	2	6.2
0	doe	12/10/14	22:16:21	trough4	t	13	post	b	0	0	1	0	0	0	0	2	6.2
0	doe	12/10/14	22:19:00	trough1600	t	13	post	b	0	0	1	0	0	0	0	2	0
0	doe	12/10/14	22:19:00	trough1600	t	13	post	b	0	0	1	0	0	0	0	2	0
0	doe	12/10/14	22:21:29	trough4	t	13	post	b	0	0	1	0	0	0	0	2	6.2
0	doe	12/10/14	22:21:29	trough4	t	13	post	b	0	0	1	0	0	0	0	2	6.2
0	doe	12/10/14	22:27:29	trough4	t	13	post	b	0	0	1	0	0	0	0	1	6.2
0	doe	12/10/14	22:37:56	trough4	t	13	post	b	0	0	1	0	0	0	0	1	6.2
0	doe	12/10/14	23:37:27	haven	g	13	post	b	0	1	1	0	0	0	0	3	47.4
1	doe	12/10/14	23:37:27	haven	g	13	post	b	0	1	1	0	0	0	0	3	47.4
0	doe	12/10/14	23:43:45	haven	g	13	post	b	0	0	1	0	0	0	0	1	47.4
0	doe	12/15/14	1:42:19	haven	g	14	post	b	0	1	1	0	0	0	0	3	47.4
1	doe	12/15/14	1:47:59	haven	g	14	post	b	0	1	1	0	0	0	0	2	47.4
0	doe	12/15/14	1:53:50	haven	g	14	post	b	0	1	1	0	0	0	0	2	47.4
0	doe	12/15/14	2:01:59	haven	g	14	post	b	0	0	1	0	0	0	0	2	47.4
0	doe	12/15/14	2:01:59	haven	g	14	post	b	0	0	1	0	0	0	0	2	47.4
0	doe	12/15/14	2:33:33	airport	g	14	post	b	0	1	1	0	0	0	0	2	47.1
0	doe	12/15/14	2:58:44	airport	g	14	post	b	0	0	1	0	0	0	0	1	47.1
1	doe	12/15/14	3:13:04	trough2	t	14	post	b	0	1	1	0	0	0	0	2	0
0	doe	12/15/14	3:16:18	haven	g	14	post	b	0	0	1	0	0	0	0	1	47.4
1	doe	12/15/14	3:20:25	trough2	t	14	post	b	0	1	1	0	0	0	0	3	0
1	doe	12/15/14	3:26:37	trough2	t	14	post	b	0	1	1	0	0	0	0	2	0
0	doe	12/15/14	3:53:57	haven	g	14	post	b	0	0	1	0	0	0	0	1	47.4
0	doe	12/15/14	3:59:07	haven	g	14	post	b	0	0	1	0	0	0	0	1	47.4
0	doe	12/15/14	4:24:01	haven	g	14	post	b	0	1	1	0	0	0	0	2	47.4
0	doe	12/15/14	5:20:26	airport	g	14	post	b	0	0	1	0	0	0	0	1	47.1
0	doe	12/15/14	5:25:38	airport	g	14	post	b	0	1	1	0	0	0	0	2	47.1
0	doe	12/15/14	5:57:16	trough1	t	14	post	b	0	0	1	0	0	0	0	1	5.9
0	doe	12/15/14	6:03:20	trough1	t	14	post	b	0	0	1	0	0	0	0	1	5.9
0	doe	12/15/14	6:35:31	trough1	t	14	post	b	0	0	1	0	0	0	0	1	5.9
0	doe	12/15/14	6:47:59	trough1	t	14	post	b	0	0	1	0	0	0	0	1	5.9
0	doe	12/15/14	9:57:03	hootwest	g	14	post	b	1	0	1	0	0	0	0	1	29.5
0	doe	12/15/14	10:10:03	hootwest	g	14	post	b	1	0	1	0	0	0	0	1	29.5
0	doe	12/15/14	10:24:00	hootwest	g	14	post	b	1	0	1	0	0	0	0	1	29.5
0	doe	12/15/14	17:59:23	trough1000	t	14	post	b	1	1	1	0	0	0	0	2	9.5
0	doe	12/15/14	18:03:13	trough1600	t	14	post	b	1	1	1	0	0	0	0	2	0
0	doe	12/15/14	18:13:41	trough1600	t	14	post	b	0	0	1	0	0	0	0	1	0
0	doe	12/15/14	18:18:54	trough1600	t	14	post	b	0	0	1	0	0	0	0	2	0
0	doe	12/15/14	18:18:54	trough1600	t	14	post	b	0	0	1	0	0	0	0	2	0
1	doe	12/15/14	18:25:44	trough1600	t	14	post	b	0	0	1	0	0	0	0	2	0
0	doe	12/15/14	18:25:44	trough1600	t	14	post	b	0	0	1	0	0	0	0	2	0
0	doe	12/15/14	19:38:33	airport	g	14	post	b	0	0	1	0	0	0	0	1	47.1
0	doe	12/16/14	1:53:43	airport	g	14	post	b	0	0	1	0	0	0	0	1	47.1
0	doe	12/16/14	3:35:44	haven	g	14	post	b	0	0	1	0	0	0	0	1	47.4
0	doe	12/16/14	7:43:46	trough3.2	t	14	post	b	1	0	1	0	0	0	0	2	0
0	doe	12/16/14	7:43:46	trough3.2	t	14	post	b	1	0	1	0	0	0	0	2	0
0	doe	12/16/14	7:49:17	trough3.2	t	14	post	b	1	0	1	0	0	0	0	2	0
0	doe	12/16/14	7:49:17	trough3.2	t	14	post	b	1	0	1	0	0	0	0	2	0
0	doe	12/16/14	8:13:50	trough2	t	14	post	b	1	1	1	0	0	0	0	2	0
1	doe	12/16/14	9:30:45	boundary_pile	p	14	post	b	1	0	1	0	0	0	0	1	0
0	doe	12/16/14	17:28:13	trough3.2	t	14	post	b	1	1	1	0	0	0	0	2	0
0	doe	12/16/14	18:16:28	skymeadow	g	14	post	b	0	0	1	0	0	0	0	1	32.1
0	doe	12/16/14	19:11:37	airport	g	14	post	b	0	0	1	0	0	0	0	1	47.1
0	doe	12/16/14	19:16:54	airport	g	14	post	b	0	0	1	0	0	0	0	1	47.1
0	doe	12/17/14	3:05:26	trough1600	t	14	post	b	0	1	1	0	0	0	0	3	0
0	doe	12/17/14	3:05:26	trough1600	t	14	post	b	0	1	1	0	0	0	0	3	0
1	doe	12/17/14	3:10:28	trough1600	t	14	post	b	0	0	1	0	0	0	0	2	0
0	doe	12/17/14	3:10:28	trough1600	t	14	post	b	0	0	1	0	0	0	0	2	0
1	doe	12/17/14	3:15:32	trough1600	t	14	post	b	0	0	1	0	0	0	0	2	0
0	doe	12/17/14	3:15:32	trough1600	t	14	post	b	0	0	1	0	0	0	0	2	0
1	doe	12/17/14	6:19:44	trough1	t	14	post	b	0	1	1	0	0	0	0	2	5.9
0	doe	12/17/14	7:14:14	trough1	t	14	post	b	1	0	1	0	0	0	0	1	5.9
1	doe	12/17/14	7:31:11	trough1	t	14	post	b	1	0	1	0	0	0	0	1	5.9
0	doe	12/17/14	8:10:28	select	g	14	post	b	1	0	1	0	0	0	0	1	4.2
0	doe	12/17/14	8:16:15	select	g	14	post	b	1	0	1	0	0	0	0	1	4.2
1	doe	12/17/14	9:26:54	trough3.2	t	14	post	b	1	1	1	0	0	0	0	3	0
0	doe	12/17/14	9:26:54	trough3.2	t	14	post	b	1	1	1	0	0	0	0	3	0
0	doe	12/17/14	17:44:39	trough3.2	t	14	post	b	1	1	1	0	0	0	0	3	0
0	doe	12/17/14	17:44:39	trough3.2	t	14	post	b	1	1	1	0	0	0	0	3	0
1	doe	12/17/14	17:50:12	trough1600	t	14	post	b	1	1	1	0	0	0	0	2	0
0	doe	12/17/14	18:14:08	skymeadow	g	14	post	b	0	0	1	0	0	0	0	1	32.1
[truncated: 226 more rows]
