# Supplementary material for: Breeding chronology and social interactions affect ungulate foraging behavior at a concentrated food resource
Source: PLoS One. 2017 Jun 7;12(6):e0178477. doi: 10.1371/journal.pone.0178477 (PMC5462360; doi:10.1371/journal.pone.0178477)
Supplement: S1 Dataset — (ZIP) [file pone.0178477.s001.zip › supporting_information_PlosOne/immature_male_data.csv]

feed	class	date	time	location	feeder_type	week	season	year	legal	fawn_present_bino	doe_present_bino	X1yo_present_bino	X2yo_present_bino	imm_present_bino	mat_present_bino	group_size	cover
0	2yo	09/16/13	1:04:00	trough4	t	1	pre	a	0	0	0	0	1	1	0	1	6.2
0	2yo	09/16/13	3:19:00	trough4	t	1	pre	a	0	0	0	0	1	1	0	1	6.2
0	2yo	09/16/13	3:24:00	trough4	t	1	pre	a	0	0	0	0	1	1	0	1	6.2
0	2yo	09/16/13	5:23:00	trough4	t	1	pre	a	0	0	0	0	1	1	0	1	6.2
1	2yo	09/16/13	5:28:00	trough4	t	1	pre	a	0	0	0	0	1	1	0	2	6.2
0	2yo	09/16/13	5:28:00	trough4	t	1	pre	a	0	0	0	0	1	1	0	2	6.2
0	2yo	09/17/13	5:11:24	skymeadow	g	1	pre	a	0	0	0	0	1	1	0	1	32.1
0	1yo	09/17/13	19:34:00	sc_entrance	g	1	pre	a	0	1	1	1	0	1	0	4	17.1
0	1yo	09/17/13	19:52:00	trough4	t	1	pre	a	0	0	0	1	0	1	0	1	6.2
0	1yo	09/17/13	20:46:00	sc_entrance	g	1	pre	a	0	0	1	1	0	1	0	2	17.1
1	1yo	09/17/13	20:59:00	sc_entrance	g	1	pre	a	0	1	1	1	0	1	0	3	17.1
0	2yo	09/18/13	2:09:00	trough4	t	1	pre	a	0	0	0	0	1	1	0	1	6.2
0	1yo	09/18/13	3:09:00	sc_entrance	g	1	pre	a	0	1	0	1	0	1	0	2	17.1
0	1yo	09/18/13	3:31:00	sc_entrance	g	1	pre	a	0	0	0	1	0	1	0	1	17.1
0	2yo	09/18/13	5:16:00	trough4	t	1	pre	a	0	0	0	0	1	1	0	1	6.2
0	2yo	09/18/13	5:22:00	trough4	t	1	pre	a	0	0	0	0	0	0	1	1	6.2
0	1yo	09/18/13	19:48:00	trough4	t	1	pre	a	0	0	0	1	0	1	0	1	6.2
1	1yo	09/18/13	19:53:00	trough4	t	1	pre	a	0	0	0	1	0	1	0	1	6.2
0	2yo	09/18/13	22:41:00	trough4	t	1	pre	a	0	0	0	0	1	1	0	1	6.2
0	2yo	09/18/13	23:09:00	trough4	t	1	pre	a	0	0	0	0	1	1	0	1	6.2
0	2yo	09/23/13	0:20:38	skymeadow	g	2	pre	a	0	0	0	0	1	1	0	1	32.1
0	2yo	09/23/13	2:42:36	skymeadow	g	2	pre	a	0	0	0	0	1	1	0	1	32.1
0	2yo	09/23/13	4:39:53	sc_entrance	g	2	pre	a	0	0	1	0	1	1	0	2	17.1
0	2yo	09/23/13	4:39:53	skymeadow	g	2	pre	a	0	0	0	0	1	1	0	1	32.1
0	2yo	09/23/13	4:46:11	skymeadow	g	2	pre	a	0	0	0	0	1	1	0	1	32.1
0	2yo	09/23/13	5:01:30	skymeadow	g	2	pre	a	0	0	0	0	1	1	0	1	32.1
1	1yo	09/23/13	17:28:40	hoot_east	g	2	pre	a	1	0	0	1	0	1	1	2	52.3
0	1yo	09/23/13	22:02:51	hoot_east	g	2	pre	a	0	0	0	1	0	1	0	1	52.3
0	2yo	09/24/13	0:59:13	hoot_east	g	2	pre	a	0	0	0	0	1	1	0	1	52.3
1	2yo	09/24/13	2:54:25	skymeadow	g	2	pre	a	0	0	0	0	1	1	0	2	32.1
0	2yo	09/24/13	2:54:25	skymeadow	g	2	pre	a	0	0	0	0	1	1	0	2	32.1
0	2yo	09/24/13	2:59:26	skymeadow	g	2	pre	a	0	0	0	0	1	1	0	1	32.1
0	2yo	09/24/13	3:09:59	skymeadow	g	2	pre	a	0	0	0	0	1	1	0	1	32.1
0	2yo	09/24/13	3:15:50	hoot_east	g	2	pre	a	0	0	0	0	1	1	0	1	52.3
0	2yo	09/24/13	3:15:50	skymeadow	g	2	pre	a	0	0	0	0	1	1	0	2	32.1
0	2yo	09/24/13	3:15:50	skymeadow	g	2	pre	a	0	0	0	0	1	1	0	2	32.1
1	2yo	09/24/13	4:11:12	skymeadow	g	2	pre	a	0	0	0	0	1	1	0	2	32.1
0	2yo	09/24/13	4:11:12	skymeadow	g	2	pre	a	0	0	0	0	1	1	0	2	32.1
0	2yo	09/24/13	4:16:21	skymeadow	g	2	pre	a	0	0	0	0	1	1	0	2	32.1
0	2yo	09/24/13	4:16:21	skymeadow	g	2	pre	a	0	0	0	0	1	1	0	2	32.1
1	2yo	09/24/13	4:21:30	skymeadow	g	2	pre	a	0	0	0	0	1	1	0	1	32.1
0	2yo	09/24/13	4:26:34	skymeadow	g	2	pre	a	0	0	0	0	1	1	0	1	32.1
0	2yo	09/24/13	4:31:36	skymeadow	g	2	pre	a	0	0	0	0	1	1	0	1	32.1
0	2yo	09/24/13	4:41:48	skymeadow	g	2	pre	a	0	0	0	0	1	1	0	1	32.1
0	1yo	09/24/13	18:11:40	hoot_east	g	2	pre	a	1	0	0	1	0	1	0	1	52.3
0	2yo	09/24/13	18:11:40	skymeadow	g	2	pre	a	1	0	0	0	1	1	0	1	32.1
0	2yo	09/24/13	18:23:43	skymeadow	g	2	pre	a	1	0	0	0	1	1	0	1	32.1
0	2yo	09/24/13	18:29:07	skymeadow	g	2	pre	a	1	0	0	0	1	1	0	1	32.1
0	1yo	09/24/13	19:09:08	sc_entrance	g	2	pre	a	0	0	0	1	0	1	0	1	17.1
0	2yo	09/24/13	23:12:40	skymeadow	g	2	pre	a	0	0	0	0	1	1	0	1	32.1
0	2yo	09/25/13	1:48:28	skymeadow	g	2	pre	a	0	0	0	0	1	1	0	1	32.1
0	2yo	09/25/13	4:01:50	skymeadow	g	2	pre	a	0	1	0	0	1	1	0	2	32.1
0	2yo	09/25/13	19:23:25	skymeadow	g	2	pre	a	0	0	0	0	1	1	0	1	32.1
0	2yo	09/25/13	21:48:10	skymeadow	g	2	pre	a	0	0	0	0	1	1	1	2	32.1
0	1yo	09/25/13	21:53:33	sc_entrance	g	2	pre	a	0	0	0	1	0	1	0	1	17.1
1	2yo	09/30/13	1:20:11	skymeadow	g	3	pre	a	0	0	0	0	1	1	0	2	32.1
0	2yo	09/30/13	1:20:11	skymeadow	g	3	pre	a	0	0	0	0	1	1	0	2	32.1
0	2yo	09/30/13	1:25:13	skymeadow	g	3	pre	a	0	0	0	0	1	1	0	1	32.1
0	2yo	09/30/13	2:41:45	skymeadow	g	3	pre	a	0	0	0	0	1	1	1	2	32.1
0	2yo	09/30/13	2:46:48	skymeadow	g	3	pre	a	0	0	0	0	1	1	1	2	32.1
0	2yo	09/30/13	2:52:07	skymeadow	g	3	pre	a	0	0	0	0	1	1	0	1	32.1
0	2yo	09/30/13	3:21:26	skymeadow	g	3	pre	a	0	0	0	0	1	1	0	1	32.1
0	2yo	09/30/13	3:27:59	skymeadow	g	3	pre	a	0	0	0	0	1	1	0	1	32.1
1	2yo	09/30/13	3:33:10	skymeadow	g	3	pre	a	0	0	0	0	1	1	0	1	32.1
0	2yo	09/30/13	4:36:07	skymeadow	g	3	pre	a	0	0	0	0	1	1	0	1	32.1
0	2yo	09/30/13	4:41:57	skymeadow	g	3	pre	a	0	0	0	0	1	1	0	1	32.1
0	2yo	09/30/13	18:25:48	skymeadow	g	3	pre	a	1	0	0	0	1	1	0	1	32.1
1	2yo	09/30/13	18:52:22	skymeadow	g	3	pre	a	1	0	0	0	1	1	0	3	32.1
0	2yo	09/30/13	18:52:22	skymeadow	g	3	pre	a	1	0	0	0	1	1	0	3	32.1
0	2yo	09/30/13	18:52:22	skymeadow	g	3	pre	a	1	0	0	0	1	1	0	3	32.1
0	2yo	09/30/13	19:37:31	skymeadow	g	3	pre	a	0	0	0	0	1	1	0	1	32.1
1	2yo	09/30/13	19:42:41	skymeadow	g	3	pre	a	0	0	0	0	1	1	0	2	32.1
0	2yo	09/30/13	19:42:41	skymeadow	g	3	pre	a	0	0	0	0	1	1	0	2	32.1
1	2yo	09/30/13	19:48:10	skymeadow	g	3	pre	a	0	0	0	0	1	1	0	2	32.1
0	2yo	09/30/13	19:48:10	skymeadow	g	3	pre	a	0	0	0	0	1	1	0	2	32.1
0	2yo	09/30/13	21:07:45	longleaf	g	3	pre	a	0	0	0	0	1	1	1	2	17.3
0	2yo	10/01/13	0:22:28	skymeadow	g	3	pre	a	0	0	0	0	1	1	1	2	32.1
1	2yo	10/01/13	0:28:21	skymeadow	g	3	pre	a	0	0	0	0	1	1	1	2	32.1
0	2yo	10/01/13	0:33:31	skymeadow	g	3	pre	a	0	0	0	0	1	1	0	1	32.1
0	2yo	10/01/13	0:41:57	skymeadow	g	3	pre	a	0	0	0	0	1	1	0	1	32.1
0	2yo	10/01/13	0:47:54	skymeadow	g	3	pre	a	0	0	0	0	1	1	0	1	32.1
0	2yo	10/01/13	2:40:34	skymeadow	g	3	pre	a	0	0	0	0	1	1	1	2	32.1
0	2yo	10/01/13	2:46:34	skymeadow	g	3	pre	a	0	0	0	0	1	1	0	2	32.1
0	2yo	10/01/13	2:46:34	skymeadow	g	3	pre	a	0	0	0	0	1	1	0	2	32.1
0	2yo	10/01/13	3:24:25	skymeadow	g	3	pre	a	0	0	0	0	1	1	0	1	32.1
0	2yo	10/01/13	3:29:25	skymeadow	g	3	pre	a	0	0	0	0	1	1	0	2	32.1
1	2yo	10/01/13	3:29:25	skymeadow	g	3	pre	a	0	0	0	0	1	1	0	2	32.1
0	2yo	10/01/13	3:51:35	skymeadow	g	3	pre	a	0	0	0	0	1	1	0	1	32.1
0	1yo	10/01/13	6:51:00	haven	g	3	pre	a	1	0	0	1	0	1	0	1	58
0	1yo	10/01/13	6:56:00	haven	g	3	pre	a	1	0	0	1	0	1	0	1	58
0	1yo	10/01/13	7:03:00	haven	g	3	pre	a	1	0	0	1	0	1	0	1	58
0	1yo	10/01/13	7:55:00	trough2	t	3	pre	a	1	0	0	1	0	1	0	1	0
0	1yo	10/01/13	8:09:00	haven	g	3	pre	a	1	0	0	1	0	1	0	1	58
0	1yo	10/01/13	8:19:00	haven	g	3	pre	a	1	0	0	1	0	1	0	1	58
0	1yo	10/01/13	16:12:00	trough2	t	3	pre	a	1	0	0	1	0	1	0	1	0
0	1yo	10/01/13	18:41:29	sc_entrance	g	3	pre	a	1	0	0	1	0	1	0	1	17.1
0	2yo	10/01/13	18:46:36	skymeadow	g	3	pre	a	1	0	0	0	1	1	0	1	32.1
0	2yo	10/01/13	18:51:39	skymeadow	g	3	pre	a	1	0	0	0	1	1	0	1	32.1
0	2yo	10/01/13	19:05:47	skymeadow	g	3	pre	a	0	0	0	0	1	1	0	1	32.1
0	2yo	10/01/13	19:11:49	skymeadow	g	3	pre	a	0	0	0	0	1	1	0	1	32.1
0	2yo	10/01/13	21:09:00	hoot_east	g	3	pre	a	0	0	0	0	1	1	1	2	52.3
0	2yo	10/01/13	21:15:00	hoot_east	g	3	pre	a	0	0	0	0	1	1	1	2	52.3
1	2yo	10/01/13	21:21:00	hoot_east	g	3	pre	a	0	0	0	0	1	1	1	2	52.3
1	1yo	10/01/13	22:04:00	haven	g	3	pre	a	0	0	0	1	0	1	0	1	58
0	1yo	10/01/13	22:14:00	haven	g	3	pre	a	0	0	0	1	0	1	0	1	58
0	2yo	10/01/13	23:19:13	longleaf	g	3	pre	a	0	0	0	0	1	1	0	1	17.3
0	1yo	10/01/13	23:20:00	hoot_east	g	3	pre	a	0	0	0	1	0	1	0	1	52.3
0	1yo	10/01/13	23:26:00	hoot_east	g	3	pre	a	0	0	0	1	0	1	0	1	52.3
0	2yo	10/01/13	23:34:08	longleaf	g	3	pre	a	0	0	0	0	1	1	0	1	17.3
0	2yo	10/01/13	23:48:43	longleaf	g	3	pre	a	0	0	0	0	1	1	0	1	17.3
1	2yo	10/02/13	0:25:31	hoot_east	g	3	pre	a	0	0	0	0	1	1	0	1	52.3
1	2yo	10/02/13	0:32:07	hoot_east	g	3	pre	a	0	0	0	0	1	1	0	1	52.3
1	2yo	10/02/13	0:38:56	hoot_east	g	3	pre	a	0	0	0	0	1	1	0	1	52.3
0	1yo	10/02/13	0:50:00	haven	g	3	pre	a	0	0	0	1	0	1	0	1	58
1	1yo	10/02/13	1:11:23	skymeadow	g	3	pre	a	0	0	0	1	0	1	0	1	32.1
0	1yo	10/02/13	1:17:56	skymeadow	g	3	pre	a	0	0	0	1	0	1	0	1	32.1
0	2yo	10/02/13	1:23:13	skymeadow	g	3	pre	a	0	0	0	0	1	1	1	3	32.1
1	1yo	10/02/13	1:23:13	skymeadow	g	3	pre	a	0	0	0	0	1	1	1	3	32.1
0	1yo	10/02/13	1:28:00	haven	g	3	pre	a	0	0	0	1	0	1	0	1	58
0	1yo	10/02/13	1:28:35	skymeadow	g	3	pre	a	0	0	0	1	0	1	1	2	32.1
0	1yo	10/02/13	1:52:00	hoot_east	g	3	pre	a	0	0	0	1	0	1	0	1	52.3
0	1yo	10/02/13	1:58:00	hoot_east	g	3	pre	a	0	0	0	1	0	1	0	1	52.3
0	2yo	10/02/13	2:01:49	hoot_east	g	3	pre	a	0	0	0	0	1	1	0	1	52.3
0	2yo	10/02/13	2:01:49	skymeadow	g	3	pre	a	0	0	0	0	1	1	0	1	32.1
1	1yo	10/02/13	2:06:00	hoot_east	g	3	pre	a	0	0	0	1	0	1	0	1	52.3
0	2yo	10/02/13	2:06:50	skymeadow	g	3	pre	a	0	0	0	0	1	1	1	2	32.1
0	2yo	10/02/13	2:30:09	longleaf	g	3	pre	a	0	0	0	0	1	1	0	1	17.3
0	2yo	10/02/13	2:44:41	longleaf	g	3	pre	a	0	0	0	0	1	1	1	2	17.3
1	2yo	10/02/13	3:00:10	longleaf	g	3	pre	a	0	0	0	0	1	1	1	2	17.3
0	2yo	10/02/13	3:03:00	hoot_east	g	3	pre	a	0	0	0	0	1	1	1	2	52.3
0	2yo	10/02/13	3:08:00	hoot_east	g	3	pre	a	0	0	0	0	1	1	1	2	52.3
0	2yo	10/02/13	3:15:40	skymeadow	g	3	pre	a	0	0	0	0	1	1	0	1	32.1
1	2yo	10/02/13	3:21:14	skymeadow	g	3	pre	a	0	0	0	1	1	1	0	2	32.1
0	1yo	10/02/13	3:21:14	skymeadow	g	3	pre	a	0	0	0	1	1	1	0	2	32.1
0	1yo	10/02/13	3:54:00	haven	g	3	pre	a	0	0	0	1	0	1	0	1	58
0	2yo	10/02/13	4:11:42	longleaf	g	3	pre	a	0	0	0	0	1	1	1	2	17.3
0	1yo	10/02/13	4:17:00	haven	g	3	pre	a	0	0	0	1	0	1	0	1	58
0	2yo	10/02/13	4:19:15	longleaf	g	3	pre	a	0	0	0	0	1	1	0	1	17.3
1	1yo	10/02/13	4:22:00	haven	g	3	pre	a	0	0	0	1	0	1	0	1	58
0	1yo	10/02/13	4:48:18	sc_entrance	g	3	pre	a	0	0	0	1	0	1	0	1	17.1
0	2yo	10/02/13	4:48:18	skymeadow	g	3	pre	a	0	0	0	0	1	1	0	1	32.1
0	1yo	10/02/13	5:36:00	haven	g	3	pre	a	0	0	0	1	0	1	0	1	58
0	1yo	10/02/13	5:42:00	haven	g	3	pre	a	0	0	0	1	0	1	0	1	58
0	1yo	10/02/13	6:31:00	haven	g	3	pre	a	1	0	0	1	0	1	0	1	58
0	1yo	10/02/13	6:36:00	haven	g	3	pre	a	1	0	0	1	0	1	0	1	58
1	1yo	10/02/13	7:14:00	hoot_east	g	3	pre	a	1	0	0	1	0	1	0	1	52.3
0	1yo	10/02/13	7:19:00	hoot_east	g	3	pre	a	1	0	0	1	0	1	0	1	52.3
0	1yo	10/02/13	7:33:00	haven	g	3	pre	a	1	0	0	1	0	1	0	1	58
0	1yo	10/02/13	7:41:00	hoot_east	g	3	pre	a	1	0	0	1	0	1	0	1	52.3
0	1yo	10/02/13	8:21:00	haven	g	3	pre	a	1	0	0	1	0	1	0	1	58
0	1yo	10/02/13	8:27:00	haven	g	3	pre	a	1	0	0	1	0	1	0	1	58
0	1yo	10/02/13	19:54:00	hoot_east	g	3	pre	a	0	1	0	1	0	1	0	2	52.3
0	1yo	10/02/13	19:59:00	hoot_east	g	3	pre	a	0	1	0	1	0	1	0	2	52.3
0	2yo	10/02/13	20:52:00	hoot_east	g	3	pre	a	0	0	0	0	1	1	1	2	52.3
0	2yo	10/02/13	20:59:00	hoot_east	g	3	pre	a	0	0	0	0	1	1	1	2	52.3
0	1yo	10/03/13	0:44:00	haven	g	3	pre	a	0	0	0	1	0	1	0	1	58
0	1yo	10/07/13	1:11:00	hoot_east	g	4	pre	a	0	0	0	1	0	1	0	1	52.3
0	1yo	10/07/13	7:16:00	hoot_east	g	4	pre	a	1	0	0	1	0	1	0	1	52.3
0	1yo	10/07/13	7:36:00	hoot_east	g	4	pre	a	1	0	0	1	0	1	0	1	52.3
0	1yo	10/07/13	18:30:00	sc_entrance	g	4	pre	a	1	0	0	1	0	1	0	1	17.1
0	1yo	10/07/13	19:30:00	hoot_east	g	4	pre	a	1	0	0	1	0	1	0	1	52.3
0	1yo	10/07/13	19:36:00	hoot_east	g	4	pre	a	1	0	0	1	0	1	0	1	52.3
0	1yo	10/07/13	19:46:00	hoot_east	g	4	pre	a	1	0	0	1	0	1	0	1	52.3
0	1yo	10/07/13	19:53:00	hoot_east	g	4	pre	a	0	0	0	1	0	1	0	1	52.3
0	2yo	10/07/13	21:15:55	skymeadow	g	4	pre	a	0	0	0	0	1	1	0	1	32.1
0	2yo	10/07/13	22:45:00	hoot_east	g	4	pre	a	0	0	0	0	1	1	0	1	52.3
0	2yo	10/07/13	22:52:00	hoot_east	g	4	pre	a	0	0	0	0	1	1	0	1	52.3
0	1yo	10/08/13	3:56:00	hoot_east	g	4	pre	a	0	0	0	1	0	1	0	1	52.3
0	1yo	10/08/13	4:02:00	hoot_east	g	4	pre	a	0	0	0	1	0	1	0	1	52.3
0	2yo	10/08/13	4:08:00	hoot_east	g	4	pre	a	0	0	0	0	1	1	0	1	52.3
0	2yo	10/08/13	4:14:00	hoot_east	g	4	pre	a	0	0	0	1	1	1	0	2	52.3
0	1yo	10/08/13	4:14:00	hoot_east	g	4	pre	a	0	0	0	1	1	1	0	2	52.3
1	1yo	10/08/13	4:42:00	hoot_east	g	4	pre	a	0	0	0	1	0	1	0	1	52.3
1	1yo	10/08/13	6:53:00	hoot_east	g	4	pre	a	1	0	0	1	0	1	0	1	52.3
0	1yo	10/08/13	6:59:00	hoot_east	g	4	pre	a	1	0	0	1	0	1	0	1	52.3
0	2yo	10/08/13	19:49:53	skymeadow	g	4	pre	a	0	0	0	0	1	1	0	1	32.1
0	1yo	10/08/13	20:20:00	hoot_east	g	4	pre	a	0	0	0	1	0	1	0	1	52.3
0	1yo	10/08/13	20:35:00	hoot_east	g	4	pre	a	0	0	0	1	0	1	0	1	52.3
1	1yo	10/08/13	22:15:00	hoot_east	g	4	pre	a	0	0	0	1	0	1	0	1	52.3
0	1yo	10/08/13	22:20:00	hoot_east	g	4	pre	a	0	0	0	1	0	1	0	1	52.3
0	1yo	10/08/13	22:30:00	hoot_east	g	4	pre	a	0	0	0	1	0	1	0	1	52.3
0	1yo	10/08/13	22:37:00	hoot_east	g	4	pre	a	0	0	0	1	0	1	0	1	52.3
0	2yo	10/09/13	2:54:00	hoot_east	g	4	pre	a	0	0	0	0	1	1	0	1	52.3
0	2yo	10/09/13	3:03:00	hoot_east	g	4	pre	a	0	0	0	0	1	1	0	1	52.3
0	1yo	10/09/13	4:19:00	hoot_east	g	4	pre	a	0	0	0	1	0	1	0	2	52.3
1	1yo	10/09/13	4:19:00	hoot_east	g	4	pre	a	0	0	0	1	0	1	0	2	52.3
0	1yo	10/09/13	6:07:00	hoot_east	g	4	pre	a	0	0	0	1	0	1	0	1	52.3
0	1yo	10/09/13	6:14:00	hoot_east	g	4	pre	a	1	0	0	1	0	1	0	1	52.3
0	1yo	10/09/13	6:20:00	hoot_east	g	4	pre	a	1	0	0	1	0	1	0	1	52.3
1	1yo	10/09/13	19:54:00	hoot_east	g	4	pre	a	0	0	0	1	0	1	0	1	52.3
0	1yo	10/09/13	21:50:00	hoot_east	g	4	pre	a	0	0	0	1	0	1	0	1	52.3
0	1yo	10/09/13	21:55:00	hoot_east	g	4	pre	a	0	0	0	1	0	1	0	1	52.3
0	1yo	10/09/13	23:07:00	hoot_east	g	4	pre	a	0	0	0	1	0	1	0	1	52.3
1	1yo	10/09/13	23:16:00	hoot_east	g	4	pre	a	0	0	0	1	0	1	0	1	52.3
0	1yo	10/09/13	23:22:00	hoot_east	g	4	pre	a	0	0	0	1	0	1	0	1	52.3
0	2yo	10/14/13	0:06:26	skymeadow	g	5	pre	a	0	1	0	0	1	1	0	2	32.1
0	1yo	10/14/13	2:50:00	hoot_east	g	5	pre	a	0	0	0	1	0	1	0	1	52.3
0	1yo	10/14/13	4:05:00	hoot_east	g	5	pre	a	0	0	0	1	0	1	0	1	52.3
0	2yo	10/14/13	5:09:10	skymeadow	g	5	pre	a	0	0	0	0	1	1	0	1	32.1
0	1yo	10/14/13	8:25:00	trough4	t	5	pre	a	1	0	0	1	0	1	0	1	6.2
0	1yo	10/14/13	19:05:00	hoot_east	g	5	pre	a	0	0	0	1	0	1	0	1	52.3
0	1yo	10/14/13	19:18:00	hoot_east	g	5	pre	a	0	0	0	1	0	1	0	1	52.3
1	2yo	10/14/13	19:25:47	skymeadow	g	5	pre	a	0	0	0	0	1	1	0	1	32.1
0	1yo	10/14/13	19:29:00	trough4	t	5	pre	a	0	0	0	1	0	1	0	1	6.2
0	2yo	10/14/13	19:32:36	skymeadow	g	5	pre	a	0	0	0	0	1	1	0	1	32.1
1	1yo	10/14/13	19:34:00	trough4	t	5	pre	a	0	0	0	1	0	1	0	1	6.2
1	1yo	10/14/13	19:43:00	trough4	t	5	pre	a	0	0	0	1	0	1	0	1	6.2
0	1yo	10/14/13	19:48:00	hoot_east	g	5	pre	a	0	0	0	1	0	1	0	1	52.3
0	2yo	10/14/13	21:11:13	skymeadow	g	5	pre	a	0	0	0	0	0	0	1	1	32.1
0	1yo	10/14/13	23:01:00	hoot_east	g	5	pre	a	0	0	0	1	0	1	0	1	52.3
0	1yo	10/14/13	23:07:00	hoot_east	g	5	pre	a	0	0	0	1	0	1	1	2	52.3
0	1yo	10/14/13	23:50:00	trough2	t	5	pre	a	0	0	0	1	0	1	0	1	0
0	1yo	10/14/13	23:56:00	trough2	t	5	pre	a	0	0	0	1	0	1	0	1	0
0	1yo	10/15/13	1:11:00	hoot_east	g	5	pre	a	0	0	0	1	0	1	0	1	52.3
1	2yo	10/15/13	1:35:44	skymeadow	g	5	pre	a	0	0	0	0	1	1	0	1	32.1
0	1yo	10/15/13	1:40:52	trough2	t	5	pre	a	0	0	0	1	0	1	0	1	0
0	2yo	10/15/13	1:40:52	skymeadow	g	5	pre	a	0	0	0	0	1	1	0	1	32.1
0	1yo	10/15/13	4:31:00	hoot_east	g	5	pre	a	0	0	0	1	0	1	0	1	52.3
0	1yo	10/15/13	6:09:00	trough4	t	5	pre	a	0	0	0	1	0	1	0	1	6.2
0	1yo	10/15/13	6:16:00	trough4	t	5	pre	a	1	0	0	1	0	1	0	1	6.2
0	1yo	10/15/13	6:22:00	trough4	t	5	pre	a	1	0	0	1	0	1	0	1	6.2
0	1yo	10/15/13	6:27:00	trough4	t	5	pre	a	1	0	0	1	0	1	0	1	6.2
0	2yo	10/15/13	6:41:00	sc_entrance	g	5	pre	a	1	0	0	0	1	1	1	2	17.1
0	1yo	10/15/13	6:48:00	hoot_east	g	5	pre	a	1	0	0	1	0	1	0	1	52.3
0	2yo	10/15/13	6:48:00	sc_entrance	g	5	pre	a	1	0	0	0	1	1	1	2	17.1
1	2yo	10/15/13	7:45:48	longleaf	g	5	pre	a	1	0	0	0	1	1	1	2	17.3
0	1yo	10/15/13	19:13:00	hoot_east	g	5	pre	a	0	0	0	1	0	1	0	1	52.3
0	1yo	10/15/13	19:23:00	hoot_east	g	5	pre	a	0	0	0	1	0	1	0	1	52.3
0	1yo	10/15/13	20:14:00	hoot_east	g	5	pre	a	0	0	0	1	0	1	0	1	52.3
0	1yo	10/15/13	20:16:10	trough2	t	5	pre	a	0	0	0	1	0	1	0	1	0
1	2yo	10/15/13	20:16:10	skymeadow	g	5	pre	a	0	0	0	0	1	1	0	1	32.1
0	1yo	10/15/13	20:21:14	trough2	t	5	pre	a	0	0	0	1	0	1	0	1	0
0	2yo	10/15/13	20:21:14	skymeadow	g	5	pre	a	0	0	0	0	1	1	0	1	32.1
0	1yo	10/15/13	20:22:00	hoot_east	g	5	pre	a	0	0	0	1	0	1	0	1	52.3
0	1yo	10/15/13	21:36:00	hoot_east	g	5	pre	a	0	0	0	1	0	1	0	1	52.3
1	1yo	10/15/13	21:42:00	hoot_east	g	5	pre	a	0	0	0	1	0	1	0	1	52.3
0	2yo	10/15/13	21:50:00	sc_entrance	g	5	pre	a	0	0	0	0	1	1	0	1	17.1
0	2yo	10/15/13	22:02:00	sc_entrance	g	5	pre	a	0	0	0	0	1	1	0	1	17.1
0	1yo	10/15/13	22:04:43	trough2	t	5	pre	a	0	0	0	1	0	1	0	1	0
1	2yo	10/15/13	23:24:00	hoot_east	g	5	pre	a	0	0	0	0	1	1	0	1	52.3
0	1yo	10/15/13	23:35:00	hoot_east	g	5	pre	a	0	0	0	1	0	1	0	1	52.3
0	2yo	10/16/13	1:36:00	hoot_east	g	5	pre	a	0	0	0	0	1	1	0	1	52.3
0	1yo	10/16/13	1:44:00	hoot_east	g	5	pre	a	0	0	0	1	0	1	0	1	52.3
0	1yo	10/16/13	4:10:00	hoot_east	g	5	pre	a	0	0	0	1	0	1	1	3	52.3
1	1yo	10/16/13	4:26:00	sc_entrance	g	5	pre	a	0	0	0	1	0	1	0	1	17.1
1	1yo	10/16/13	4:37:00	sc_entrance	g	5	pre	a	0	0	0	1	0	1	0	1	17.1
0	1yo	10/16/13	4:41:00	hoot_east	g	5	pre	a	0	0	0	1	0	1	0	2	52.3
0	1yo	10/16/13	4:41:00	hoot_east	g	5	pre	a	0	0	0	1	0	1	0	2	52.3
0	1yo	10/16/13	4:43:00	sc_entrance	g	5	pre	a	0	0	0	1	0	1	0	1	17.1
0	1yo	10/16/13	4:48:00	sc_entrance	g	5	pre	a	0	0	0	1	0	1	0	1	17.1
0	2yo	10/16/13	5:09:40	skymeadow	g	5	pre	a	0	0	0	0	1	1	0	1	32.1
0	2yo	10/16/13	5:39:42	longleaf	g	5	pre	a	0	0	0	0	1	1	0	1	17.3
0	2yo	10/16/13	5:49:13	skymeadow	g	5	pre	a	0	0	0	0	1	1	0	1	32.1
0	1yo	10/16/13	8:56:00	haven	g	5	pre	a	1	0	0	1	0	1	0	1	58
0	2yo	10/16/13	18:47:51	skymeadow	g	5	pre	a	0	0	0	0	1	1	0	1	32.1
0	1yo	10/16/13	19:36:00	hoot_east	g	5	pre	a	0	0	0	1	0	1	0	1	52.3
1	1yo	10/16/13	20:08:00	hoot_east	g	5	pre	a	0	0	0	1	0	1	0	1	52.3
0	1yo	10/16/13	20:10:06	sc_entrance	g	5	pre	a	0	0	0	1	0	1	0	2	17.1
0	1yo	10/16/13	20:10:06	sc_entrance	g	5	pre	a	0	0	0	1	0	1	0	2	17.1
0	1yo	10/16/13	20:13:00	hoot_east	g	5	pre	a	0	0	0	1	0	1	0	1	52.3
0	1yo	10/16/13	21:43:00	hoot_east	g	5	pre	a	0	0	0	1	0	1	0	1	52.3
0	2yo	10/16/13	21:48:00	hoot_east	g	5	pre	a	0	0	0	0	1	1	0	1	52.3
0	2yo	10/16/13	22:00:00	hoot_east	g	5	pre	a	0	0	0	0	1	1	1	2	52.3
0	2yo	10/16/13	22:06:00	hoot_east	g	5	pre	a	0	0	0	0	1	1	1	2	52.3
0	1yo	10/16/13	22:16:00	hoot_east	g	5	pre	a	0	0	0	1	0	1	0	1	52.3
0	1yo	10/16/13	22:21:00	hoot_east	g	5	pre	a	0	0	0	1	0	1	0	1	52.3
0	2yo	10/16/13	23:05:00	sc_entrance	g	5	pre	a	0	0	0	0	1	1	0	1	17.1
0	2yo	10/16/13	23:27:00	sc_entrance	g	5	pre	a	0	0	0	0	1	1	0	1	17.1
0	1yo	10/21/13	0:03:50	skymeadow	g	6	pre	a	0	0	0	1	0	1	0	1	32.1
1	1yo	10/21/13	0:12:38	skymeadow	g	6	pre	a	0	0	0	1	0	1	0	1	32.1
1	1yo	10/21/13	3:52:03	skymeadow	g	6	pre	a	0	0	0	1	0	1	1	2	32.1
0	1yo	10/21/13	3:57:03	trough4	t	6	pre	a	0	0	0	1	0	1	0	1	6.2
0	1yo	10/21/13	3:57:03	skymeadow	g	6	pre	a	0	0	0	1	0	1	0	1	32.1
0	1yo	10/21/13	4:09:02	trough4	t	6	pre	a	0	0	0	1	0	1	0	1	6.2
1	2yo	10/21/13	4:09:02	skymeadow	g	6	pre	a	0	0	0	0	1	1	1	2	32.1
0	1yo	10/21/13	4:17:33	sc_entrance	g	6	pre	a	0	0	0	1	0	1	0	2	17.1
0	1yo	10/21/13	4:17:33	sc_entrance	g	6	pre	a	0	0	0	1	0	1	0	2	17.1
1	1yo	10/21/13	4:17:33	trough4	t	6	pre	a	0	0	0	1	0	1	0	1	6.2
0	2yo	10/21/13	4:17:33	skymeadow	g	6	pre	a	0	0	0	0	1	1	1	2	32.1
0	1yo	10/21/13	4:36:25	sc_entrance	g	6	pre	a	0	0	0	1	0	1	0	1	17.1
1	1yo	10/21/13	4:36:25	trough4	t	6	pre	a	0	0	0	1	0	1	0	1	6.2
0	1yo	10/21/13	4:57:29	sc_entrance	g	6	pre	a	0	0	0	1	0	1	0	1	17.1
0	1yo	10/21/13	5:19:19	sc_entrance	g	6	pre	a	0	0	0	1	0	1	0	1	17.1
0	1yo	10/21/13	5:19:19	skymeadow	g	6	pre	a	0	0	0	1	0	1	0	1	32.1
0	1yo	10/21/13	5:55:01	sc_entrance	g	6	pre	a	0	0	0	1	0	1	0	1	17.1
0	2yo	10/21/13	5:55:01	skymeadow	g	6	pre	a	0	0	0	0	1	1	0	1	32.1
0	2yo	10/21/13	6:00:01	skymeadow	g	6	pre	a	0	0	0	0	1	1	0	1	32.1
1	1yo	10/21/13	17:00:17	skymeadow	g	6	pre	a	1	1	0	1	0	1	0	3	32.1
0	1yo	10/21/13	17:33:24	wpw	g	6	pre	a	1	0	0	1	0	1	0	1	36.6
0	1yo	10/21/13	21:47:55	sc_entrance	g	6	pre	a	0	0	0	1	0	1	0	1	17.1
1	1yo	10/22/13	3:18:20	skymeadow	g	6	pre	a	0	0	0	1	0	1	0	1	32.1
0	1yo	10/22/13	3:27:52	skymeadow	g	6	pre	a	0	0	0	1	0	1	0	1	32.1
1	2yo	10/22/13	4:10:02	skymeadow	g	6	pre	a	0	0	0	0	1	1	0	1	32.1
0	2yo	10/22/13	4:15:15	skymeadow	g	6	pre	a	0	0	0	0	1	1	0	1	32.1
0	2yo	10/22/13	4:21:02	skymeadow	g	6	pre	a	0	0	0	0	1	1	0	1	32.1
0	1yo	10/22/13	4:27:54	hoot_east	g	6	pre	a	0	0	0	1	0	1	0	1	52.3
1	2yo	10/22/13	4:27:54	skymeadow	g	6	pre	a	0	0	0	0	1	1	0	1	32.1
0	1yo	10/22/13	4:34:29	sc_entrance	g	6	pre	a	0	1	0	1	0	1	0	2	17.1
0	2yo	10/22/13	4:34:29	skymeadow	g	6	pre	a	0	0	0	0	1	1	0	1	32.1
0	1yo	10/22/13	18:08:24	hoot_east	g	6	pre	a	1	0	0	1	0	1	0	1	52.3
1	1yo	10/22/13	18:08:24	sc_entrance	g	6	pre	a	1	0	0	1	0	1	0	2	17.1
0	1yo	10/22/13	18:08:24	sc_entrance	g	6	pre	a	1	0	0	1	0	1	0	2	17.1
0	1yo	10/22/13	18:13:35	hoot_east	g	6	pre	a	1	0	0	1	0	1	0	1	52.3
0	1yo	10/22/13	18:13:35	haven	g	6	pre	a	1	0	0	1	0	1	0	1	58
0	1yo	10/22/13	18:30:40	trough4	t	6	pre	a	0	0	0	1	0	1	0	1	6.2
0	1yo	10/22/13	18:43:02	sc_entrance	g	6	pre	a	0	0	0	1	0	1	0	1	17.1
1	1yo	10/22/13	19:08:06	sc_entrance	g	6	pre	a	0	0	0	1	0	1	0	1	17.1
1	1yo	10/22/13	19:13:10	trough4	t	6	pre	a	0	0	0	1	0	1	0	1	6.2
1	1yo	10/22/13	22:38:24	trough4	t	6	pre	a	0	0	0	1	0	1	0	1	6.2
0	1yo	10/22/13	23:12:08	sc_entrance	g	6	pre	a	0	0	0	1	0	1	0	1	17.1
1	1yo	10/23/13	0:06:31	hoot_east	g	6	pre	a	0	0	0	1	0	1	0	1	52.3
1	1yo	10/23/13	2:38:12	hoot_east	g	6	pre	a	0	0	0	1	0	1	0	1	52.3
0	1yo	10/23/13	2:56:46	trough4	t	6	pre	a	0	0	0	1	0	1	0	1	6.2
0	1yo	10/23/13	2:56:46	skymeadow	g	6	pre	a	0	0	0	1	0	1	0	1	32.1
0	1yo	10/23/13	3:10:07	sc_entrance	g	6	pre	a	0	0	1	1	0	1	0	2	17.1
0	1yo	10/23/13	3:10:07	skymeadow	g	6	pre	a	0	0	0	1	0	1	0	1	32.1
1	1yo	10/23/13	3:35:46	hoot_east	g	6	pre	a	0	0	0	1	0	1	0	1	52.3
0	1yo	10/23/13	4:02:59	trough2	t	6	pre	a	0	0	0	1	0	1	1	2	0
0	1yo	10/23/13	4:09:22	trough2	t	6	pre	a	0	0	0	1	0	1	0	1	0
0	1yo	10/23/13	4:17:57	trough2	t	6	pre	a	0	0	0	1	0	1	0	1	0
0	1yo	10/23/13	4:17:57	wpw	g	6	pre	a	0	0	0	1	0	1	0	1	36.6
0	1yo	10/23/13	5:30:16	trough2	t	6	pre	a	0	0	0	1	0	1	0	1	0
0	1yo	10/23/13	6:22:26	haven	g	6	pre	a	1	0	0	1	0	1	0	1	58
0	2yo	10/23/13	19:44:22	skymeadow	g	6	pre	a	0	0	0	0	1	1	0	1	32.1
0	1yo	10/23/13	19:49:43	wpw	g	6	pre	a	0	0	0	1	0	1	0	1	36.6
0	2yo	10/23/13	19:49:43	skymeadow	g	6	pre	a	0	0	0	0	1	1	0	1	32.1
0	1yo	10/23/13	19:58:47	wpw	g	6	pre	a	0	0	0	1	0	1	0	1	36.6
0	2yo	10/23/13	19:58:47	skymeadow	g	6	pre	a	0	0	0	0	1	1	0	1	32.1
0	2yo	10/23/13	20:03:59	skymeadow	g	6	pre	a	0	0	0	0	1	1	0	1	32.1
1	1yo	10/28/13	3:02:11	skymeadow	g	7	breed	a	0	0	0	1	0	1	0	1	32.1
0	1yo	10/28/13	3:07:52	wpw	g	7	breed	a	0	0	0	1	0	1	0	1	36.6
0	1yo	10/28/13	3:07:52	skymeadow	g	7	breed	a	0	0	0	1	0	1	0	1	32.1
0	1yo	10/28/13	15:51:23	skymeadow	g	7	breed	a	1	0	0	1	0	1	0	1	32.1
0	1yo	10/28/13	18:26:00	skymeadow	g	7	breed	a	0	0	0	1	0	1	0	1	32.1
0	1yo	10/28/13	20:42:54	skymeadow	g	7	breed	a	0	0	0	1	0	1	0	1	32.1
0	1yo	10/28/13	20:48:36	trough2	t	7	breed	a	0	0	0	1	0	1	0	1	0
0	1yo	10/28/13	20:48:36	wpw	g	7	breed	a	0	0	0	1	0	1	0	1	36.6
0	1yo	10/28/13	20:48:36	skymeadow	g	7	breed	a	0	0	0	1	0	1	0	1	32.1
0	2yo	10/28/13	20:59:11	longleaf	g	7	breed	a	0	0	0	0	1	1	0	1	17.3
0	1yo	10/28/13	20:59:11	skymeadow	g	7	breed	a	0	0	0	1	0	1	0	1	32.1
1	1yo	10/28/13	21:05:33	longleaf	g	7	breed	a	0	0	0	1	0	1	0	1	17.3
0	1yo	10/28/13	21:05:33	skymeadow	g	7	breed	a	0	0	0	1	0	1	0	1	32.1
0	2yo	11/04/13	0:07:57	trough4	t	8	breed	a	0	0	0	0	1	1	0	1	6.2
0	2yo	11/04/13	0:13:02	trough4	t	8	breed	a	0	0	0	0	1	1	0	1	6.2
0	2yo	11/04/13	19:30:42	trough4	t	8	breed	a	0	0	0	0	1	1	0	1	6.2
0	1yo	11/04/13	22:01:00	sc_entrance	g	8	breed	a	0	1	0	1	0	1	0	2	17.1
0	2yo	11/04/13	22:01:00	trough4	t	8	breed	a	0	0	0	0	1	1	0	1	6.2
0	2yo	11/04/13	22:01:00	skymeadow	g	8	breed	a	0	0	0	0	1	1	0	1	32.1
0	1yo	11/18/13	17:35:47	longleaf	g	10	breed	a	1	0	0	1	0	1	0	1	17.3
0	1yo	11/19/13	0:05:50	wpw	g	10	breed	a	0	0	0	1	0	1	0	1	36.6
0	2yo	11/19/13	0:06:07	longleaf	g	10	breed	a	0	0	0	1	1	1	0	2	17.3
0	1yo	11/19/13	0:06:07	longleaf	g	10	breed	a	0	0	0	1	1	1	0	2	17.3
0	1yo	11/19/13	1:09:35	longleaf	g	10	breed	a	0	0	0	1	0	1	0	1	17.3
0	1yo	11/19/13	1:25:44	longleaf	g	10	breed	a	0	0	0	1	0	1	0	1	17.3
1	1yo	11/19/13	4:19:14	longleaf	g	10	breed	a	0	1	0	1	0	1	0	2	17.3
0	1yo	11/19/13	23:49:00	haven	g	10	breed	a	0	0	0	1	0	1	0	1	58
0	1yo	11/19/13	23:55:10	wpw	g	10	breed	a	0	0	0	1	0	1	0	1	36.6
0	1yo	11/20/13	0:04:58	wpw	g	10	breed	a	0	1	0	1	0	1	0	2	36.6
0	1yo	11/20/13	0:14:00	haven	g	10	breed	a	0	0	0	1	0	1	0	1	58
0	1yo	11/20/13	0:51:00	hoot_east	g	10	breed	a	0	0	0	1	0	1	0	1	52.3
0	2yo	11/20/13	1:17:00	haven	g	10	breed	a	0	0	0	0	1	1	0	1	58
1	2yo	11/20/13	1:23:00	haven	g	10	breed	a	0	0	0	0	1	1	0	1	58
0	1yo	11/20/13	1:45:00	hoot_east	g	10	breed	a	0	0	0	1	0	1	0	1	52.3
0	1yo	11/20/13	2:17:00	hoot_east	g	10	breed	a	0	1	0	1	0	1	0	2	52.3
0	1yo	11/20/13	2:17:00	hoot_east	g	10	breed	a	0	1	0	1	0	1	0	2	52.3
0	1yo	11/20/13	2:22:00	hoot_east	g	10	breed	a	0	0	0	1	0	1	0	1	52.3
0	1yo	11/20/13	2:22:13	wpw	g	10	breed	a	0	0	0	1	0	1	0	1	36.6
0	1yo	11/20/13	2:53:33	wpw	g	10	breed	a	0	0	0	1	0	1	0	1	36.6
0	1yo	11/20/13	3:55:00	haven	g	10	breed	a	0	0	0	1	0	1	0	1	58
0	1yo	11/20/13	4:00:00	haven	g	10	breed	a	0	0	0	1	0	1	0	1	58
0	1yo	11/20/13	4:17:00	haven	g	10	breed	a	0	0	0	1	0	1	0	1	58
0	1yo	11/20/13	4:26:00	haven	g	10	breed	a	0	0	0	1	0	1	0	1	58
0	1yo	11/20/13	18:33:35	wpw	g	10	breed	a	0	0	0	1	0	1	0	1	36.6
0	1yo	11/20/13	18:41:00	haven	g	10	breed	a	0	0	0	1	0	1	0	1	58
0	1yo	11/20/13	18:41:48	wpw	g	10	breed	a	0	0	0	1	0	1	0	1	36.6
0	1yo	11/20/13	19:47:57	hoot_east	g	10	breed	a	0	0	0	1	0	1	0	1	52.3
0	1yo	11/20/13	19:53:49	hoot_east	g	10	breed	a	0	0	0	1	0	1	0	1	52.3
0	1yo	11/20/13	22:08:28	wpw	g	10	breed	a	0	0	0	1	0	1	0	1	36.6
0	1yo	11/20/13	22:13:49	wpw	g	10	breed	a	0	0	0	1	0	1	0	1	36.6
0	1yo	11/20/13	23:26:54	hoot_east	g	10	breed	a	0	0	0	1	0	1	0	1	52.3
0	1yo	11/25/13	17:15:00	haven	g	11	breed	a	1	0	0	1	0	1	0	1	58
0	1yo	11/25/13	17:22:00	haven	g	11	breed	a	1	0	0	1	0	1	0	1	58
0	1yo	11/25/13	17:51:00	haven	g	11	breed	a	1	0	0	1	0	1	0	1	58
0	1yo	11/25/13	18:04:00	haven	g	11	breed	a	1	0	0	1	0	1	0	1	58
0	1yo	11/25/13	18:42:20	skymeadow	g	11	breed	a	0	0	0	1	0	1	0	1	32.1
1	1yo	11/25/13	22:30:00	haven	g	11	breed	a	0	0	0	1	0	1	0	1	58
0	1yo	11/26/13	14:44:46	whitetail	g	11	breed	a	1	0	0	1	0	1	0	1	55.2
0	1yo	11/26/13	17:55:00	haven	g	11	breed	a	1	0	0	1	0	1	0	1	58
0	1yo	11/26/13	18:34:00	haven	g	11	breed	a	0	0	0	1	0	1	0	1	58
0	1yo	11/26/13	18:40:00	haven	g	11	breed	a	0	0	0	1	0	1	1	2	58
1	1yo	11/26/13	18:46:00	haven	g	11	breed	a	0	0	0	1	0	1	0	2	58
0	1yo	11/26/13	18:46:00	haven	g	11	breed	a	0	0	0	1	0	1	0	2	58
1	1yo	11/26/13	18:59:00	haven	g	11	breed	a	0	0	0	1	0	1	0	1	58
0	1yo	11/26/13	19:04:00	haven	g	11	breed	a	0	0	0	1	0	1	0	2	58
0	1yo	11/26/13	19:04:00	haven	g	11	breed	a	0	0	0	1	0	1	0	2	58
0	1yo	11/26/13	19:21:00	haven	g	11	breed	a	0	0	0	1	0	1	0	2	58
0	1yo	11/26/13	19:21:00	haven	g	11	breed	a	0	0	0	1	0	1	0	2	58
0	1yo	11/27/13	7:03:08	sc_entrance	g	11	breed	a	1	0	0	1	0	1	0	1	17.1
0	1yo	11/27/13	7:50:00	haven	g	11	breed	a	1	0	0	1	0	1	0	1	58
0	1yo	11/27/13	17:51:00	haven	g	11	breed	a	1	0	0	1	0	1	0	1	58
0	1yo	11/27/13	17:57:00	haven	g	11	breed	a	1	0	0	1	0	1	1	2	58
0	1yo	11/27/13	18:26:00	hoot_east	g	11	breed	a	0	0	0	1	0	1	0	1	52.3
0	1yo	11/27/13	18:27:00	haven	g	11	breed	a	0	0	0	1	0	1	0	1	58
0	1yo	11/27/13	18:51:00	haven	g	11	breed	a	0	0	0	1	0	1	0	1	58
0	1yo	11/27/13	19:37:00	trough2	t	11	breed	a	0	1	0	1	0	1	0	2	0
0	1yo	11/27/13	19:53:00	trough2	t	11	breed	a	0	0	0	1	0	1	0	1	0
0	1yo	11/27/13	20:11:00	haven	g	11	breed	a	0	0	0	1	0	1	1	2	58
0	1yo	11/27/13	20:11:00	trough2	t	11	breed	a	0	0	0	1	0	1	0	1	0
0	1yo	11/27/13	20:18:00	trough2	t	11	breed	a	0	0	0	1	0	1	0	1	0
0	1yo	11/27/13	20:38:00	haven	g	11	breed	a	0	0	0	1	0	1	1	2	58
0	1yo	11/27/13	21:40:00	haven	g	11	breed	a	0	0	0	1	0	1	0	1	58
0	1yo	11/27/13	23:07:00	haven	g	11	breed	a	0	0	0	1	0	1	0	1	58
1	1yo	11/27/13	23:14:00	haven	g	11	breed	a	0	0	0	1	0	1	0	1	58
0	1yo	11/27/13	23:21:00	haven	g	11	breed	a	0	0	0	1	0	1	0	1	58
0	1yo	11/27/13	23:29:00	trough2	t	11	breed	a	0	0	0	1	0	1	0	1	0
0	1yo	11/27/13	23:46:00	trough2	t	11	breed	a	0	0	0	1	0	1	0	1	0
1	1yo	11/27/13	23:47:54	trough2	t	11	breed	a	0	0	0	1	0	1	0	1	0
0	1yo	11/27/13	23:47:54	sc_entrance	g	11	breed	a	0	0	0	1	0	1	0	1	17.1
0	1yo	11/27/13	23:53:00	trough2	t	11	breed	a	0	0	0	1	0	1	0	1	0
0	1yo	12/02/13	0:20:00	haven	g	12	post	a	0	1	0	1	0	1	0	2	58
1	1yo	12/02/13	2:51:04	whitetail	g	12	post	a	0	0	0	1	0	1	0	1	55.2
0	1yo	12/02/13	3:43:11	wpw	g	12	post	a	0	0	0	1	0	1	0	1	36.6
0	1yo	12/02/13	6:43:30	skymeadow	g	12	post	a	0	0	0	1	0	1	0	1	32.1
0	1yo	12/02/13	17:05:57	longleaf	g	14	post	a	1	0	0	1	0	1	0	1	17.3
0	1yo	12/02/13	17:56:00	trough2	t	12	post	a	1	0	0	1	0	1	0	1	0
0	1yo	12/02/13	18:01:00	trough2	t	12	post	a	1	0	0	1	0	1	0	1	0
0	1yo	12/02/13	18:21:05	longleaf	g	12	post	a	0	0	0	1	0	1	0	1	17.3
1	1yo	12/02/13	19:00:00	trough2	t	12	post	a	0	0	0	1	0	1	0	1	0
0	1yo	12/02/13	19:11:00	trough2	t	12	post	a	0	0	0	1	0	1	0	1	0
0	1yo	12/02/13	19:17:00	haven	g	12	post	a	0	0	0	1	0	1	0	1	58
1	1yo	12/02/13	19:22:00	trough2	t	12	post	a	0	0	0	1	0	1	0	1	0
0	1yo	12/02/13	19:30:00	trough2	t	12	post	a	0	0	0	1	0	1	0	1	0
0	1yo	12/02/13	19:38:00	trough2	t	12	post	a	0	0	0	1	0	1	0	1	0
0	1yo	12/02/13	20:20:03	wpw	g	12	post	a	0	0	0	1	0	1	0	1	36.6
0	1yo	12/02/13	20:38:00	haven	g	12	post	a	0	0	0	1	0	1	0	1	58
0	1yo	12/02/13	22:08:33	wpw	g	12	post	a	0	0	0	1	0	1	0	1	36.6
0	1yo	12/02/13	22:28:00	haven	g	12	post	a	0	0	0	1	0	1	0	1	58
0	1yo	12/03/13	0:34:26	wpw	g	12	post	a	0	0	0	1	0	1	0	1	36.6
0	1yo	12/03/13	1:29:00	sc_entrance	g	12	post	a	0	0	0	1	0	1	0	1	17.1
0	1yo	12/03/13	19:43:00	haven	g	12	post	a	0	0	0	1	0	1	0	1	58
0	1yo	12/04/13	18:27:00	haven	g	12	post	a	0	0	0	1	0	1	0	1	58
0	1yo	12/09/13	1:23:32	wpw	g	13	post	a	0	0	0	1	0	1	0	1	36.6
0	2yo	12/09/13	2:02:00	haven	g	13	post	a	0	0	0	0	1	1	0	1	58
0	1yo	12/09/13	6:25:00	haven	g	13	post	a	0	0	0	1	0	1	0	1	58
0	1yo	12/09/13	8:57:00	trough1	t	13	post	a	1	0	0	1	0	1	0	1	5.9
0	1yo	12/09/13	9:02:00	trough1	t	13	post	a	1	0	0	1	0	1	0	1	5.9
0	1yo	12/09/13	17:29:00	trough2	t	13	post	a	1	0	0	1	0	1	0	1	0
0	1yo	12/09/13	17:35:00	trough2	t	13	post	a	1	0	0	1	0	1	0	1	0
1	1yo	12/09/13	17:40:00	trough2	t	13	post	a	1	0	0	1	0	1	0	1	0
1	1yo	12/09/13	17:52:08	sc_entrance	g	13	post	a	1	0	0	1	0	1	0	1	17.1
0	1yo	12/09/13	18:13:00	haven	g	13	post	a	0	0	0	1	0	1	0	1	58
0	1yo	12/09/13	18:20:16	wpw	g	13	post	a	0	0	0	1	0	1	0	1	36.6
0	1yo	12/09/13	18:21:00	haven	g	13	post	a	0	0	0	1	0	1	0	1	58
0	1yo	12/09/13	18:32:14	wpw	g	13	post	a	0	0	0	1	0	1	0	1	36.6
0	1yo	12/09/13	18:38:00	hoot_east	g	13	post	a	0	0	0	1	0	1	0	1	52.3
0	1yo	12/09/13	19:18:00	haven	g	13	post	a	0	0	0	1	0	1	0	1	58
0	1yo	12/09/13	19:42:31	longleaf	g	13	post	a	0	0	0	1	0	1	0	1	17.3
0	1yo	12/09/13	19:50:29	wpw	g	13	post	a	0	0	0	1	0	1	0	1	36.6
0	1yo	12/09/13	19:57:02	wpw	g	13	post	a	0	0	0	1	0	1	0	1	36.6
0	1yo	12/09/13	20:02:05	wpw	g	13	post	a	0	0	0	1	0	1	0	1	36.6
1	1yo	12/09/13	20:58:41	wpw	g	13	post	a	0	0	0	1	0	1	0	1	36.6
0	1yo	12/09/13	21:07:00	wpw	g	13	post	a	0	0	0	1	0	1	0	1	36.6
0	1yo	12/09/13	21:12:49	wpw	g	13	post	a	0	0	0	1	0	1	0	1	36.6
0	1yo	12/09/13	22:50:08	whitetail	g	13	post	a	0	0	0	1	0	1	0	1	55.2
0	1yo	12/09/13	23:44:00	trough2	t	13	post	a	0	0	0	1	0	1	0	1	0
1	1yo	12/10/13	0:00:00	trough2	t	13	post	a	0	0	0	1	0	1	0	1	0
0	1yo	12/10/13	1:36:59	wpw	g	13	post	a	0	0	0	1	0	1	0	1	36.6
0	1yo	12/10/13	1:48:17	wpw	g	13	post	a	0	0	0	1	0	1	0	1	36.6
0	1yo	12/10/13	2:59:00	trough2	t	13	post	a	0	0	0	1	0	1	0	1	0
0	1yo	12/10/13	3:04:00	trough2	t	13	post	a	0	0	0	1	0	1	0	1	0
0	1yo	12/10/13	9:27:00	trough1	t	13	post	a	1	0	0	1	0	1	0	1	5.9
0	1yo	12/10/13	9:33:00	trough1	t	13	post	a	1	0	0	1	0	1	0	1	5.9
0	1yo	12/10/13	16:59:00	trough3.1	t	13	post	a	1	0	0	1	0	1	0	1	7.3
0	1yo	12/10/13	18:09:00	hoot_east	g	13	post	a	0	0	0	1	0	1	0	1	52.3
0	1yo	12/10/13	18:11:32	skymeadow	g	13	post	a	0	0	0	1	0	1	0	1	32.1
0	1yo	12/10/13	18:17:46	skymeadow	g	13	post	a	0	0	0	1	0	1	0	1	32.1
0	1yo	12/10/13	18:43:00	trough2	t	13	post	a	0	0	0	1	0	1	0	1	0
0	1yo	12/10/13	18:54:43	longleaf	g	13	post	a	0	0	0	1	0	1	0	1	17.3
0	1yo	12/10/13	19:00:00	trough2	t	13	post	a	0	0	0	1	0	1	0	1	0
0	1yo	12/10/13	19:05:00	haven	g	13	post	a	0	0	0	1	0	1	0	1	58
0	1yo	12/10/13	19:05:00	trough2	t	13	post	a	0	0	0	1	0	1	0	1	0
0	2yo	12/10/13	19:09:28	longleaf	g	13	post	a	0	0	0	0	1	1	0	1	17.3
0	1yo	12/10/13	19:11:00	haven	g	13	post	a	0	0	0	1	0	1	0	1	58
0	1yo	12/10/13	19:11:00	trough2	t	13	post	a	0	0	0	1	0	1	0	1	0
0	1yo	12/10/13	19:17:00	haven	g	13	post	a	0	0	0	1	0	1	0	1	58
0	1yo	12/10/13	19:17:00	trough2	t	13	post	a	0	0	0	1	0	1	0	1	0
0	1yo	12/10/13	19:19:35	wpw	g	13	post	a	0	0	0	1	0	1	0	1	36.6
1	2yo	12/10/13	19:22:00	trough4	t	13	post	a	0	0	0	0	1	1	0	1	6.2
0	1yo	12/10/13	19:24:40	wpw	g	13	post	a	0	0	0	1	0	1	0	1	36.6
0	1yo	12/10/13	19:26:00	trough2	t	13	post	a	0	0	0	1	0	1	0	1	0
0	2yo	12/10/13	19:29:00	trough4	t	13	post	a	0	0	0	0	1	1	0	1	6.2
0	1yo	12/10/13	19:29:58	wpw	g	13	post	a	0	0	0	1	0	1	0	1	36.6
0	1yo	12/10/13	20:46:48	skymeadow	g	13	post	a	0	0	0	1	0	1	0	1	32.1
0	1yo	12/10/13	22:29:00	haven	g	13	post	a	0	0	0	1	0	1	0	1	58
0	1yo	12/10/13	22:35:00	haven	g	13	post	a	0	0	0	1	0	1	0	1	58
0	1yo	12/10/13	22:56:00	haven	g	13	post	a	0	0	0	1	0	1	0	1	58
0	1yo	12/10/13	23:45:00	hoot_east	g	13	post	a	0	0	0	1	0	1	0	1	52.3
0	1yo	12/10/13	23:50:00	hoot_east	g	13	post	a	0	0	0	1	0	1	0	1	52.3
0	1yo	12/11/13	0:10:28	skymeadow	g	13	post	a	0	0	0	1	0	1	0	1	32.1
0	1yo	12/11/13	0:19:00	skymeadow	g	13	post	a	0	0	0	1	0	1	0	1	32.1
0	1yo	12/11/13	2:34:00	hoot_east	g	13	post	a	0	0	0	1	0	1	0	1	52.3
0	1yo	12/11/13	5:58:00	hoot_east	g	13	post	a	0	0	0	1	0	1	0	1	52.3
0	1yo	12/11/13	10:11:00	trough1	t	13	post	a	1	0	0	1	0	1	0	1	5.9
0	1yo	12/11/13	10:16:00	trough1	t	13	post	a	1	0	0	1	0	1	0	1	5.9
0	1yo	12/11/13	16:33:39	skymeadow	g	13	post	a	1	0	0	1	0	1	0	1	32.1
0	1yo	12/11/13	16:42:14	hoot_east	g	13	post	a	1	0	0	1	0	1	0	1	52.3
0	1yo	12/11/13	16:42:14	skymeadow	g	13	post	a	1	0	0	1	0	1	0	1	32.1
0	1yo	12/11/13	17:26:00	trough2	t	13	post	a	1	0	0	1	0	1	0	1	0
0	1yo	12/11/13	17:32:00	trough2	t	13	post	a	1	0	0	1	0	1	0	1	0
0	1yo	12/11/13	17:43:00	trough2	t	13	post	a	1	0	0	1	0	1	0	1	0
0	1yo	12/11/13	17:55:00	trough2	t	13	post	a	1	0	0	1	0	1	0	1	0
1	1yo	12/11/13	18:03:00	trough2	t	13	post	a	1	0	0	1	0	1	0	1	0
0	1yo	12/11/13	18:22:00	wpw	g	13	post	a	0	0	0	1	0	1	0	1	36.6
0	1yo	12/11/13	22:08:00	hoot_east	g	13	post	a	0	0	0	1	0	1	0	1	52.3
0	1yo	12/11/13	22:13:00	hoot_east	g	13	post	a	0	0	0	1	0	1	0	1	52.3
1	1yo	12/16/13	1:07:00	trough1	t	14	post	a	0	0	0	1	0	1	0	1	5.9
0	1yo	12/16/13	1:13:00	trough1	t	14	post	a	0	0	0	1	0	1	0	1	5.9
0	1yo	12/16/13	1:37:58	whitetail	g	14	post	a	0	0	0	1	0	1	0	1	55.2
0	1yo	12/16/13	3:08:00	trough2	t	14	post	a	0	0	0	1	0	1	0	1	0
0	1yo	12/16/13	3:14:00	trough2	t	14	post	a	0	0	0	1	0	1	0	1	0
0	1yo	12/16/13	3:35:00	trough2	t	14	post	a	0	0	0	1	0	1	0	1	0
0	2yo	12/16/13	5:08:32	longleaf	g	14	post	a	0	0	0	0	1	1	0	1	17.3
0	1yo	12/16/13	17:24:51	wpw	g	14	post	a	1	0	0	1	0	1	0	1	36.6
0	1yo	12/16/13	17:35:45	wpw	g	14	post	a	1	0	0	1	0	1	0	1	36.6
0	1yo	12/16/13	17:43:40	wpw	g	14	post	a	1	0	0	1	0	1	0	1	36.6
0	1yo	12/16/13	18:37:19	wpw	g	14	post	a	0	0	0	1	0	1	0	1	36.6
0	1yo	12/16/13	19:46:00	trough2	t	14	post	a	0	0	0	1	0	1	0	1	0
0	1yo	12/16/13	20:02:00	trough2	t	14	post	a	0	0	0	1	0	1	0	1	0
0	1yo	12/16/13	20:07:00	trough2	t	14	post	a	0	0	0	1	0	1	0	1	0
0	1yo	12/16/13	21:12:00	hoot_east	g	14	post	a	0	0	0	1	0	1	0	1	52.3
0	1yo	12/16/13	21:18:00	hoot_east	g	14	post	a	0	0	0	1	0	1	0	1	52.3
0	1yo	12/16/13	21:27:38	hoot_east	g	14	post	a	0	0	0	1	0	1	0	1	52.3
0	1yo	12/16/13	21:27:38	skymeadow	g	14	post	a	0	0	0	1	0	1	0	1	32.1
0	2yo	12/16/13	22:05:00	trough4	t	14	post	a	0	0	0	0	1	1	0	1	6.2
1	2yo	12/16/13	22:24:00	trough4	t	14	post	a	0	0	0	0	1	1	0	1	6.2
0	1yo	12/16/13	22:28:02	wpw	g	14	post	a	0	0	0	1	0	1	0	1	36.6
1	2yo	12/16/13	22:30:00	trough4	t	14	post	a	0	0	0	0	1	1	0	1	6.2
0	1yo	12/16/13	22:34:31	wpw	g	14	post	a	0	0	0	1	0	1	0	1	36.6
0	1yo	12/16/13	23:02:39	hoot_east	g	14	post	a	0	0	0	1	0	1	0	1	52.3
0	2yo	12/16/13	23:02:39	skymeadow	g	14	post	a	0	0	0	0	1	1	0	1	32.1
0	1yo	12/17/13	0:45:31	sc_entrance	g	14	post	a	0	0	0	1	0	1	0	1	17.1
0	1yo	12/17/13	0:45:31	skymeadow	g	14	post	a	0	0	0	1	0	1	0	1	32.1
0	1yo	12/17/13	0:50:35	skymeadow	g	14	post	a	0	0	0	1	0	1	0	1	32.1
1	1yo	12/17/13	1:01:11	skymeadow	g	14	post	a	0	0	0	1	0	1	0	1	32.1
0	2yo	12/17/13	1:52:02	skymeadow	g	14	post	a	0	0	0	0	1	1	0	1	32.1
0	2yo	12/17/13	2:04:55	skymeadow	g	14	post	a	0	0	0	0	1	1	0	1	32.1
0	1yo	12/17/13	2:27:00	haven	g	14	post	a	0	0	0	1	0	1	0	1	58
0	1yo	12/17/13	17:03:00	trough2	t	14	post	a	1	0	0	1	0	1	0	1	0
0	1yo	12/17/13	17:06:47	wpw	g	14	post	a	1	0	0	1	0	1	0	1	36.6
0	1yo	12/17/13	17:08:00	trough2	t	14	post	a	1	0	0	1	0	1	0	1	0
0	1yo	12/17/13	17:14:00	trough2	t	14	post	a	1	0	0	1	0	1	0	1	0
0	1yo	12/17/13	17:19:00	trough2	t	14	post	a	1	0	0	1	0	1	0	1	0
1	2yo	12/17/13	17:21:20	skymeadow	g	14	post	a	1	0	0	0	1	1	0	1	32.1
0	1yo	12/17/13	17:25:00	trough2	t	14	post	a	1	0	0	1	0	1	0	1	0
0	1yo	12/17/13	17:26:26	hoot_east	g	14	post	a	1	0	0	1	0	1	0	1	52.3
0	2yo	12/17/13	17:26:26	skymeadow	g	14	post	a	1	0	0	0	1	1	0	1	32.1
0	1yo	12/17/13	17:31:00	trough2	t	14	post	a	1	0	0	1	0	1	0	1	0
0	1yo	12/17/13	17:47:00	trough2	t	14	post	a	1	0	0	1	0	1	0	1	0
0	1yo	12/17/13	17:56:13	whitetail	g	14	post	a	1	1	0	1	0	1	0	2	55.2
1	1yo	12/17/13	18:00:00	trough2	t	14	post	a	1	0	0	1	0	1	0	1	0
0	1yo	12/17/13	18:06:00	trough2	t	14	post	a	0	0	0	1	0	1	0	1	0
0	1yo	12/17/13	18:06:26	wpw	g	14	post	a	0	0	0	1	0	1	0	1	36.6
0	2yo	12/17/13	18:11:00	trough4	t	14	post	a	0	0	0	0	1	1	0	1	6.2
0	2yo	12/17/13	18:14:19	skymeadow	g	14	post	a	0	0	0	0	1	1	0	1	32.1
0	2yo	12/17/13	18:22:00	trough4	t	14	post	a	0	0	0	0	1	1	1	2	6.2
0	1yo	12/17/13	19:34:23	wpw	g	14	post	a	0	0	0	1	0	1	0	1	36.6
0	1yo	12/17/13	19:40:46	wpw	g	14	post	a	0	0	0	1	0	1	0	1	36.6
0	1yo	12/17/13	20:19:11	whitetail	g	14	post	a	0	0	0	1	0	1	0	1	55.2
0	1yo	12/17/13	20:24:24	whitetail	g	14	post	a	0	0	0	1	0	1	0	1	55.2
0	1yo	12/17/13	20:32:34	whitetail	g	14	post	a	0	0	0	1	0	1	0	1	55.2
0	1yo	12/17/13	21:20:08	skymeadow	g	14	post	a	0	0	0	1	0	1	0	1	32.1
1	1yo	12/17/13	21:27:46	skymeadow	g	14	post	a	0	0	0	1	0	1	0	1	32.1
1	1yo	12/17/13	21:33:37	skymeadow	g	14	post	a	0	0	0	1	0	1	0	1	32.1
0	1yo	12/17/13	21:57:18	skymeadow	g	14	post	a	0	0	0	1	0	1	0	1	32.1
0	1yo	12/17/13	22:05:01	skymeadow	g	14	post	a	0	0	0	1	0	1	0	1	32.1
0	1yo	12/17/13	22:40:00	haven	g	14	post	a	0	0	0	1	0	1	0	1	58
0	2yo	12/17/13	22:58:03	skymeadow	g	14	post	a	0	0	0	0	1	1	0	1	32.1
0	1yo	12/17/13	22:58:29	whitetail	g	14	post	a	0	0	0	1	0	1	0	1	55.2
1	1yo	12/17/13	23:17:42	whitetail	g	14	post	a	0	0	0	1	0	1	0	1	55.2
0	1yo	12/18/13	0:10:00	haven	g	14	post	a	0	0	0	1	0	1	0	1	58
0	1yo	12/18/13	0:46:00	trough2	t	14	post	a	0	0	0	1	0	1	0	1	0
0	1yo	12/18/13	0:51:00	trough2	t	14	post	a	0	0	0	1	0	1	0	1	0
0	1yo	12/18/13	0:56:00	trough2	t	14	post	a	0	0	0	1	0	1	0	1	0
1	2yo	12/18/13	1:45:22	skymeadow	g	14	post	a	0	0	0	0	1	1	0	1	32.1
0	1yo	12/18/13	2:32:00	trough1	t	14	post	a	0	0	0	1	0	1	0	1	5.9
1	2yo	12/18/13	2:43:19	hoot_east	g	14	post	a	0	0	0	0	1	1	0	1	52.3
0	1yo	12/18/13	4:19:00	hoot_east	g	14	post	a	0	0	0	1	0	1	0	1	52.3
0	1yo	12/18/13	4:29:00	hoot_east	g	14	post	a	0	0	0	1	0	1	0	1	52.3
0	1yo	12/18/13	4:35:00	hoot_east	g	14	post	a	0	0	0	1	0	1	0	1	52.3
0	1yo	12/18/13	4:38:00	trough2	t	14	post	a	0	0	0	1	0	1	0	1	0
1	1yo	12/18/13	4:45:00	hoot_east	g	14	post	a	0	0	0	1	0	1	0	1	52.3
0	1yo	12/18/13	4:50:00	trough2	t	14	post	a	0	0	0	1	0	1	0	1	0
1	1yo	12/18/13	4:52:00	hoot_east	g	14	post	a	0	0	0	1	0	1	0	1	52.3
0	1yo	12/18/13	4:56:00	trough2	t	14	post	a	0	0	0	1	0	1	0	1	0
0	1yo	12/18/13	4:58:00	hoot_east	g	14	post	a	0	0	0	1	0	1	0	1	52.3
0	1yo	12/18/13	5:03:00	hoot_east	g	14	post	a	0	0	0	1	0	1	0	1	52.3
0	1yo	12/18/13	5:35:34	skymeadow	g	14	post	a	0	1	0	1	0	1	0	2	32.1
0	1yo	12/18/13	5:43:22	skymeadow	g	14	post	a	0	0	0	1	0	1	0	1	32.1
0	1yo	12/18/13	5:51:02	skymeadow	g	14	post	a	0	0	0	1	0	1	0	1	32.1
0	1yo	12/18/13	5:56:05	skymeadow	g	14	post	a	0	0	0	1	0	1	0	1	32.1
0	1yo	12/18/13	6:23:06	whitetail	g	14	post	a	0	0	0	1	0	1	0	1	55.2
0	1yo	12/18/13	6:37:20	whitetail	g	14	post	a	0	0	0	1	0	1	0	1	55.2
0	1yo	12/18/13	6:42:46	whitetail	g	14	post	a	0	0	0	1	0	1	0	1	55.2
0	2yo	12/18/13	7:00:00	trough4	t	14	post	a	0	0	0	0	1	1	0	1	6.2
1	2yo	12/18/13	7:05:00	trough4	t	14	post	a	1	0	0	0	1	1	0	1	6.2
0	2yo	12/18/13	7:11:00	trough4	t	14	post	a	1	0	0	0	1	1	0	1	6.2
0	2yo	12/18/13	7:18:00	trough4	t	14	post	a	1	0	0	0	1	1	0	1	6.2
0	1yo	12/18/13	9:56:00	trough3.1	t	14	post	a	1	0	0	1	0	1	0	1	7.3
0	2yo	12/18/13	18:15:52	skymeadow	g	14	post	a	0	0	0	0	1	1	0	1	32.1
0	2yo	12/18/13	18:29:45	skymeadow	g	14	post	a	0	0	0	0	1	1	0	1	32.1
0	2yo	12/18/13	18:34:45	skymeadow	g	14	post	a	0	0	0	0	1	1	0	1	32.1
0	1yo	12/18/13	18:45:00	trough2	t	14	post	a	0	0	0	1	0	1	0	1	0
0	1yo	12/18/13	18:50:00	trough2	t	14	post	a	0	0	0	1	0	1	0	1	0
0	1yo	12/18/13	18:56:00	trough2	t	14	post	a	0	0	0	1	0	1	0	1	0
0	1yo	12/18/13	19:11:00	trough2	t	14	post	a	0	0	0	1	0	1	0	1	0
1	1yo	12/18/13	19:16:00	trough2	t	14	post	a	0	0	0	1	0	1	0	1	0
0	1yo	12/18/13	19:22:00	trough2	t	14	post	a	0	0	0	1	0	1	0	1	0
0	1yo	12/18/13	19:30:00	trough2	t	14	post	a	0	0	0	1	0	1	0	1	0
0	1yo	12/18/13	19:37:00	trough2	t	14	post	a	0	0	0	1	0	1	0	1	0
0	1yo	12/18/13	19:49:01	sc_entrance	g	14	post	a	0	0	0	1	0	1	0	1	17.1
0	2yo	12/18/13	19:49:01	skymeadow	g	14	post	a	0	0	0	0	1	1	0	1	32.1
0	1yo	12/18/13	19:55:14	trough4	t	14	post	a	0	0	0	1	0	1	0	1	6.2
0	2yo	12/18/13	19:55:14	skymeadow	g	14	post	a	0	0	0	0	1	1	0	1	32.1
0	1yo	12/18/13	21:54:00	trough1	t	14	post	a	0	0	0	1	0	1	0	1	5.9
0	2yo	12/18/13	22:28:00	trough4	t	14	post	a	0	0	0	0	1	1	0	1	6.2
0	2yo	12/18/13	22:34:00	trough4	t	14	post	a	0	0	0	0	1	1	0	1	6.2
0	2yo	12/18/13	22:39:00	trough4	t	14	post	a	0	0	0	0	1	1	0	1	6.2
1	2yo	12/23/13	0:13:00	trough4	t	15	post	a	0	0	0	0	1	1	0	1	6.2
0	1yo	12/23/13	0:17:17	sc_entrance	g	15	post	a	0	0	0	1	1	1	0	2	17.1
0	2yo	12/23/13	0:17:17	sc_entrance	g	15	post	a	0	0	0	1	1	1	0	2	17.1
0	1yo	12/23/13	0:17:17	trough4	t	15	post	a	0	0	0	1	0	1	0	1	6.2
0	2yo	12/23/13	0:17:17	skymeadow	g	15	post	a	0	0	0	0	1	1	0	1	32.1
1	2yo	12/23/13	0:18:00	trough4	t	15	post	a	0	0	0	0	1	1	0	2	6.2
0	2yo	12/23/13	0:18:00	trough4	t	15	post	a	0	0	0	0	1	1	0	2	6.2
0	2yo	12/23/13	0:24:00	trough4	t	15	post	a	0	0	0	0	1	1	0	1	6.2
0	2yo	12/23/13	0:34:00	trough4	t	15	post	a	0	0	0	0	1	1	0	1	6.2
1	2yo	12/23/13	0:42:00	trough4	t	15	post	a	0	0	0	0	1	1	0	1	6.2
0	1yo	12/23/13	0:59:00	trough2	t	15	post	a	0	0	0	1	0	1	0	1	0
0	1yo	12/23/13	1:08:00	trough2	t	15	post	a	0	0	0	1	0	1	0	1	0
0	1yo	12/23/13	1:14:00	trough2	t	15	post	a	0	0	0	1	0	1	0	1	0
0	1yo	12/23/13	4:31:04	sc_entrance	g	15	post	a	0	0	0	1	0	1	0	1	17.1
0	1yo	12/23/13	4:31:04	haven	g	15	post	a	0	0	0	1	0	1	0	1	58
0	1yo	12/23/13	4:31:04	skymeadow	g	15	post	a	0	0	0	1	0	1	0	1	32.1
0	1yo	12/23/13	6:34:19	hoot_east	g	15	post	a	0	0	0	1	0	1	0	1	52.3
0	1yo	12/23/13	9:54:00	trough1	t	15	post	a	1	0	0	1	0	1	0	1	5.9
0	1yo	12/23/13	10:00:00	trough1	t	15	post	a	1	0	0	1	0	1	0	1	5.9
0	1yo	12/23/13	10:08:00	trough1	t	15	post	a	1	0	0	1	0	1	0	1	5.9
0	1yo	12/23/13	15:57:00	trough2	t	15	post	a	1	0	0	1	0	1	0	1	0
0	1yo	12/23/13	16:08:00	trough2	t	15	post	a	1	0	0	1	0	1	0	1	0
0	1yo	12/23/13	16:52:14	longleaf	g	15	post	a	1	0	0	1	0	1	1	2	17.3
0	1yo	12/23/13	17:11:19	hoot_east	g	15	post	a	1	0	0	1	0	1	0	1	52.3
1	1yo	12/23/13	17:16:48	trough4	t	15	post	a	1	0	0	1	0	1	0	1	6.2
1	2yo	12/23/13	17:16:48	skymeadow	g	15	post	a	1	0	0	0	1	1	0	1	32.1
0	2yo	12/23/13	17:27:26	skymeadow	g	15	post	a	1	0	0	0	1	1	0	1	32.1
0	2yo	12/23/13	17:34:00	trough4	t	15	post	a	1	0	0	0	1	1	0	1	6.2
0	1yo	12/23/13	17:35:00	trough2	t	15	post	a	1	0	0	1	0	1	0	1	0
0	2yo	12/23/13	17:38:10	skymeadow	g	15	post	a	1	0	0	0	1	1	0	1	32.1
0	1yo	12/23/13	17:40:00	trough2	t	15	post	a	1	0	0	1	0	1	0	1	0
1	2yo	12/23/13	17:40:00	trough4	t	15	post	a	1	0	0	0	1	1	0	1	6.2
0	1yo	12/23/13	17:43:38	skymeadow	g	15	post	a	1	0	0	1	0	1	0	1	32.1
0	1yo	12/23/13	17:54:26	longleaf	g	15	post	a	1	0	0	1	0	1	0	1	17.3
0	1yo	12/23/13	17:54:26	skymeadow	g	15	post	a	1	0	0	1	0	1	0	1	32.1
0	1yo	12/23/13	17:59:50	skymeadow	g	15	post	a	1	0	0	1	0	1	0	1	32.1
0	2yo	12/23/13	18:00:00	trough4	t	15	post	a	1	0	0	0	1	1	0	1	6.2
0	2yo	12/23/13	18:11:00	trough4	t	15	post	a	0	0	0	0	1	1	0	1	6.2
0	2yo	12/23/13	18:16:00	trough4	t	15	post	a	0	0	0	0	1	1	0	1	6.2
0	1yo	12/23/13	18:20:24	wpw	g	15	post	a	0	0	0	1	0	1	0	1	36.6
1	2yo	12/23/13	18:22:00	trough4	t	15	post	a	0	0	0	0	1	1	0	1	6.2
0	1yo	12/23/13	18:32:38	skymeadow	g	15	post	a	0	0	0	1	0	1	0	1	32.1
0	1yo	12/23/13	18:39:33	skymeadow	g	15	post	a	0	0	0	1	0	1	0	1	32.1
0	1yo	12/23/13	18:45:22	skymeadow	g	15	post	a	0	0	0	1	0	1	0	1	32.1
0	1yo	12/23/13	18:48:31	whitetail	g	15	post	a	0	0	0	1	0	1	0	1	55.2
0	1yo	12/23/13	19:04:31	whitetail	g	15	post	a	0	0	0	1	0	1	0	1	55.2
1	2yo	12/23/13	19:18:03	skymeadow	g	15	post	a	0	0	0	0	1	1	0	1	32.1
0	2yo	12/23/13	19:23:16	hoot_east	g	15	post	a	0	0	0	0	1	1	0	1	52.3
1	2yo	12/23/13	19:23:16	skymeadow	g	15	post	a	0	0	0	0	1	1	0	1	32.1
0	1yo	12/23/13	19:28:00	hoot_east	g	15	post	a	0	0	0	1	0	1	0	1	52.3
0	2yo	12/23/13	19:28:46	skymeadow	g	15	post	a	0	0	0	0	1	1	0	2	32.1
0	2yo	12/23/13	19:28:46	skymeadow	g	15	post	a	0	0	0	0	1	1	0	2	32.1
0	2yo	12/23/13	19:34:06	hoot_east	g	15	post	a	0	0	0	0	1	1	0	1	52.3
0	2yo	12/23/13	19:34:06	skymeadow	g	15	post	a	0	0	0	0	1	1	0	2	32.1
0	2yo	12/23/13	19:34:06	skymeadow	g	15	post	a	0	0	0	0	1	1	0	2	32.1
1	2yo	12/23/13	19:38:00	trough4	t	15	post	a	0	0	0	0	1	1	0	1	6.2
0	2yo	12/23/13	19:39:40	skymeadow	g	15	post	a	0	0	0	0	1	1	0	1	32.1
0	1yo	12/23/13	19:41:00	hoot_east	g	15	post	a	0	0	0	1	0	1	0	1	52.3
0	2yo	12/23/13	19:43:00	trough4	t	15	post	a	0	0	0	0	1	1	0	1	6.2
1	2yo	12/23/13	19:49:00	trough4	t	15	post	a	0	0	0	0	1	1	0	1	6.2
0	2yo	12/23/13	19:55:00	trough4	t	15	post	a	0	0	0	0	1	1	0	1	6.2
0	2yo	12/23/13	20:27:00	trough4	t	15	post	a	0	0	0	0	1	1	0	1	6.2
0	2yo	12/23/13	20:32:00	trough4	t	15	post	a	0	0	0	0	1	1	0	1	6.2
0	2yo	12/23/13	22:14:00	trough4	t	15	post	a	0	0	0	0	1	1	0	1	6.2
0	2yo	12/23/13	22:20:28	skymeadow	g	15	post	a	0	0	0	0	1	1	0	1	32.1
0	2yo	12/23/13	22:22:00	trough4	t	15	post	a	0	0	0	0	1	1	0	1	6.2
0	2yo	12/23/13	22:28:40	skymeadow	g	15	post	a	0	0	0	0	1	1	0	1	32.1
0	1yo	12/23/13	23:29:57	sc_entrance	g	15	post	a	0	0	1	1	0	1	0	2	17.1
0	1yo	12/23/13	23:29:57	haven	g	15	post	a	0	0	0	1	0	1	0	1	58
0	1yo	12/23/13	23:29:57	trough4	t	15	post	a	0	0	0	1	0	1	0	1	6.2
0	2yo	12/23/13	23:29:57	skymeadow	g	15	post	a	0	0	0	0	1	1	0	1	32.1
0	1yo	12/24/13	1:00:28	haven	g	15	post	a	0	0	0	1	0	1	0	1	58
0	1yo	12/24/13	1:00:28	skymeadow	g	15	post	a	0	0	0	1	0	1	0	1	32.1
0	1yo	12/24/13	1:06:17	skymeadow	g	15	post	a	0	0	0	1	0	1	0	1	32.1
1	2yo	12/24/13	1:18:01	longleaf	g	15	post	a	0	0	0	0	1	1	0	1	17.3
0	1yo	12/24/13	1:18:01	haven	g	15	post	a	0	0	0	1	0	1	0	1	58
0	1yo	12/24/13	1:18:01	skymeadow	g	15	post	a	0	0	0	1	0	1	0	1	32.1
0	2yo	12/24/13	2:04:00	trough4	t	15	post	a	0	0	0	0	1	1	0	1	6.2
0	1yo	12/24/13	2:07:00	hoot_east	g	15	post	a	0	0	0	1	0	1	0	1	52.3
0	1yo	12/24/13	2:13:00	hoot_east	g	15	post	a	0	0	0	1	0	1	0	1	52.3
0	1yo	12/24/13	2:20:00	hoot_east	g	15	post	a	0	0	0	1	0	1	0	1	52.3
0	1yo	12/24/13	2:58:40	wpw	g	15	post	a	0	0	0	1	0	1	0	1	36.6
0	1yo	12/24/13	2:58:40	skymeadow	g	15	post	a	0	0	0	1	0	1	0	1	32.1
0	2yo	12/24/13	3:04:24	longleaf	g	15	post	a	0	0	0	0	1	1	0	1	17.3
1	1yo	12/24/13	3:04:24	skymeadow	g	15	post	a	0	1	0	1	0	1	0	2	32.1
0	2yo	12/24/13	3:34:45	longleaf	g	15	post	a	0	0	0	0	0	0	1	1	17.3
0	1yo	12/24/13	4:26:15	hoot_east	g	15	post	a	0	0	0	1	0	1	0	1	52.3
0	2yo	12/24/13	4:26:15	skymeadow	g	15	post	a	0	0	0	0	1	1	1	2	32.1
0	2yo	12/24/13	5:02:49	skymeadow	g	15	post	a	0	0	0	0	1	1	0	1	32.1
0	1yo	12/24/13	5:13:00	hoot_east	g	15	post	a	0	0	0	1	0	1	0	1	52.3
0	1yo	12/24/13	5:25:00	hoot_east	g	15	post	a	0	0	0	1	0	1	0	1	52.3
0	1yo	12/24/13	5:30:00	hoot_east	g	15	post	a	0	0	0	1	0	1	0	1	52.3
1	1yo	12/24/13	5:38:00	hoot_east	g	15	post	a	0	0	0	1	0	1	0	1	52.3
0	1yo	12/24/13	6:56:00	hoot_east	g	15	post	a	0	0	0	1	0	1	0	1	52.3
0	2yo	12/24/13	8:02:00	trough4	t	15	post	a	1	0	0	0	1	1	0	1	6.2
1	2yo	12/24/13	8:07:00	trough4	t	15	post	a	1	1	0	0	1	1	0	2	6.2
1	1yo	12/24/13	9:06:00	trough2	t	15	post	a	1	0	0	1	0	1	0	1	0
1	1yo	12/24/13	9:11:00	trough2	t	15	post	a	1	0	0	1	0	1	0	1	0
0	1yo	12/24/13	17:04:45	hoot_east	g	15	post	a	1	0	0	1	0	1	0	1	52.3
0	1yo	12/24/13	17:10:02	hoot_east	g	15	post	a	1	0	0	1	0	1	0	1	52.3
0	2yo	12/24/13	17:10:02	skymeadow	g	15	post	a	1	0	0	0	1	1	0	1	32.1
0	1yo	12/24/13	17:31:16	trough2	t	15	post	a	1	0	0	1	0	1	0	1	0
0	1yo	12/24/13	17:43:41	wpw	g	15	post	a	1	0	0	1	0	1	0	1	36.6
0	1yo	12/24/13	17:58:00	trough2	t	15	post	a	1	0	0	1	0	1	0	1	0
1	1yo	12/24/13	18:00:09	haven	g	15	post	a	1	0	0	1	0	1	0	1	58
0	1yo	12/24/13	18:05:00	trough2	t	15	post	a	1	0	0	1	0	1	0	1	0
0	1yo	12/24/13	18:19:00	hoot_east	g	15	post	a	0	0	0	1	0	1	0	1	52.3
0	1yo	12/24/13	18:28:18	haven	g	15	post	a	0	0	0	1	0	1	1	2	58
1	1yo	12/24/13	18:42:30	longleaf	g	15	post	a	0	0	0	1	0	1	0	1	17.3
0	1yo	12/24/13	18:53:25	haven	g	15	post	a	0	0	0	1	0	1	0	1	58
0	1yo	12/24/13	18:53:25	haven	g	15	post	a	0	0	0	1	0	1	0	1	58
0	1yo	12/24/13	18:54:49	longleaf	g	15	post	a	0	0	0	1	0	1	0	1	17.3
1	1yo	12/24/13	19:09:03	wpw	g	15	post	a	0	0	0	1	0	1	0	1	36.6
0	1yo	12/24/13	19:18:00	trough1	t	15	post	a	0	0	0	1	0	1	0	1	5.9
0	1yo	12/24/13	19:19:00	trough2	t	15	post	a	0	0	0	1	0	1	0	1	0
0	2yo	12/24/13	19:21:00	trough4	t	15	post	a	0	0	0	0	1	1	1	2	6.2
0	1yo	12/24/13	19:26:00	trough2	t	15	post	a	0	0	0	1	0	1	0	1	0
0	2yo	12/24/13	19:26:00	trough4	t	15	post	a	0	0	0	0	1	1	1	2	6.2
0	1yo	12/24/13	19:31:00	trough2	t	15	post	a	0	0	0	1	0	1	0	1	0
0	1yo	12/24/13	19:32:00	hoot_east	g	15	post	a	0	0	0	1	0	1	0	1	52.3
0	2yo	12/24/13	19:32:00	trough4	t	15	post	a	0	0	0	0	1	1	1	2	6.2
0	1yo	12/24/13	19:37:00	hoot_east	g	15	post	a	0	0	0	1	0	1	0	1	52.3
0	1yo	12/24/13	19:39:00	trough2	t	15	post	a	0	0	0	1	0	1	0	1	0
0	1yo	12/24/13	19:44:00	hoot_east	g	15	post	a	0	0	0	1	0	1	0	1	52.3
0	1yo	12/24/13	19:48:00	trough1	t	15	post	a	0	0	0	1	0	1	0	1	5.9
0	1yo	12/24/13	19:50:00	hoot_east	g	15	post	a	0	0	0	1	0	1	0	1	52.3
1	1yo	12/24/13	19:53:00	trough1	t	15	post	a	0	0	0	1	0	1	0	1	5.9
0	1yo	12/24/13	19:55:00	trough2	t	15	post	a	0	0	0	1	0	1	0	1	0
0	1yo	12/24/13	19:58:00	trough1	t	15	post	a	0	0	0	1	0	1	0	1	5.9
0	1yo	12/24/13	20:01:00	trough2	t	15	post	a	0	0	0	1	0	1	0	1	0
0	1yo	12/24/13	20:42:00	trough2	t	15	post	a	0	0	0	1	0	1	1	2	0
0	2yo	12/24/13	21:56:59	skymeadow	g	15	post	a	0	0	0	0	1	1	0	1	32.1
0	1yo	12/24/13	22:18:00	trough1	t	15	post	a	0	0	0	1	0	1	0	1	5.9
0	2yo	12/24/13	22:22:27	skymeadow	g	15	post	a	0	0	0	0	1	1	0	1	32.1
1	1yo	12/24/13	22:23:00	trough1	t	15	post	a	0	0	0	1	0	1	0	1	5.9
1	2yo	12/24/13	22:30:18	skymeadow	g	15	post	a	0	0	0	0	1	1	0	1	32.1
0	1yo	12/24/13	22:48:42	hoot_east	g	15	post	a	0	0	0	1	0	1	0	1	52.3
0	2yo	12/24/13	22:48:42	skymeadow	g	15	post	a	0	0	0	0	1	1	0	1	32.1
1	1yo	12/24/13	22:54:09	hoot_east	g	15	post	a	0	0	0	1	0	1	0	1	52.3
1	2yo	12/24/13	22:54:09	hoot_east	g	15	post	a	0	0	0	0	1	1	0	1	52.3
1	2yo	12/24/13	22:54:09	skymeadow	g	15	post	a	0	0	0	0	1	1	0	1	32.1
0	1yo	12/24/13	22:58:47	wpw	g	15	post	a	0	0	0	1	0	1	0	1	36.6
1	2yo	12/24/13	22:59:55	skymeadow	g	15	post	a	0	0	0	0	1	1	0	1	32.1
0	1yo	12/24/13	23:04:45	haven	g	15	post	a	0	0	0	1	0	1	0	1	58
0	1yo	12/24/13	23:10:07	wpw	g	15	post	a	0	0	0	1	0	1	0	1	36.6
0	1yo	12/24/13	23:10:16	sc_entrance	g	15	post	a	0	0	0	1	0	1	0	1	17.1
0	1yo	12/24/13	23:16:31	haven	g	15	post	a	0	0	0	1	0	1	0	1	58
0	1yo	12/24/13	23:16:50	wpw	g	15	post	a	0	0	0	1	0	1	0	1	36.6
0	1yo	12/24/13	23:21:31	haven	g	15	post	a	0	0	0	1	0	1	0	1	58
0	1yo	12/24/13	23:33:59	haven	g	15	post	a	0	0	0	1	0	1	0	1	58
0	1yo	12/25/13	0:06:25	skymeadow	g	15	post	a	0	0	0	1	0	1	1	2	32.1
0	2yo	12/25/13	0:09:00	trough4	t	15	post	a	0	0	0	0	1	1	0	1	6.2
0	1yo	12/25/13	0:11:00	trough2	t	15	post	a	0	0	0	1	0	1	0	1	0
0	1yo	12/25/13	0:12:39	longleaf	g	15	post	a	0	0	0	1	0	1	0	1	17.3
0	2yo	12/25/13	0:15:00	trough4	t	15	post	a	0	0	0	0	1	1	0	1	6.2
0	1yo	12/25/13	0:16:27	haven	g	15	post	a	0	0	0	1	0	1	0	1	58
0	1yo	12/25/13	0:18:00	trough2	t	15	post	a	0	0	0	1	0	1	0	1	0
0	2yo	12/25/13	0:20:00	trough4	t	15	post	a	0	0	0	0	1	1	0	1	6.2
0	1yo	12/25/13	0:23:00	trough2	t	15	post	a	0	0	0	1	0	1	0	1	0
1	2yo	12/25/13	0:26:00	trough4	t	15	post	a	0	0	0	0	1	1	0	1	6.2
0	2yo	12/25/13	0:32:00	trough4	t	15	post	a	0	0	0	0	1	1	0	1	6.2
0	1yo	12/25/13	0:33:00	trough2	t	15	post	a	0	0	0	1	0	1	0	1	0
1	2yo	12/25/13	0:38:00	trough4	t	15	post	a	0	0	0	0	1	1	0	1	6.2
0	1yo	12/25/13	0:39:00	trough2	t	15	post	a	0	0	0	1	0	1	0	1	0
0	1yo	12/25/13	0:39:37	longleaf	g	15	post	a	0	0	0	1	0	1	0	2	17.3
0	1yo	12/25/13	0:39:37	longleaf	g	15	post	a	0	0	0	1	0	1	0	2	17.3
0	2yo	12/25/13	0:43:00	trough4	t	15	post	a	0	0	0	0	1	1	0	1	6.2
0	1yo	12/25/13	0:44:00	trough2	t	15	post	a	0	0	0	1	0	1	0	1	0
0	2yo	12/25/13	0:48:00	trough4	t	15	post	a	0	0	0	0	1	1	0	1	6.2
0	1yo	12/25/13	0:49:27	longleaf	g	15	post	a	0	0	0	1	0	1	0	1	17.3
1	2yo	12/25/13	0:53:00	trough4	t	15	post	a	0	0	0	0	1	1	0	1	6.2
0	1yo	12/25/13	0:55:48	longleaf	g	15	post	a	0	0	0	1	0	1	0	1	17.3
0	1yo	12/25/13	1:33:46	whitetail	g	15	post	a	0	0	0	1	0	1	0	1	55.2
0	2yo	12/25/13	1:38:14	skymeadow	g	15	post	a	0	0	0	0	1	1	0	1	32.1
0	2yo	12/25/13	1:43:14	skymeadow	g	15	post	a	0	0	0	0	1	1	0	1	32.1
1	2yo	12/25/13	2:14:45	skymeadow	g	15	post	a	0	1	0	1	1	1	0	3	32.1
0	1yo	12/25/13	2:14:45	skymeadow	g	15	post	a	0	1	0	1	1	1	0	3	32.1
0	2yo	12/25/13	2:21:05	skymeadow	g	15	post	a	0	0	0	0	1	1	0	1	32.1
0	1yo	12/25/13	2:26:08	skymeadow	g	15	post	a	0	0	0	1	0	1	0	1	32.1
0	2yo	12/25/13	2:33:49	skymeadow	g	15	post	a	0	0	0	0	1	1	0	1	32.1
1	2yo	12/25/13	2:38:50	longleaf	g	15	post	a	0	0	0	0	1	1	0	1	17.3
1	1yo	12/25/13	2:38:50	skymeadow	g	15	post	a	0	0	0	1	0	1	0	1	32.1
1	1yo	12/25/13	2:43:50	haven	g	15	post	a	0	0	0	1	0	1	0	1	58
0	1yo	12/25/13	2:43:50	skymeadow	g	15	post	a	0	0	0	1	0	1	0	1	32.1
0	1yo	12/25/13	3:32:29	longleaf	g	15	post	a	0	0	0	1	0	1	0	1	17.3
1	1yo	12/25/13	4:04:30	longleaf	g	15	post	a	0	0	0	1	0	1	0	1	17.3
0	1yo	12/25/13	4:11:23	longleaf	g	15	post	a	0	0	0	1	0	1	0	1	17.3
1	1yo	12/25/13	4:17:26	longleaf	g	15	post	a	0	0	0	1	0	1	0	2	17.3
0	1yo	12/25/13	4:17:26	longleaf	g	15	post	a	0	0	0	1	0	1	0	2	17.3
0	1yo	12/25/13	4:23:27	haven	g	15	post	a	0	0	0	1	0	1	0	1	58
0	1yo	12/25/13	4:23:27	skymeadow	g	15	post	a	0	0	0	1	0	1	0	1	32.1
0	1yo	12/25/13	4:24:05	longleaf	g	15	post	a	0	0	0	1	0	1	0	1	17.3
0	1yo	12/25/13	4:28:36	skymeadow	g	15	post	a	0	0	0	1	0	1	0	1	32.1
0	1yo	12/25/13	4:44:14	longleaf	g	15	post	a	0	0	0	1	0	1	0	1	17.3
0	1yo	12/25/13	4:46:00	skymeadow	g	15	post	a	0	0	0	1	0	1	0	1	32.1
0	1yo	12/25/13	4:51:28	skymeadow	g	15	post	a	0	0	0	1	0	1	0	1	32.1
0	1yo	12/25/13	4:58:37	skymeadow	g	15	post	a	0	0	0	1	0	1	0	1	32.1
0	1yo	12/25/13	5:04:44	skymeadow	g	15	post	a	0	0	0	1	0	1	0	1	32.1
0	1yo	12/25/13	5:11:17	skymeadow	g	15	post	a	0	0	0	1	0	1	0	1	32.1
0	1yo	12/25/13	5:16:46	trough3.1	t	15	post	a	0	0	0	1	0	1	0	1	7.3
0	1yo	12/25/13	5:16:46	skymeadow	g	15	post	a	0	0	0	1	0	1	0	1	32.1
0	1yo	12/25/13	5:40:46	trough3.1	t	15	post	a	0	0	0	1	0	1	0	1	7.3
0	1yo	12/25/13	5:40:46	skymeadow	g	15	post	a	0	0	0	1	0	1	0	1	32.1
0	1yo	12/25/13	6:06:11	longleaf	g	15	post	a	0	0	0	1	0	1	0	1	17.3
0	1yo	12/25/13	6:06:11	skymeadow	g	15	post	a	0	0	0	1	0	1	0	1	32.1
0	1yo	12/25/13	6:50:00	trough2	t	15	post	a	0	0	0	1	0	1	1	2	0
0	1yo	12/25/13	6:55:00	trough2	t	15	post	a	0	0	0	1	0	1	1	2	0
0	2yo	12/25/13	6:56:00	trough4	t	15	post	a	0	0	0	0	1	1	0	1	6.2
0	1yo	12/25/13	7:00:00	trough2	t	15	post	a	0	0	0	1	0	1	1	2	0
0	1yo	12/25/13	8:29:00	trough3.1	t	15	post	a	1	0	0	1	0	1	0	1	7.3
0	1yo	12/25/13	8:34:00	trough3.1	t	15	post	a	1	0	0	1	0	1	0	1	7.3
0	1yo	12/25/13	16:08:44	skymeadow	g	15	post	a	1	1	0	1	0	1	0	2	32.1
0	1yo	12/25/13	16:19:59	hoot_east	g	15	post	a	1	0	0	1	0	1	0	1	52.3
0	1yo	12/25/13	16:19:59	skymeadow	g	15	post	a	1	0	0	1	0	1	0	1	32.1
0	1yo	12/25/13	16:56:15	longleaf	g	15	post	a	1	0	0	1	0	1	0	1	17.3
0	1yo	12/25/13	16:59:00	trough3.1	t	15	post	a	1	0	0	1	0	1	0	1	7.3
0	1yo	12/25/13	16:59:53	wpw	g	15	post	a	1	0	0	1	0	1	1	2	36.6
0	1yo	12/25/13	17:04:00	trough3.1	t	15	post	a	1	0	0	1	0	1	0	1	7.3
0	1yo	12/25/13	17:06:51	haven	g	15	post	a	1	0	0	1	0	1	0	1	58
0	1yo	12/25/13	17:11:55	haven	g	15	post	a	1	0	0	1	0	1	0	1	58
0	2yo	12/25/13	17:21:34	skymeadow	g	15	post	a	1	0	0	0	1	1	0	1	32.1
0	2yo	12/25/13	17:26:37	skymeadow	g	15	post	a	1	0	0	0	1	1	0	1	32.1
0	1yo	12/25/13	17:47:12	longleaf	g	15	post	a	1	0	0	1	0	1	0	1	17.3
0	1yo	12/25/13	17:51:22	wpw	g	15	post	a	1	0	0	1	0	1	0	1	36.6
0	1yo	12/25/13	17:56:30	wpw	g	15	post	a	1	0	0	1	0	1	0	1	36.6
0	1yo	12/25/13	18:06:12	skymeadow	g	15	post	a	1	0	0	1	0	1	0	1	32.1
0	1yo	12/25/13	18:09:00	trough2	t	15	post	a	1	0	0	1	0	1	1	2	0
0	2yo	12/25/13	18:11:22	hoot_east	g	15	post	a	0	0	0	0	1	1	0	1	52.3
0	1yo	12/25/13	18:11:22	skymeadow	g	15	post	a	0	0	0	1	0	1	1	2	32.1
0	2yo	12/25/13	18:16:30	trough4	t	15	post	a	0	0	0	0	1	1	0	1	6.2
0	2yo	12/25/13	18:25:42	trough4	t	15	post	a	0	0	0	0	1	1	0	1	6.2
0	1yo	12/25/13	18:25:42	skymeadow	g	15	post	a	0	0	0	1	0	1	0	1	32.1
0	2yo	12/25/13	18:31:00	trough4	t	15	post	a	0	0	0	0	1	1	1	2	6.2
0	2yo	12/25/13	18:36:00	trough4	t	15	post	a	0	0	0	0	1	1	0	1	6.2
0	2yo	12/25/13	18:41:00	trough4	t	15	post	a	0	0	0	0	1	1	1	2	6.2
0	1yo	12/25/13	18:44:44	longleaf	g	15	post	a	0	0	0	1	0	1	0	1	17.3
0	2yo	12/25/13	18:46:00	trough4	t	15	post	a	0	0	0	0	1	1	1	2	6.2
1	2yo	12/25/13	18:52:00	trough4	t	15	post	a	0	0	0	0	1	1	0	1	6.2
0	1yo	12/25/13	19:03:20	wpw	g	15	post	a	0	0	0	1	0	1	0	1	36.6
0	1yo	12/25/13	19:08:34	wpw	g	15	post	a	0	0	0	1	0	1	0	1	36.6
0	2yo	12/25/13	19:18:43	skymeadow	g	15	post	a	0	0	0	0	1	1	0	1	32.1
0	2yo	12/25/13	19:24:00	trough4	t	15	post	a	0	0	0	0	1	1	0	1	6.2
0	2yo	12/25/13	19:24:00	skymeadow	g	15	post	a	0	0	0	0	1	1	0	1	32.1
0	1yo	12/25/13	19:29:53	wpw	g	15	post	a	0	0	0	1	0	1	0	1	36.6
0	1yo	12/25/13	19:38:37	wpw	g	15	post	a	0	0	0	1	0	1	0	1	36.6
0	1yo	12/25/13	19:44:17	wpw	g	15	post	a	0	0	0	1	0	1	0	1	36.6
0	2yo	12/25/13	20:06:04	trough4	t	15	post	a	0	0	0	0	1	1	0	1	6.2
0	2yo	12/25/13	20:20:14	trough4	t	15	post	a	0	0	0	0	1	1	0	1	6.2
0	1yo	12/25/13	20:20:14	haven	g	15	post	a	0	0	0	1	0	1	0	1	58
0	1yo	12/25/13	20:25:25	sc_entrance	g	15	post	a	0	0	0	1	0	1	0	1	17.1
0	2yo	12/25/13	20:25:25	skymeadow	g	15	post	a	0	0	0	0	1	1	0	1	32.1
0	2yo	12/25/13	20:30:38	trough4	t	15	post	a	0	0	0	0	1	1	0	1	6.2
0	2yo	12/25/13	20:30:38	skymeadow	g	15	post	a	0	0	0	0	1	1	0	1	32.1
0	1yo	12/25/13	20:34:31	wpw	g	15	post	a	0	0	0	1	0	1	0	1	36.6
0	2yo	12/25/13	20:35:39	hoot_east	g	15	post	a	0	0	0	0	1	1	1	2	52.3
0	1yo	12/25/13	20:35:39	sc_entrance	g	15	post	a	0	0	0	1	0	1	0	1	17.1
0	2yo	12/25/13	20:35:39	skymeadow	g	15	post	a	0	0	0	0	1	1	0	1	32.1
0	2yo	12/25/13	20:36:00	trough4	t	15	post	a	0	0	0	0	1	1	0	1	6.2
0	1yo	12/25/13	20:39:37	wpw	g	15	post	a	0	0	0	1	0	1	0	1	36.6
1	2yo	12/25/13	20:41:00	trough4	t	15	post	a	0	0	0	0	1	1	0	1	6.2
1	1yo	12/25/13	20:46:32	wpw	g	15	post	a	0	0	0	1	0	1	0	1	36.6
0	2yo	12/25/13	20:47:00	trough4	t	15	post	a	0	0	0	0	1	1	0	1	6.2
1	2yo	12/25/13	20:52:00	trough4	t	15	post	a	0	0	0	0	1	1	0	1	6.2
0	2yo	12/25/13	20:52:37	skymeadow	g	15	post	a	0	0	0	0	1	1	0	1	32.1
0	1yo	12/25/13	20:59:59	wpw	g	15	post	a	0	0	0	1	0	1	0	1	36.6
0	2yo	12/25/13	21:05:21	longleaf	g	15	post	a	0	0	0	0	1	1	0	1	17.3
0	2yo	12/25/13	21:05:21	skymeadow	g	15	post	a	0	0	0	0	1	1	0	1	32.1
0	1yo	12/25/13	21:11:13	trough3.1	t	15	post	a	0	0	0	1	0	1	0	1	7.3
0	2yo	12/25/13	21:11:13	skymeadow	g	15	post	a	0	0	0	0	1	1	0	1	32.1
0	2yo	12/25/13	21:17:00	trough4	t	15	post	a	0	0	0	0	1	1	0	1	6.2
0	2yo	12/25/13	21:19:08	longleaf	g	15	post	a	0	0	0	0	1	1	0	1	17.3
0	2yo	12/25/13	21:19:08	skymeadow	g	15	post	a	0	0	0	0	1	1	0	1	32.1
0	1yo	12/25/13	21:26:00	trough2	t	15	post	a	0	0	0	1	0	1	0	1	0
0	2yo	12/25/13	21:27:33	longleaf	g	15	post	a	0	0	0	0	1	1	0	1	17.3
0	1yo	12/25/13	21:27:33	skymeadow	g	15	post	a	0	0	0	1	0	1	0	1	32.1
0	1yo	12/25/13	21:32:00	trough2	t	15	post	a	0	0	0	1	0	1	0	1	0
0	1yo	12/25/13	21:33:08	longleaf	g	15	post	a	0	0	0	1	0	1	0	1	17.3
0	1yo	12/25/13	21:33:08	skymeadow	g	15	post	a	0	0	0	1	0	1	0	1	32.1
0	1yo	12/25/13	21:38:10	skymeadow	g	15	post	a	0	0	0	1	0	1	0	1	32.1
0	1yo	12/25/13	21:43:12	wpw	g	15	post	a	0	0	0	1	0	1	0	1	36.6
0	1yo	12/25/13	21:43:12	skymeadow	g	15	post	a	0	0	0	1	0	1	0	1	32.1
0	1yo	12/25/13	21:48:14	skymeadow	g	15	post	a	0	0	0	1	0	1	0	1	32.1
1	1yo	12/25/13	21:51:36	wpw	g	15	post	a	0	0	0	1	0	1	0	1	36.6
0	1yo	12/25/13	22:03:34	longleaf	g	15	post	a	0	0	0	1	0	1	0	1	17.3
0	1yo	12/25/13	22:09:35	longleaf	g	15	post	a	0	0	0	1	0	1	0	1	17.3
1	1yo	12/25/13	22:24:50	hoot_east	g	15	post	a	0	0	0	1	0	1	0	1	52.3
0	1yo	12/25/13	22:34:53	haven	g	15	post	a	0	0	0	1	0	1	0	1	58
1	1yo	12/25/13	22:40:05	skymeadow	g	15	post	a	0	0	0	1	0	1	0	1	32.1
0	1yo	12/25/13	23:44:48	skymeadow	g	15	post	a	0	0	0	1	0	1	0	1	32.1
0	1yo	12/25/13	23:46:00	hoot_east	g	15	post	a	0	0	0	1	0	1	0	1	52.3
0	1yo	12/25/13	23:51:56	hoot_east	g	15	post	a	0	0	0	1	0	1	0	1	52.3
0	1yo	12/25/13	23:51:56	skymeadow	g	15	post	a	0	0	0	1	0	1	0	1	32.1
0	1yo	12/25/13	23:58:17	skymeadow	g	15	post	a	0	0	0	1	0	1	1	2	32.1
0	2yo	12/30/13	0:35:22	longleaf	g	16	post	a	0	0	0	0	1	1	0	1	17.3
0	2yo	12/30/13	0:40:41	longleaf	g	16	post	a	0	0	0	0	1	1	1	2	17.3
0	1yo	12/30/13	3:23:00	trough1	t	16	post	a	0	0	0	1	0	1	0	1	5.9
0	2yo	12/30/13	5:22:00	trough4	t	16	post	a	0	0	0	0	1	1	0	1	6.2
0	2yo	12/30/13	5:27:00	trough4	t	16	post	a	0	0	0	0	1	1	0	1	6.2
0	2yo	12/30/13	5:33:00	trough4	t	16	post	a	0	0	0	0	1	1	0	1	6.2
1	2yo	12/30/13	5:38:00	trough4	t	16	post	a	0	0	0	0	1	1	0	1	6.2
0	2yo	12/30/13	5:45:00	trough4	t	16	post	a	0	0	0	0	1	1	0	1	6.2
0	2yo	12/30/13	5:50:00	trough4	t	16	post	a	0	0	0	0	1	1	0	1	6.2
0	1yo	12/30/13	8:26:00	trough2	t	16	post	a	1	0	0	1	0	1	0	1	0
0	1yo	12/30/13	8:32:00	trough2	t	16	post	a	1	0	0	1	0	1	0	1	0
0	1yo	12/30/13	9:16:00	trough3.1	t	16	post	a	1	0	0	1	0	1	0	1	7.3
0	1yo	12/30/13	9:21:00	trough3.1	t	16	post	a	1	0	0	1	0	1	0	1	7.3
0	2yo	12/30/13	10:32:00	trough4	t	16	post	a	1	0	0	1	1	1	0	2	6.2
0	1yo	12/30/13	10:32:00	trough4	t	16	post	a	1	0	0	1	1	1	0	2	6.2
0	1yo	12/30/13	17:16:29	whitetail	g	16	post	a	1	0	0	1	0	1	0	1	55.2
0	2yo	12/30/13	18:27:56	hoot_east	g	16	post	a	0	0	0	0	1	1	1	2	52.3
0	2yo	12/30/13	18:33:06	hoot_east	g	16	post	a	0	0	0	0	1	1	1	2	52.3
0	1yo	12/30/13	18:34:00	trough2	t	16	post	a	0	0	0	1	0	1	0	1	0
0	1yo	12/30/13	18:40:00	trough2	t	16	post	a	0	0	0	1	0	1	0	2	0
0	1yo	12/30/13	18:40:00	trough2	t	16	post	a	0	0	0	1	0	1	0	2	0
0	1yo	12/30/13	18:45:00	trough2	t	16	post	a	0	0	0	1	0	1	0	2	0
0	1yo	12/30/13	18:45:00	trough2	t	16	post	a	0	0	0	1	0	1	0	2	0
0	1yo	12/30/13	18:50:00	trough2	t	16	post	a	0	0	0	1	0	1	0	1	0
0	2yo	12/30/13	18:50:00	trough4	t	16	post	a	0	0	0	0	1	1	0	1	6.2
0	2yo	12/30/13	18:55:00	trough4	t	16	post	a	0	0	0	0	1	1	0	1	6.2
0	2yo	12/30/13	19:01:00	trough4	t	16	post	a	0	0	0	0	1	1	0	1	6.2
1	1yo	12/30/13	19:17:00	trough2	t	16	post	a	0	0	0	1	0	1	0	1	0
0	1yo	12/30/13	19:22:00	trough2	t	16	post	a	0	0	0	1	0	1	0	1	0
0	2yo	12/30/13	20:07:10	longleaf	g	16	post	a	0	0	0	0	1	1	0	1	17.3
0	2yo	12/30/13	20:13:51	longleaf	g	16	post	a	0	0	0	0	1	1	0	1	17.3
0	2yo	12/30/13	20:23:55	longleaf	g	16	post	a	0	0	0	0	1	1	0	1	17.3
0	1yo	12/30/13	22:31:00	trough2	t	16	post	a	0	0	0	1	0	1	0	1	0
0	1yo	12/30/13	22:36:00	trough2	t	16	post	a	0	0	0	1	0	1	0	1	0
0	1yo	12/30/13	22:44:00	trough2	t	16	post	a	0	0	0	1	0	1	0	1	0
0	1yo	12/30/13	22:50:00	trough2	t	16	post	a	0	0	0	1	0	1	0	1	0
0	1yo	12/30/13	22:56:00	trough2	t	16	post	a	0	0	0	1	0	1	0	1	0
0	1yo	12/30/13	23:01:00	trough2	t	16	post	a	0	0	0	1	0	1	0	1	0
0	2yo	12/30/13	23:03:00	trough4	t	16	post	a	0	0	0	0	1	1	0	1	6.2
0	1yo	12/30/13	23:06:00	trough2	t	16	post	a	0	0	0	1	0	1	0	1	0
0	2yo	12/30/13	23:09:00	trough4	t	16	post	a	0	0	0	0	1	1	0	1	6.2
0	1yo	12/30/13	23:12:00	trough2	t	16	post	a	0	0	0	1	0	1	0	1	0
0	2yo	12/30/13	23:14:00	trough4	t	16	post	a	0	0	0	0	1	1	0	1	6.2
0	1yo	12/30/13	23:17:00	trough2	t	16	post	a	0	0	0	1	0	1	0	1	0
0	2yo	12/30/13	23:55:51	longleaf	g	16	post	a	0	0	0	0	1	1	0	1	17.3
0	1yo	12/31/13	0:07:00	trough2	t	16	post	a	0	0	0	1	0	1	0	1	0
0	1yo	12/31/13	0:27:00	trough2	t	16	post	a	0	0	0	1	0	1	0	1	0
0	1yo	12/31/13	0:33:00	trough2	t	16	post	a	0	0	0	1	0	1	0	2	0
1	1yo	12/31/13	0:33:00	trough2	t	16	post	a	0	0	0	1	0	1	0	2	0
0	1yo	12/31/13	0:38:00	trough2	t	16	post	a	0	0	0	1	0	1	0	2	0
0	1yo	12/31/13	0:38:00	trough2	t	16	post	a	0	0	0	1	0	1	0	2	0
0	1yo	12/31/13	1:08:00	trough2	t	16	post	a	0	0	0	1	0	1	0	1	0
0	1yo	12/31/13	1:14:00	trough2	t	16	post	a	0	0	0	1	0	1	0	1	0
0	1yo	12/31/13	1:19:00	trough2	t	16	post	a	0	0	0	1	0	1	0	1	0
0	1yo	12/31/13	1:27:00	trough2	t	16	post	a	0	0	0	1	0	1	0	1	0
0	1yo	12/31/13	1:51:11	wpw	g	16	post	a	0	0	0	1	0	1	0	1	36.6
0	2yo	12/31/13	2:11:41	hoot_east	g	16	post	a	0	0	0	0	1	1	1	2	52.3
0	2yo	12/31/13	2:11:41	skymeadow	g	16	post	a	0	0	0	0	1	1	0	1	32.1
0	1yo	12/31/13	2:17:54	hoot_east	g	16	post	a	0	0	0	1	0	1	0	1	52.3
0	2yo	12/31/13	2:17:54	skymeadow	g	16	post	a	0	0	0	0	1	1	0	1	32.1
1	1yo	12/31/13	2:30:56	hoot_east	g	16	post	a	0	0	0	1	0	1	0	1	52.3
0	1yo	12/31/13	2:30:56	whitetail	g	16	post	a	0	0	0	1	0	1	0	1	55.2
0	2yo	12/31/13	2:30:56	skymeadow	g	16	post	a	0	0	0	0	1	1	0	1	32.1
0	2yo	12/31/13	3:11:17	hoot_east	g	16	post	a	0	0	0	0	1	1	1	2	52.3
0	1yo	12/31/13	3:11:17	hoot_east	g	16	post	a	0	0	0	1	0	1	0	1	52.3
0	1yo	12/31/13	3:11:17	whitetail	g	16	post	a	0	0	0	1	0	1	0	1	55.2
0	2yo	12/31/13	3:11:17	skymeadow	g	16	post	a	0	0	0	0	1	1	0	1	32.1
0	1yo	12/31/13	3:24:44	hoot_east	g	16	post	a	0	0	0	1	0	1	0	1	52.3
0	2yo	12/31/13	3:24:44	skymeadow	g	16	post	a	0	0	0	0	1	1	0	1	32.1
0	2yo	12/31/13	3:34:51	skymeadow	g	16	post	a	0	0	0	0	1	1	0	1	32.1
0	1yo	12/31/13	3:43:00	haven	g	16	post	a	0	0	0	1	0	1	0	1	58
0	1yo	12/31/13	3:43:00	haven	g	16	post	a	0	0	0	1	0	1	0	1	58
0	2yo	12/31/13	3:43:00	skymeadow	g	16	post	a	0	0	0	0	1	1	0	1	32.1
1	2yo	12/31/13	3:49:41	skymeadow	g	16	post	a	0	0	0	0	1	1	0	1	32.1
0	1yo	12/31/13	4:45:00	trough2	t	16	post	a	0	0	0	1	0	1	0	1	0
0	1yo	12/31/13	4:50:00	trough2	t	16	post	a	0	0	0	1	0	1	0	1	0
0	1yo	12/31/13	4:56:00	trough2	t	16	post	a	0	0	0	1	0	1	0	1	0
0	1yo	12/31/13	5:01:00	trough2	t	16	post	a	0	0	0	1	0	1	0	1	0
0	1yo	12/31/13	6:46:00	trough1	t	16	post	a	0	1	0	1	0	1	0	2	5.9
0	1yo	12/31/13	7:51:00	sc_entrance	g	16	post	a	1	0	0	1	0	1	0	1	17.1
0	1yo	12/31/13	8:26:00	trough3.1	t	16	post	a	1	0	0	1	0	1	0	1	7.3
0	1yo	12/31/13	9:06:00	trough1	t	16	post	a	1	0	0	0	0	0	1	1	5.9
0	1yo	12/31/13	17:14:20	longleaf	g	16	post	a	1	0	0	1	0	1	0	1	17.3
0	1yo	12/31/13	17:14:20	skymeadow	g	16	post	a	1	0	0	1	0	1	0	1	32.1
0	1yo	12/31/13	17:33:00	haven	g	16	post	a	1	0	0	1	0	1	0	1	58
0	1yo	12/31/13	17:41:00	trough2	t	16	post	a	1	0	0	1	0	1	0	1	0
0	1yo	12/31/13	17:46:00	trough2	t	16	post	a	1	0	0	1	0	1	0	1	0
0	1yo	12/31/13	17:47:49	longleaf	g	16	post	a	1	0	0	1	0	1	0	1	17.3
0	1yo	12/31/13	17:51:00	trough2	t	16	post	a	1	0	0	1	0	1	0	1	0
0	2yo	12/31/13	17:52:00	trough4	t	16	post	a	1	0	0	0	1	1	0	1	6.2
0	1yo	12/31/13	17:56:00	trough3.1	t	16	post	a	1	0	0	1	0	1	1	2	7.3
0	2yo	12/31/13	18:02:00	trough4	t	16	post	a	1	0	0	0	1	1	1	2	6.2
0	1yo	12/31/13	18:11:02	longleaf	g	16	post	a	1	0	0	1	0	1	0	1	17.3
0	1yo	12/31/13	18:16:02	skymeadow	g	16	post	a	0	0	1	1	0	1	0	2	32.1
0	1yo	12/31/13	18:32:19	wpw	g	16	post	a	0	0	0	1	0	1	0	1	36.6
0	1yo	12/31/13	18:39:50	wpw	g	16	post	a	0	0	0	1	0	1	0	1	36.6
0	1yo	12/31/13	18:51:00	trough1	t	16	post	a	0	0	0	1	0	1	0	1	5.9
0	1yo	12/31/13	18:56:00	trough1	t	16	post	a	0	1	0	1	0	1	0	2	5.9
1	1yo	12/31/13	19:00:52	wpw	g	16	post	a	0	0	0	1	0	1	0	1	36.6
0	1yo	12/31/13	19:01:00	trough1	t	16	post	a	0	0	0	1	0	1	0	1	5.9
1	1yo	12/31/13	19:06:27	wpw	g	16	post	a	0	0	0	1	0	1	0	1	36.6
1	1yo	12/31/13	19:12:21	wpw	g	16	post	a	0	0	0	1	0	1	0	1	36.6
0	1yo	12/31/13	19:19:59	wpw	g	16	post	a	0	0	0	1	0	1	0	1	36.6
0	1yo	12/31/13	19:21:00	trough1	t	16	post	a	0	0	0	1	0	1	0	1	5.9
0	1yo	12/31/13	19:25:05	wpw	g	16	post	a	0	0	0	1	0	1	0	1	36.6
0	1yo	12/31/13	19:44:39	whitetail	g	16	post	a	0	0	0	1	0	1	0	1	55.2
0	1yo	12/31/13	19:57:02	whitetail	g	16	post	a	0	0	0	1	0	1	0	1	55.2
0	2yo	12/31/13	21:09:57	skymeadow	g	16	post	a	0	0	0	0	1	1	0	1	32.1
0	1yo	12/31/13	21:14:37	longleaf	g	16	post	a	0	0	0	1	0	1	0	1	17.3
0	1yo	12/31/13	21:17:10	haven	g	16	post	a	0	0	0	1	0	1	0	1	58
1	2yo	12/31/13	21:17:10	skymeadow	g	16	post	a	0	0	0	0	1	1	0	1	32.1
0	1yo	12/31/13	21:22:55	longleaf	g	16	post	a	0	0	0	1	0	1	0	1	17.3
0	2yo	12/31/13	21:23:34	skymeadow	g	16	post	a	0	0	0	0	1	1	0	2	32.1
0	2yo	12/31/13	21:23:34	skymeadow	g	16	post	a	0	0	0	0	1	1	0	2	32.1
1	2yo	12/31/13	21:28:41	skymeadow	g	16	post	a	0	0	0	0	1	1	0	1	32.1
0	2yo	12/31/13	21:33:52	skymeadow	g	16	post	a	0	0	0	0	1	1	0	1	32.1
0	2yo	12/31/13	21:36:43	longleaf	g	16	post	a	0	0	0	0	1	1	0	1	17.3
0	1yo	12/31/13	22:16:10	skymeadow	g	16	post	a	0	0	0	1	0	1	0	1	32.1
0	1yo	12/31/13	22:21:11	skymeadow	g	16	post	a	0	0	0	1	0	1	0	1	32.1
0	1yo	12/31/13	22:26:16	haven	g	16	post	a	0	0	0	1	0	1	0	1	58
1	1yo	12/31/13	22:26:16	skymeadow	g	16	post	a	0	0	0	1	0	1	0	1	32.1
0	1yo	12/31/13	22:41:53	hoot_east	g	16	post	a	0	0	0	1	0	1	0	1	52.3
0	1yo	12/31/13	22:41:53	hoot_east	g	16	post	a	0	0	0	1	0	1	0	1	52.3
0	1yo	12/31/13	22:41:53	skymeadow	g	16	post	a	0	0	0	1	0	1	0	1	32.1
1	1yo	12/31/13	22:48:12	skymeadow	g	16	post	a	0	0	0	1	0	1	0	1	32.1
0	1yo	12/31/13	23:06:04	whitetail	g	16	post	a	0	0	0	1	0	1	0	1	55.2
0	2yo	12/31/13	23:49:20	hoot_east	g	16	post	a	0	0	0	0	1	1	0	1	52.3
0	2yo	12/31/13	23:49:20	skymeadow	g	16	post	a	0	0	0	0	1	1	0	1	32.1
0	1yo	01/01/14	1:17:41	hoot_east	g	16	post	a	0	0	0	1	0	1	0	1	52.3
1	1yo	01/01/14	1:19:14	whitetail	g	16	post	a	0	0	0	1	0	1	0	1	55.2
0	1yo	01/01/14	1:24:15	whitetail	g	16	post	a	0	0	0	1	0	1	0	1	55.2
0	1yo	01/01/14	1:32:00	hoot_east	g	16	post	a	0	0	0	1	0	1	0	1	52.3
0	1yo	01/01/14	1:32:00	skymeadow	g	16	post	a	0	0	0	1	0	1	0	1	32.1
0	1yo	01/01/14	1:37:18	hoot_east	g	16	post	a	0	0	0	1	0	1	0	1	52.3
0	1yo	01/01/14	1:37:18	hoot_east	g	16	post	a	0	0	0	1	0	1	0	1	52.3
0	1yo	01/01/14	1:37:18	skymeadow	g	16	post	a	0	0	0	1	0	1	0	1	32.1
0	1yo	01/01/14	2:12:00	trough1	t	16	post	a	0	0	0	1	0	1	1	2	5.9
0	1yo	01/01/14	2:17:00	trough1	t	16	post	a	0	0	0	1	0	1	1	2	5.9
0	1yo	01/01/14	2:22:00	trough1	t	16	post	a	0	0	0	1	0	1	0	1	5.9
0	1yo	01/01/14	4:45:26	whitetail	g	16	post	a	0	1	0	1	0	1	0	2	55.2
0	2yo	01/01/14	4:57:30	longleaf	g	16	post	a	0	0	0	0	1	1	0	1	17.3
0	1yo	01/01/14	5:15:00	trough2	t	16	post	a	0	0	0	1	0	1	0	1	0
0	1yo	01/01/14	5:26:00	trough2	t	16	post	a	0	0	0	1	0	1	0	1	0
0	1yo	01/01/14	5:32:00	trough2	t	16	post	a	0	0	0	1	0	1	0	1	0
0	1yo	01/01/14	5:39:00	trough2	t	16	post	a	0	0	0	1	0	1	0	1	0
0	1yo	01/01/14	5:44:00	trough2	t	16	post	a	0	0	0	1	0	1	0	1	0
1	1yo	01/01/14	5:50:00	trough2	t	16	post	a	0	0	0	1	0	1	0	1	0
0	1yo	01/01/14	5:55:00	trough2	t	16	post	a	0	0	0	1	0	1	0	1	0
0	1yo	01/01/14	6:00:00	trough2	t	16	post	a	0	0	0	1	0	1	0	1	0
0	2yo	01/01/14	6:09:00	trough4	t	16	post	a	0	0	0	0	1	1	0	1	6.2
0	1yo	01/01/14	6:49:00	trough4	t	16	post	a	0	0	0	1	0	1	0	1	6.2
0	1yo	01/01/14	6:54:00	trough4	t	16	post	a	0	0	0	1	0	1	0	1	6.2
0	1yo	01/01/14	9:53:00	trough2	t	16	post	a	1	0	0	1	0	1	0	1	0
0	1yo	01/01/14	16:35:00	trough4	t	16	post	a	1	0	0	1	0	1	0	1	6.2
0	2yo	01/01/14	16:44:19	longleaf	g	16	post	a	1	0	0	0	1	1	0	1	17.3
0	1yo	01/01/14	16:44:19	skymeadow	g	16	post	a	1	0	0	1	0	1	0	1	32.1
0	1yo	01/01/14	17:20:16	haven	g	16	post	a	1	0	0	1	0	1	0	1	58
1	1yo	01/01/14	17:20:16	skymeadow	g	16	post	a	1	0	0	1	0	1	0	1	32.1
0	1yo	01/01/14	17:25:18	skymeadow	g	16	post	a	1	0	0	1	0	1	0	1	32.1
0	1yo	01/01/14	17:42:00	trough2	t	16	post	a	1	0	0	1	0	1	0	1	0
0	2yo	01/01/14	17:55:00	trough4	t	16	post	a	1	0	0	0	1	1	0	1	6.2
0	2yo	01/01/14	18:02:00	trough4	t	16	post	a	1	0	0	0	1	1	1	2	6.2
1	2yo	01/01/14	18:07:00	trough4	t	16	post	a	1	0	0	0	1	1	0	1	6.2
0	1yo	01/01/14	23:01:02	hoot_east	g	16	post	a	0	0	0	1	0	1	0	1	52.3
0	1yo	01/01/14	23:01:02	skymeadow	g	16	post	a	0	0	0	1	0	1	0	1	32.1
1	1yo	09/15/14	4:33:21	trough2	t	1	pre	b	0	0	0	1	0	1	0	1	0
0	1yo	09/15/14	4:42:33	trough2	t	1	pre	b	0	0	0	1	0	1	0	1	0
1	1yo	09/15/14	4:51:32	trough2	t	1	pre	b	0	0	0	1	0	1	0	1	0
1	1yo	09/15/14	7:00:09	trough1	t	1	pre	b	1	0	0	1	0	1	0	2	5.9
0	1yo	09/15/14	7:00:09	trough1	t	1	pre	b	1	0	0	1	0	1	0	2	5.9
0	1yo	09/16/14	9:41:18	trough2	t	1	pre	b	1	1	1	1	0	1	0	3	0
0	1yo	09/16/14	9:58:34	trough2	t	1	pre	b	1	0	0	1	0	1	0	1	0
0	1yo	09/16/14	19:37:48	trough1	t	1	pre	b	0	0	1	1	0	1	0	3	5.9
0	1yo	09/16/14	19:42:55	trough1	t	1	pre	b	0	0	0	1	0	1	0	2	5.9
0	1yo	09/16/14	19:42:55	trough1	t	1	pre	b	0	0	0	1	0	1	0	2	5.9
1	1yo	09/17/14	7:19:47	trough1	t	1	pre	b	1	0	1	1	0	1	0	2	5.9
1	1yo	09/17/14	7:25:29	trough1	t	1	pre	b	1	0	0	1	0	1	0	1	5.9
0	1yo	09/17/14	9:45:35	trough1000	t	1	pre	b	1	1	1	1	0	1	0	3	9.5
0	2yo	09/22/14	0:25:20	1K_gravity	g	2	pre	b	0	0	0	0	1	1	0	1	0
0	1yo	09/22/14	1:04:49	select	g	2	pre	b	0	0	0	1	0	1	0	1	4.2
0	2yo	09/22/14	1:35:12	trough2	t	2	pre	b	0	0	0	0	1	1	0	1	0
0	2yo	09/22/14	1:41:12	trough2	t	2	pre	b	0	0	0	0	1	1	0	1	0
0	2yo	09/22/14	1:59:40	trough2	t	2	pre	b	0	0	0	0	1	1	0	1	0
0	2yo	09/22/14	7:09:25	wpw_pile	p	2	pre	b	1	0	0	0	1	1	1	2	0
0	1yo	09/22/14	18:50:05	trough2	t	2	pre	b	1	0	0	1	0	1	0	1	0
0	1yo	09/22/14	19:07:11	trough2	t	2	pre	b	0	0	0	1	0	1	0	1	0
0	1yo	09/22/14	19:19:15	trough2	t	2	pre	b	0	0	0	1	0	1	0	1	0
0	1yo	09/22/14	19:41:46	trough3.2	t	2	pre	b	0	0	0	1	0	1	0	1	0
0	2yo	09/22/14	19:53:55	trough2	t	2	pre	b	0	0	0	0	1	1	0	1	0
0	2yo	09/22/14	20:07:51	trough2	t	2	pre	b	0	0	0	0	1	1	0	1	0
0	1yo	09/22/14	20:09:10	wpw_pile	p	2	pre	b	0	1	0	1	0	1	0	2	0
1	2yo	09/22/14	20:13:48	trough2	t	2	pre	b	0	0	0	0	1	1	0	1	0
0	1yo	09/22/14	20:19:35	wpw_pile	p	2	pre	b	0	0	0	1	0	1	0	1	0
0	2yo	09/22/14	20:22:02	trough2	t	2	pre	b	0	0	0	0	1	1	0	1	0
1	1yo	09/22/14	20:25:15	trough3.2	t	2	pre	b	0	0	0	1	0	1	0	1	0
0	1yo	09/22/14	20:29:20	trough2	t	2	pre	b	0	0	0	1	0	1	0	1	0
0	1yo	09/22/14	20:31:17	wpw_pile	p	2	pre	b	0	1	1	1	0	1	0	3	0
1	1yo	09/23/14	1:01:23	select	g	2	pre	b	0	0	0	1	0	1	0	1	4.2
0	1yo	09/23/14	1:19:42	trough4	t	2	pre	b	0	0	0	1	0	1	0	1	6.2
0	1yo	09/23/14	3:48:32	select	g	2	pre	b	0	0	0	1	0	1	0	1	4.2
0	1yo	09/23/14	3:54:22	select	g	2	pre	b	0	0	0	1	0	1	0	1	4.2
0	1yo	09/23/14	20:07:05	trough1	t	2	pre	b	0	0	0	1	0	1	0	1	5.9
0	2yo	09/23/14	20:12:15	select	g	2	pre	b	0	0	0	0	1	1	0	1	4.2
0	2yo	09/23/14	20:18:33	select	g	2	pre	b	0	0	0	0	1	1	0	1	4.2
0	2yo	09/23/14	20:52:47	select	g	2	pre	b	0	0	0	0	1	1	0	1	4.2
0	1yo	09/23/14	21:10:39	trough2	t	2	pre	b	0	0	0	1	0	1	0	1	0
0	1yo	09/23/14	21:16:34	trough2	t	2	pre	b	0	0	0	1	0	1	0	1	0
0	1yo	09/23/14	21:21:26	select	g	2	pre	b	0	0	0	1	0	1	0	1	4.2
0	1yo	09/23/14	21:26:17	trough2	t	2	pre	b	0	0	0	1	0	1	0	1	0
0	1yo	09/23/14	21:31:25	trough2	t	2	pre	b	0	0	0	1	0	1	0	1	0
1	1yo	09/23/14	21:36:18	select	g	2	pre	b	0	0	0	1	0	1	0	1	4.2
0	1yo	09/23/14	21:37:14	trough2	t	2	pre	b	0	0	0	1	0	1	0	1	0
0	1yo	09/23/14	21:47:17	trough2	t	2	pre	b	0	0	0	1	0	1	0	1	0
0	1yo	09/24/14	0:36:13	wpw_pile	p	2	pre	b	0	0	0	1	0	1	0	1	0
0	1yo	09/24/14	20:24:37	select	g	2	pre	b	0	0	0	1	0	1	0	1	4.2
0	1yo	09/24/14	20:29:41	select	g	2	pre	b	0	0	0	1	0	1	0	1	4.2
0	1yo	09/24/14	20:36:30	select	g	2	pre	b	0	0	0	1	0	1	0	1	4.2
0	1yo	09/24/14	20:42:23	select	g	2	pre	b	0	0	0	1	0	1	0	1	4.2
0	2yo	09/24/14	20:50:43	select	g	2	pre	b	0	0	0	0	1	1	0	1	4.2
0	2yo	09/24/14	20:57:17	select	g	2	pre	b	0	0	0	0	1	1	0	1	4.2
1	1yo	09/24/14	21:17:27	select	g	2	pre	b	0	0	0	1	0	1	0	1	4.2
1	1yo	09/24/14	21:22:33	select	g	2	pre	b	0	0	0	1	0	1	0	1	4.2
0	1yo	09/24/14	21:30:09	select	g	2	pre	b	0	0	0	1	0	1	0	1	4.2
0	1yo	09/24/14	21:38:36	select	g	2	pre	b	0	0	0	1	0	1	0	2	4.2
0	1yo	09/24/14	21:38:36	select	g	2	pre	b	0	0	0	1	0	1	0	2	4.2
0	2yo	09/29/14	1:32:41	select	g	3	pre	b	0	0	0	0	1	1	0	1	4.2
0	1yo	09/29/14	5:02:45	trough1	t	3	pre	b	0	0	0	1	0	1	0	1	5.9
0	1yo	09/29/14	5:23:48	select	g	3	pre	b	0	0	0	1	0	1	0	1	4.2
1	1yo	09/29/14	5:30:06	select	g	3	pre	b	0	0	0	1	0	1	0	1	4.2
0	2yo	09/29/14	13:12:42	select	g	3	pre	b	1	0	0	0	1	1	0	1	4.2
0	2yo	09/29/14	13:21:57	select	g	3	pre	b	1	0	0	0	1	1	0	1	4.2
0	2yo	09/29/14	18:32:47	trough1	t	3	pre	b	1	0	0	0	1	1	0	1	5.9
0	2yo	09/29/14	18:38:21	trough1	t	3	pre	b	1	0	0	0	1	1	0	1	5.9
0	2yo	09/29/14	19:07:16	select	g	3	pre	b	0	0	0	0	1	1	0	1	4.2
0	2yo	09/29/14	22:25:31	trough2	t	3	pre	b	0	0	0	0	1	1	0	1	0
0	2yo	09/30/14	0:09:04	trough2	t	3	pre	b	0	0	0	0	1	1	0	1	0
0	1yo	09/30/14	0:41:17	select	g	3	pre	b	0	0	0	1	0	1	0	1	4.2
0	1yo	09/30/14	1:12:09	select	g	3	pre	b	0	0	0	1	0	1	0	1	4.2
0	1yo	09/30/14	1:19:59	select	g	3	pre	b	0	0	0	1	0	1	0	1	4.2
0	1yo	09/30/14	1:33:42	select	g	3	pre	b	0	0	0	1	0	1	0	1	4.2
0	1yo	09/30/14	1:39:21	select	g	3	pre	b	0	0	0	1	1	1	0	2	4.2
0	2yo	09/30/14	1:39:21	select	g	3	pre	b	0	0	0	1	1	1	0	2	4.2
0	1yo	09/30/14	4:15:56	select	g	3	pre	b	0	0	0	1	0	1	0	1	4.2
0	1yo	09/30/14	4:22:10	select	g	3	pre	b	0	0	0	1	0	1	0	1	4.2
0	1yo	09/30/14	4:28:42	select	g	3	pre	b	0	0	0	1	0	1	0	1	4.2
0	1yo	09/30/14	5:05:22	select	g	3	pre	b	0	0	0	1	0	1	0	1	4.2
1	1yo	09/30/14	5:17:57	select	g	3	pre	b	0	0	0	1	0	1	0	1	4.2
0	1yo	09/30/14	5:24:00	select	g	3	pre	b	0	0	0	1	0	1	0	1	4.2
0	1yo	09/30/14	5:43:27	select	g	3	pre	b	0	0	0	1	0	1	0	1	4.2
1	1yo	09/30/14	5:49:02	select	g	3	pre	b	0	0	0	1	0	1	0	2	4.2
0	1yo	09/30/14	5:49:02	select	g	3	pre	b	0	0	0	1	0	1	0	2	4.2
1	2yo	09/30/14	5:54:30	select	g	3	pre	b	0	0	0	0	1	1	0	1	4.2
0	1yo	09/30/14	6:08:04	select	g	3	pre	b	1	0	0	1	0	1	0	1	4.2
0	1yo	09/30/14	18:53:47	select	g	3	pre	b	1	0	0	1	0	1	0	1	4.2
0	1yo	09/30/14	19:00:47	select	g	3	pre	b	0	0	0	1	1	1	0	2	4.2
1	2yo	09/30/14	19:00:47	select	g	3	pre	b	0	0	0	1	1	1	0	2	4.2
1	2yo	09/30/14	19:07:21	select	g	3	pre	b	0	0	0	0	1	1	0	1	4.2
0	1yo	10/01/14	0:47:33	select	g	3	pre	b	0	0	0	1	0	1	0	1	4.2
0	1yo	10/01/14	0:52:53	select	g	3	pre	b	0	0	0	1	1	1	0	2	4.2
1	2yo	10/01/14	0:52:53	select	g	3	pre	b	0	0	0	1	1	1	0	2	4.2
0	2yo	10/01/14	1:03:26	select	g	3	pre	b	0	0	0	0	1	1	0	1	4.2
0	2yo	10/01/14	1:35:06	select	g	3	pre	b	0	0	0	0	1	1	0	1	4.2
1	2yo	10/01/14	1:50:10	select	g	3	pre	b	0	0	0	0	1	1	0	1	4.2
0	2yo	10/01/14	1:59:07	select	g	3	pre	b	0	0	0	0	1	1	1	2	4.2
1	2yo	10/01/14	2:09:56	select	g	3	pre	b	0	0	0	0	1	1	1	2	4.2
1	2yo	10/01/14	2:22:09	select	g	3	pre	b	0	0	0	0	1	1	1	2	4.2
0	2yo	10/01/14	4:22:46	1600_gravity	g	3	pre	b	0	0	0	0	1	1	0	1	3.8
0	1yo	10/01/14	4:31:25	select	g	3	pre	b	0	0	0	1	0	1	0	1	4.2
0	1yo	10/01/14	5:05:42	select	g	3	pre	b	0	0	0	1	0	1	0	1	4.2
0	1yo	10/01/14	5:17:34	select	g	3	pre	b	0	0	0	1	0	1	0	1	4.2
0	1yo	10/01/14	5:23:05	select	g	3	pre	b	0	0	0	1	0	1	0	2	4.2
0	1yo	10/01/14	5:23:05	select	g	3	pre	b	0	0	0	1	0	1	0	2	4.2
0	1yo	10/01/14	5:51:45	select	g	3	pre	b	0	0	0	1	0	1	1	2	4.2
0	1yo	10/01/14	6:13:18	select	g	3	pre	b	1	0	0	1	1	1	0	2	4.2
1	2yo	10/01/14	6:13:18	select	g	3	pre	b	1	0	0	1	1	1	0	2	4.2
0	1yo	10/01/14	18:41:38	select	g	3	pre	b	1	0	0	1	0	1	0	1	4.2
0	1yo	10/01/14	18:52:39	select	g	3	pre	b	1	0	0	1	0	1	0	1	4.2
0	1yo	10/01/14	18:57:47	select	g	3	pre	b	0	0	0	1	0	1	1	2	4.2
1	1yo	10/01/14	18:58:12	trough2	t	3	pre	b	0	0	0	1	0	1	0	1	0
0	2yo	10/01/14	19:08:24	select	g	3	pre	b	0	0	0	0	1	1	0	1	4.2
0	2yo	10/01/14	20:00:49	select	g	3	pre	b	0	0	0	0	1	1	0	1	4.2
0	2yo	10/01/14	20:07:19	select	g	3	pre	b	0	0	0	0	1	1	0	1	4.2
0	2yo	10/01/14	20:13:03	select	g	3	pre	b	0	0	0	0	1	1	0	1	4.2
0	2yo	10/01/14	20:18:35	select	g	3	pre	b	0	0	0	0	1	1	0	1	4.2
0	1yo	10/01/14	20:43:28	select	g	3	pre	b	0	0	0	1	0	1	0	1	4.2
0	1yo	10/01/14	20:52:19	select	g	3	pre	b	0	0	0	1	0	1	0	1	4.2
0	2yo	10/01/14	21:38:49	select	g	3	pre	b	0	0	0	0	1	1	0	1	4.2
1	2yo	10/01/14	21:45:00	select	g	3	pre	b	0	0	0	0	1	1	0	1	4.2
0	1yo	10/01/14	21:55:15	select	g	3	pre	b	0	0	0	1	0	1	0	1	4.2
0	1yo	10/01/14	22:01:35	select	g	3	pre	b	0	0	0	1	0	1	0	1	4.2
0	2yo	10/01/14	23:06:18	1600_gravity	g	3	pre	b	0	0	0	0	1	1	0	1	3.8
0	2yo	10/01/14	23:13:10	select	g	3	pre	b	0	0	0	0	1	1	0	1	4.2
0	2yo	10/01/14	23:13:47	1600_gravity	g	3	pre	b	0	0	0	0	1	1	0	1	3.8
0	2yo	10/01/14	23:20:01	1600_gravity	g	3	pre	b	0	0	0	0	1	1	0	1	3.8
0	2yo	10/01/14	23:24:19	select	g	3	pre	b	0	0	0	0	1	1	0	1	4.2
0	2yo	10/01/14	23:25:25	1600_gravity	g	3	pre	b	0	0	0	0	1	1	0	1	3.8
0	2yo	10/01/14	23:34:34	select	g	3	pre	b	0	0	0	0	1	1	0	1	4.2
0	2yo	10/06/14	0:08:05	wpw_pile	p	4	pre	b	0	0	0	0	1	1	0	1	0
1	2yo	10/06/14	0:13:08	wpw_pile	p	4	pre	b	0	0	0	0	1	1	0	1	0
0	2yo	10/06/14	0:19:20	wpw_pile	p	4	pre	b	0	0	0	0	1	1	0	1	0
0	2yo	10/06/14	0:24:22	wpw_pile	p	4	pre	b	0	0	0	0	1	1	0	1	0
0	2yo	10/06/14	0:26:33	hayfield_pile	p	4	pre	b	0	0	0	0	1	1	0	1	0
0	2yo	10/06/14	0:30:24	wpw_pile	p	4	pre	b	0	0	0	0	1	1	0	1	0
1	1yo	10/06/14	2:09:25	trough4	t	4	pre	b	0	0	0	1	0	1	0	1	6.2
0	2yo	10/06/14	2:20:47	1600_gravity	g	4	pre	b	0	0	0	0	1	1	0	1	3.8
0	2yo	10/06/14	2:26:02	1600_gravity	g	4	pre	b	0	0	0	0	1	1	0	1	3.8
0	2yo	10/06/14	2:31:08	1600_gravity	g	4	pre	b	0	0	0	0	1	1	0	1	3.8
0	2yo	10/06/14	2:36:27	1600_gravity	g	4	pre	b	0	0	0	0	1	1	0	1	3.8
0	2yo	10/06/14	2:41:37	1600_gravity	g	4	pre	b	0	0	0	0	1	1	0	1	3.8
0	2yo	10/06/14	2:55:37	trough2	t	4	pre	b	0	0	0	0	1	1	0	1	0
0	2yo	10/06/14	3:11:14	trough2	t	4	pre	b	0	0	0	0	1	1	0	1	0
0	2yo	10/06/14	4:02:14	haven	g	4	pre	b	0	0	0	0	1	1	0	1	47.4
0	2yo	10/06/14	4:28:58	wpw_pile	p	4	pre	b	0	0	0	0	1	1	0	1	0
1	2yo	10/06/14	4:37:49	wpw_pile	p	4	pre	b	0	0	0	0	1	1	0	1	0
0	2yo	10/06/14	4:42:57	wpw_pile	p	4	pre	b	0	0	0	0	1	1	1	2	0
1	1yo	10/06/14	4:47:25	trough4	t	4	pre	b	0	0	0	1	0	1	0	1	6.2
0	2yo	10/06/14	4:48:01	wpw_pile	p	4	pre	b	0	0	0	0	1	1	1	2	0
0	1yo	10/06/14	5:20:02	hayfield_pile	p	4	pre	b	0	0	0	1	0	1	0	1	0
0	1yo	10/06/14	5:25:03	hayfield_pile	p	4	pre	b	0	0	1	1	0	1	1	3	0
0	1yo	10/06/14	6:03:20	hayfield_pile	p	4	pre	b	0	0	1	1	0	1	0	2	0
0	1yo	10/06/14	6:08:37	hayfield_pile	p	4	pre	b	1	0	0	1	0	1	0	1	0
0	2yo	10/06/14	6:18:45	wpw_pile	p	4	pre	b	1	0	0	0	1	1	0	1	0
0	2yo	10/06/14	6:26:07	wpw_pile	p	4	pre	b	1	0	0	0	1	1	0	1	0
1	1yo	10/06/14	6:31:49	hayfield_pile	p	4	pre	b	1	0	0	1	0	1	0	1	0
0	1yo	10/06/14	6:38:33	hayfield_pile	p	4	pre	b	1	0	0	1	0	1	0	1	0
1	2yo	10/06/14	6:41:35	haven	g	4	pre	b	1	0	0	0	1	1	0	1	47.4
1	1yo	10/06/14	11:46:03	hayfield_pile	p	4	pre	b	1	0	0	1	0	1	0	1	0
0	1yo	10/06/14	11:52:23	hayfield_pile	p	4	pre	b	1	0	0	1	0	1	0	1	0
0	1yo	10/06/14	17:44:27	wpw_pile	p	4	pre	b	1	0	0	1	0	1	0	1	0
0	1yo	10/06/14	17:51:22	wpw_pile	p	4	pre	b	1	0	0	1	0	1	0	1	0
0	1yo	10/06/14	17:57:11	airport	g	4	pre	b	1	0	0	1	0	1	0	1	47.1
0	1yo	10/06/14	18:00:31	wpw_pile	p	4	pre	b	1	0	0	1	0	1	0	1	0
0	1yo	10/06/14	18:02:11	airport	g	4	pre	b	1	0	0	1	0	1	0	1	47.1
0	1yo	10/06/14	18:11:52	wpw_pile	p	4	pre	b	1	0	0	1	0	1	0	1	0
1	1yo	10/06/14	18:16:03	airport	g	4	pre	b	1	0	0	1	0	1	0	1	47.1
0	1yo	10/06/14	18:19:20	wpw_pile	p	4	pre	b	1	0	0	1	0	1	0	1	0
0	2yo	10/06/14	18:19:36	haven	g	4	pre	b	1	0	0	0	1	1	0	1	47.4
0	2yo	10/06/14	18:24:41	haven	g	4	pre	b	1	0	0	0	1	1	0	1	47.4
0	2yo	10/06/14	18:29:57	haven	g	4	pre	b	1	0	0	0	1	1	0	1	47.4
1	2yo	10/06/14	18:34:58	haven	g	4	pre	b	1	0	0	0	1	1	0	1	47.4
0	1yo	10/06/14	18:56:14	hayfield_pile	p	4	pre	b	1	0	0	1	0	1	0	1	0
0	1yo	10/06/14	19:08:09	hayfield_pile	p	4	pre	b	1	0	0	1	0	1	0	1	0
0	1yo	10/06/14	21:22:01	hayfield_pile	p	4	pre	b	0	0	0	1	0	1	0	1	0
0	2yo	10/06/14	21:42:56	wpw_pile	p	4	pre	b	0	0	0	0	1	1	1	2	0
0	1yo	10/06/14	21:46:37	hayfield_pile	p	4	pre	b	0	0	0	1	0	1	0	1	0
0	1yo	10/06/14	23:29:50	hayfield_pile	p	4	pre	b	0	0	0	1	0	1	0	1	0
1	1yo	10/06/14	23:37:20	hayfield_pile	p	4	pre	b	0	0	0	1	0	1	0	1	0
0	2yo	10/06/14	23:52:18	haven	g	4	pre	b	0	0	0	0	1	1	0	1	47.4
1	1yo	10/06/14	23:53:58	hayfield_pile	p	4	pre	b	0	0	0	1	0	1	0	1	0
0	2yo	10/07/14	0:10:01	haven	g	4	pre	b	0	0	0	0	1	1	0	1	47.4
1	2yo	10/07/14	0:15:05	haven	g	4	pre	b	0	0	0	0	1	1	0	1	47.4
0	2yo	10/07/14	0:35:14	trough3.2	t	4	pre	b	0	0	0	0	1	1	0	1	0
1	2yo	10/07/14	0:47:04	trough3.2	t	4	pre	b	0	0	0	0	1	1	0	1	0
1	2yo	10/07/14	1:24:04	trough2	t	4	pre	b	0	0	0	0	1	1	0	1	0
0	2yo	10/07/14	1:29:10	trough2	t	4	pre	b	0	0	0	0	1	1	0	1	0
0	2yo	10/07/14	1:34:11	trough2	t	4	pre	b	0	0	0	0	1	1	0	1	0
0	2yo	10/07/14	2:26:33	trough2	t	4	pre	b	0	0	0	0	1	1	0	1	0
0	2yo	10/07/14	2:31:46	trough2	t	4	pre	b	0	0	0	0	1	1	0	2	0
0	2yo	10/07/14	2:31:46	trough2	t	4	pre	b	0	0	0	0	1	1	0	2	0
0	2yo	10/07/14	2:36:51	trough2	t	4	pre	b	0	0	0	0	1	1	0	2	0
0	2yo	10/07/14	2:36:51	trough2	t	4	pre	b	0	0	0	0	1	1	0	2	0
0	2yo	10/07/14	2:41:53	trough2	t	4	pre	b	0	0	0	0	1	1	0	2	0
0	2yo	10/07/14	2:41:53	trough2	t	4	pre	b	0	0	0	0	1	1	0	2	0
0	2yo	10/07/14	2:47:10	trough2	t	4	pre	b	0	0	0	0	1	1	0	1	0
0	1yo	10/07/14	3:04:38	hayfield_pile	p	4	pre	b	0	0	0	1	0	1	0	1	0
0	1yo	10/07/14	3:12:58	hayfield_pile	p	4	pre	b	0	0	0	1	0	1	0	1	0
1	1yo	10/07/14	3:23:17	hayfield_pile	p	4	pre	b	0	0	0	1	0	1	0	1	0
0	1yo	10/07/14	4:20:58	hayfield_pile	p	4	pre	b	0	0	0	1	0	1	1	3	0
1	1yo	10/07/14	4:45:11	wpw_pile	p	4	pre	b	0	0	0	1	0	1	0	1	0
1	1yo	10/07/14	5:02:42	wpw_pile	p	4	pre	b	0	0	0	1	0	1	0	1	0
1	1yo	10/07/14	5:11:52	wpw_pile	p	4	pre	b	0	0	0	1	0	1	0	1	0
1	2yo	10/07/14	7:48:45	wpw_pile	p	4	pre	b	1	0	0	0	1	1	0	1	0
0	2yo	10/07/14	7:56:59	wpw_pile	p	4	pre	b	1	0	0	0	1	1	0	1	0
0	1yo	10/07/14	16:59:59	wpw_pile	p	4	pre	b	1	0	0	1	0	1	0	1	0
1	1yo	10/07/14	17:06:47	wpw_pile	p	4	pre	b	1	0	0	1	0	1	0	1	0
1	1yo	10/07/14	18:35:13	trough1600	t	4	pre	b	1	0	1	1	0	1	0	2	0
0	1yo	10/07/14	19:05:11	hayfield_pile	p	4	pre	b	1	0	0	1	0	1	0	1	0
1	1yo	10/07/14	19:14:35	hayfield_pile	p	4	pre	b	1	0	0	1	0	1	0	1	0
0	1yo	10/07/14	19:32:14	haven	g	4	pre	b	1	0	0	1	0	1	0	1	47.4
0	2yo	10/07/14	19:56:07	wpw_pile	p	4	pre	b	0	0	0	0	1	1	0	1	0
0	2yo	10/07/14	20:05:10	wpw_pile	p	4	pre	b	0	0	0	0	1	1	0	1	0
0	2yo	10/07/14	20:11:30	wpw_pile	p	4	pre	b	0	0	0	0	1	1	0	1	0
1	1yo	10/07/14	20:26:31	hayfield_pile	p	4	pre	b	0	0	0	1	0	1	0	1	0
0	1yo	10/07/14	20:32:47	hayfield_pile	p	4	pre	b	0	0	0	1	0	1	0	1	0
0	2yo	10/07/14	20:59:03	trough2	t	4	pre	b	0	0	0	0	1	1	0	1	0
0	2yo	10/07/14	21:05:32	wpw_pile	p	4	pre	b	0	0	0	0	1	1	0	1	0
0	1yo	10/07/14	21:05:36	trough2	t	4	pre	b	0	0	0	1	1	1	0	3	0
0	2yo	10/07/14	21:05:36	trough2	t	4	pre	b	0	0	0	1	1	1	0	3	0
0	2yo	10/07/14	21:05:36	trough2	t	4	pre	b	0	0	0	1	1	1	0	3	0
1	1yo	10/07/14	21:13:26	trough2	t	4	pre	b	0	0	0	1	1	1	0	3	0
1	2yo	10/07/14	21:13:26	trough2	t	4	pre	b	0	0	0	1	1	1	0	3	0
0	2yo	10/07/14	21:13:26	trough2	t	4	pre	b	0	0	0	1	1	1	0	3	0
0	2yo	10/07/14	21:18:35	trough2	t	4	pre	b	0	0	0	0	1	1	0	1	0
0	1yo	10/07/14	22:06:58	hayfield_pile	p	4	pre	b	0	0	0	1	0	1	0	1	0
0	1yo	10/07/14	22:07:20	haven	g	4	pre	b	0	0	0	1	0	1	0	1	47.4
1	1yo	10/07/14	23:01:45	haven	g	4	pre	b	0	0	0	1	0	1	0	1	47.4
0	2yo	10/07/14	23:17:44	haven	g	4	pre	b	0	0	0	0	1	1	1	2	47.4
1	2yo	10/07/14	23:22:57	haven	g	4	pre	b	0	0	0	0	1	1	0	1	47.4
0	2yo	10/07/14	23:32:17	haven	g	4	pre	b	0	0	0	0	1	1	1	2	47.4
0	1yo	10/08/14	0:02:38	trough2	t	4	pre	b	0	0	0	1	0	1	0	1	0
0	2yo	10/08/14	0:07:46	trough2	t	4	pre	b	0	0	0	0	1	1	0	1	0
1	1yo	10/08/14	0:18:11	hayfield_pile	p	4	pre	b	0	0	1	1	0	1	0	3	0
0	1yo	10/08/14	0:23:44	hayfield_pile	p	4	pre	b	0	0	1	1	0	1	0	3	0
0	2yo	10/08/14	0:28:08	trough2	t	4	pre	b	0	0	0	0	1	1	0	1	0
0	2yo	10/08/14	2:14:32	1600_gravity	g	4	pre	b	0	0	0	0	1	1	0	1	3.8
0	2yo	10/08/14	2:19:32	1600_gravity	g	4	pre	b	0	0	0	0	1	1	0	1	3.8
0	2yo	10/08/14	2:25:23	1600_gravity	g	4	pre	b	0	0	0	0	1	1	0	1	3.8
1	2yo	10/08/14	2:31:56	1600_gravity	g	4	pre	b	0	0	0	0	1	1	0	1	3.8
1	2yo	10/08/14	2:37:29	1600_gravity	g	4	pre	b	0	0	0	0	1	1	0	1	3.8
0	2yo	10/08/14	2:42:47	1600_gravity	g	4	pre	b	0	0	0	0	1	1	0	1	3.8
1	2yo	10/08/14	3:40:23	haven	g	4	pre	b	0	0	0	0	1	1	0	1	47.4
1	2yo	10/08/14	3:45:54	haven	g	4	pre	b	0	0	0	0	1	1	0	1	47.4
0	2yo	10/08/14	3:50:58	haven	g	4	pre	b	0	0	0	0	1	1	0	1	47.4
0	2yo	10/08/14	5:47:45	haven	g	4	pre	b	0	0	0	0	1	1	0	1	47.4
0	2yo	10/08/14	5:52:51	haven	g	4	pre	b	0	0	0	0	1	1	0	1	47.4
1	1yo	10/08/14	5:55:24	hayfield_pile	p	4	pre	b	0	0	0	1	0	1	0	1	0
0	1yo	10/08/14	6:01:31	hayfield_pile	p	4	pre	b	0	0	0	1	0	1	0	1	0
0	1yo	10/08/14	6:26:26	hayfield_pile	p	4	pre	b	1	0	0	1	0	1	0	1	0
1	1yo	10/08/14	6:40:24	wpw_pile	p	4	pre	b	1	0	0	1	0	1	0	1	0
0	1yo	10/08/14	6:45:30	wpw_pile	p	4	pre	b	1	0	1	1	0	1	0	3	0
1	1yo	10/08/14	9:01:12	trough1600	t	4	pre	b	1	0	0	1	0	1	0	1	0
0	1yo	10/08/14	14:02:00	wpw_pile	p	4	pre	b	1	0	0	1	0	1	0	1	0
1	1yo	10/08/14	17:48:34	wpw_pile	p	4	pre	b	1	1	0	1	0	1	0	2	0
0	1yo	10/08/14	18:11:22	wpw_pile	p	4	pre	b	1	0	0	1	0	1	0	1	0
0	1yo	10/08/14	18:18:09	wpw_pile	p	4	pre	b	1	0	0	1	0	1	0	1	0
0	1yo	10/08/14	18:29:19	wpw_pile	p	4	pre	b	1	0	0	1	0	1	0	1	0
0	2yo	10/08/14	19:37:07	trough2	t	4	pre	b	1	0	0	0	1	1	0	1	0
0	1yo	10/08/14	19:52:25	hayfield_pile	p	4	pre	b	0	0	0	1	0	1	0	1	0
0	2yo	10/08/14	20:01:05	trough2	t	4	pre	b	0	0	0	0	1	1	0	2	0
0	2yo	10/08/14	20:01:05	trough2	t	4	pre	b	0	0	0	0	1	1	0	2	0
0	1yo	10/08/14	20:05:04	hayfield_pile	p	4	pre	b	0	0	0	1	0	1	0	1	0
0	1yo	10/08/14	23:11:04	hayfield_pile	p	4	pre	b	0	0	0	1	0	1	0	1	0
0	1yo	10/08/14	23:21:42	hayfield_pile	p	4	pre	b	0	0	0	1	0	1	0	1	0
0	1yo	10/13/14	2:24:11	hayfield_pile	p	5	pre	b	0	0	0	1	0	1	0	1	0
0	2yo	10/13/14	3:28:22	wpw_pile	p	5	pre	b	0	0	0	0	1	1	1	2	0
0	2yo	10/13/14	3:54:58	wpw_pile	p	5	pre	b	0	0	0	0	1	1	0	1	0
0	1yo	10/13/14	18:02:07	trough1600	t	5	pre	b	1	0	0	1	0	1	0	1	0
0	2yo	10/13/14	20:56:50	trough2	t	5	pre	b	0	0	0	0	1	1	0	1	0
0	2yo	10/14/14	5:52:12	trough3.2	t	5	pre	b	0	0	0	0	1	1	0	1	0
0	2yo	10/14/14	5:58:50	trough3.2	t	5	pre	b	0	0	0	0	1	1	0	1	0
0	1yo	10/14/14	18:43:43	hayfield_pile	p	5	pre	b	0	0	0	1	0	1	0	1	0
0	1yo	10/14/14	19:01:16	hayfield_pile	p	5	pre	b	0	0	0	1	0	1	1	2	0
0	1yo	10/14/14	19:06:18	hayfield_pile	p	5	pre	b	0	0	0	1	0	1	0	1	0
0	1yo	10/14/14	19:11:31	hayfield_pile	p	5	pre	b	0	0	0	1	0	1	0	1	0
0	2yo	10/14/14	19:36:43	trough4	t	5	pre	b	0	0	0	0	1	1	0	1	6.2
0	2yo	10/14/14	19:42:37	trough4	t	5	pre	b	0	0	0	0	1	1	0	1	6.2
0	2yo	10/14/14	19:48:33	trough4	t	5	pre	b	0	0	0	0	1	1	0	1	6.2
1	1yo	10/14/14	20:06:58	hayfield_pile	p	5	pre	b	0	0	0	1	0	1	0	1	0
0	2yo	10/15/14	1:08:53	trough1	t	5	pre	b	0	0	0	0	1	1	0	1	5.9
0	1yo	10/15/14	18:27:00	hayfield_pile	p	5	pre	b	1	0	0	1	0	1	0	1	0
0	2yo	10/15/14	18:33:13	haven	g	5	pre	b	1	0	0	0	1	1	0	1	47.4
1	2yo	10/15/14	18:39:23	haven	g	5	pre	b	0	0	0	0	1	1	0	1	47.4
0	2yo	10/15/14	19:24:28	trough1	t	5	pre	b	0	0	0	0	1	1	0	1	5.9
0	2yo	10/15/14	19:29:46	trough1	t	5	pre	b	0	0	0	0	1	1	0	1	5.9
0	1yo	10/15/14	19:33:07	trough1600	t	5	pre	b	0	1	0	1	0	1	0	2	0
0	2yo	10/15/14	19:34:56	trough1	t	5	pre	b	0	0	0	0	1	1	0	1	5.9
0	2yo	10/15/14	19:41:20	haven	g	5	pre	b	0	0	0	0	1	1	0	1	47.4
0	2yo	10/15/14	19:51:11	haven	g	5	pre	b	0	0	0	0	1	1	0	1	47.4
0	1yo	10/20/14	3:01:10	trough4	t	6	pre	b	0	0	0	1	0	1	0	1	6.2
0	1yo	10/20/14	3:06:14	trough4	t	6	pre	b	0	0	0	1	0	1	1	2	6.2
0	2yo	10/20/14	9:36:58	trough2	t	6	pre	b	1	0	0	0	1	1	0	1	0
0	2yo	10/20/14	21:06:23	select	g	6	pre	b	0	0	0	0	1	1	0	1	4.2
1	1yo	10/20/14	21:23:51	hayfield_pile	p	6	pre	b	0	0	0	1	0	1	0	1	0
0	2yo	10/20/14	21:28:15	trough3.2	t	6	pre	b	0	0	0	0	1	1	0	1	0
0	2yo	10/20/14	21:38:59	trough3.2	t	6	pre	b	0	0	0	0	1	1	0	1	0
1	2yo	10/20/14	23:52:53	select	g	6	pre	b	0	0	0	0	1	1	0	1	4.2
0	1yo	10/21/14	0:43:53	trough4	t	6	pre	b	0	0	0	1	0	1	0	1	6.2
0	1yo	10/21/14	0:57:20	trough4	t	6	pre	b	0	0	0	1	0	1	0	1	6.2
0	2yo	10/21/14	1:10:19	trough3.2	t	6	pre	b	0	0	0	0	1	1	0	1	0
0	2yo	10/21/14	2:03:16	trough3.2	t	6	pre	b	0	1	0	0	1	1	0	2	0
1	1yo	10/21/14	4:09:45	trough4	t	6	pre	b	0	0	0	1	0	1	0	1	6.2
0	2yo	10/21/14	5:23:20	hayfield_pile	p	6	pre	b	0	0	0	0	1	1	0	1	0
0	2yo	10/21/14	5:29:10	hayfield_pile	p	6	pre	b	0	0	0	0	1	1	0	1	0
0	2yo	10/21/14	6:08:33	trough1	t	6	pre	b	0	0	0	0	1	1	0	1	5.9
0	2yo	10/21/14	6:13:44	trough1	t	6	pre	b	0	0	0	0	1	1	0	2	5.9
1	2yo	10/21/14	6:13:44	trough1	t	6	pre	b	0	0	0	0	1	1	0	2	5.9
0	2yo	10/21/14	6:25:43	trough4	t	6	pre	b	1	0	0	0	1	1	0	1	6.2
0	1yo	10/21/14	6:32:18	trough1600	t	6	pre	b	1	0	0	1	0	1	0	1	0
0	1yo	10/21/14	9:12:56	trough1600	t	6	pre	b	1	0	0	1	0	1	0	1	0
1	1yo	10/21/14	9:18:09	trough1600	t	6	pre	b	1	0	0	1	0	1	0	1	0
0	1yo	10/21/14	19:28:51	trough4	t	6	pre	b	0	0	0	1	0	1	0	1	6.2
0	1yo	10/21/14	19:33:52	trough4	t	6	pre	b	0	0	0	1	1	1	0	2	6.2
0	2yo	10/21/14	19:33:52	trough4	t	6	pre	b	0	0	0	1	1	1	0	2	6.2
0	2yo	10/21/14	22:47:05	select	g	6	pre	b	0	0	0	0	1	1	0	1	4.2
0	2yo	10/21/14	22:52:27	select	g	6	pre	b	0	0	0	0	1	1	0	1	4.2
0	2yo	10/21/14	22:57:54	select	g	6	pre	b	0	0	0	0	1	1	0	1	4.2
0	1yo	10/22/14	3:05:44	trough4	t	6	pre	b	0	0	0	1	0	1	0	1	6.2
0	1yo	10/22/14	3:11:28	trough4	t	6	pre	b	0	0	0	1	0	1	0	1	6.2
0	2yo	10/22/14	7:02:26	select	g	6	pre	b	1	0	0	0	1	1	0	1	4.2
0	2yo	10/22/14	7:09:55	select	g	6	pre	b	1	0	0	0	1	1	0	1	4.2
0	2yo	10/22/14	7:17:39	select	g	6	pre	b	1	0	0	0	1	1	0	1	4.2
1	2yo	10/22/14	18:12:54	trough2	t	6	pre	b	1	0	0	0	1	1	0	1	0
0	1yo	10/22/14	18:17:00	trough1600	t	6	pre	b	1	0	0	1	0	1	0	1	0
0	2yo	10/22/14	18:18:57	trough2	t	6	pre	b	1	0	0	0	1	1	0	1	0
0	1yo	10/22/14	18:22:50	trough1600	t	6	pre	b	1	0	0	1	0	1	0	1	0
0	2yo	10/22/14	22:16:47	trough2	t	6	pre	b	0	0	0	0	1	1	0	1	0
0	2yo	10/22/14	22:21:48	trough2	t	6	pre	b	0	0	0	0	1	1	0	1	0
0	2yo	10/27/14	0:03:50	hayfield_pile	p	7	breed	b	0	0	0	0	1	1	0	1	0
0	2yo	10/27/14	1:01:24	trough3.2	t	7	breed	b	0	0	0	0	1	1	0	1	0
0	2yo	10/27/14	1:09:01	trough3.2	t	7	breed	b	0	0	0	0	1	1	0	1	0
0	1yo	10/27/14	1:25:20	hayfield_pile	p	7	breed	b	0	0	0	1	0	1	0	1	0
0	1yo	10/27/14	2:39:41	trough4	t	7	breed	b	0	0	0	1	0	1	0	1	6.2
0	1yo	10/27/14	2:55:12	trough4	t	7	breed	b	0	0	0	1	0	1	0	1	6.2
0	1yo	10/27/14	17:54:07	hayfield_pile	p	7	breed	b	1	0	0	1	0	1	0	1	0
0	2yo	10/27/14	22:05:02	trough4	t	7	breed	b	0	0	0	0	1	1	0	1	6.2
0	2yo	10/27/14	22:15:22	trough4	t	7	breed	b	0	0	0	0	1	1	0	1	6.2
0	1yo	10/27/14	22:40:42	trough4	t	7	breed	b	0	0	0	1	0	1	0	1	6.2
0	2yo	10/28/14	3:04:54	hayfield_pile	p	7	breed	b	0	0	0	0	1	1	0	1	0
0	2yo	10/28/14	3:11:12	hayfield_pile	p	7	breed	b	0	0	0	0	1	1	0	1	0
0	2yo	10/28/14	5:00:00	hayfield_pile	p	7	breed	b	0	0	0	0	1	1	0	1	0
0	2yo	10/28/14	5:05:08	hayfield_pile	p	7	breed	b	0	0	0	0	1	1	0	1	0
1	2yo	10/28/14	6:02:24	hayfield_pile	p	7	breed	b	0	0	0	0	1	1	0	1	0
0	2yo	10/28/14	7:16:04	trough2	t	7	breed	b	1	0	0	0	1	1	0	1	0
0	2yo	10/28/14	8:27:58	wpw_pile	p	7	breed	b	1	0	0	0	1	1	0	1	0
0	2yo	10/28/14	21:27:48	wpw_pile	p	7	breed	b	0	0	0	0	1	1	0	1	0
1	2yo	10/29/14	0:53:25	hayfield_pile	p	7	breed	b	0	0	0	0	1	1	0	1	0
0	2yo	10/29/14	1:12:08	trough3.2	t	7	breed	b	0	0	0	0	1	1	0	1	0
0	2yo	10/29/14	1:17:22	hayfield_pile	p	7	breed	b	0	0	0	0	1	1	0	1	0
0	2yo	10/29/14	1:18:18	trough3.2	t	7	breed	b	0	0	0	0	1	1	0	1	0
0	2yo	10/29/14	3:04:11	trough2	t	7	breed	b	0	0	0	0	1	1	0	1	0
0	1yo	10/29/14	3:08:10	trough4	t	7	breed	b	0	0	0	1	0	1	0	1	6.2
0	1yo	10/29/14	3:17:43	trough4	t	7	breed	b	0	0	0	1	0	1	1	2	6.2
0	1yo	10/29/14	3:22:48	trough4	t	7	breed	b	0	0	0	1	0	1	0	1	6.2
0	1yo	10/29/14	10:45:20	trough2	t	7	breed	b	1	0	0	1	0	1	0	1	0
0	2yo	10/29/14	18:06:45	trough2	t	7	breed	b	1	0	0	0	1	1	0	1	0
0	2yo	10/29/14	20:13:31	trough1	t	7	breed	b	0	0	0	0	1	1	0	1	5.9
0	2yo	10/29/14	22:45:04	wpw_pile	p	7	breed	b	0	0	0	0	1	1	0	1	0
0	2yo	10/29/14	22:58:57	wpw_pile	p	7	breed	b	0	0	0	0	1	1	0	1	0
0	2yo	10/29/14	23:28:33	wpw_pile	p	7	breed	b	0	0	0	0	1	1	0	1	0
0	2yo	11/03/14	5:55:16	hayfield_pile	p	8	breed	b	0	0	0	0	1	1	0	1	0
0	1yo	11/03/14	21:23:47	hootwest	g	8	breed	b	0	0	0	1	0	1	0	1	29.5
0	1yo	11/03/14	21:29:41	hootwest	g	8	breed	b	0	0	0	1	0	1	0	1	29.5
1	2yo	11/04/14	1:27:35	wpw_pile	p	8	breed	b	0	0	0	0	1	1	0	1	0
0	1yo	11/04/14	3:13:55	boundary_pile	p	8	breed	b	0	0	0	1	0	1	0	1	0
1	1yo	11/04/14	9:16:33	wpw_pile	p	8	breed	b	1	0	0	1	0	1	0	1	0
1	1yo	11/05/14	0:06:34	wpw_pile	p	8	breed	b	0	1	0	1	0	1	0	2	0
0	2yo	11/05/14	5:46:51	haven	g	8	breed	b	0	0	0	0	1	1	0	1	47.4
0	1yo	11/05/14	19:07:21	hayfield_pile	p	8	breed	b	0	0	0	1	0	1	0	1	0
0	2yo	11/05/14	23:09:44	wpw_pile	p	8	breed	b	0	0	0	0	1	1	0	1	0
0	2yo	11/10/14	1:12:16	hayfield_pile	p	9	breed	b	0	0	0	0	1	1	0	1	0
1	2yo	11/10/14	1:17:17	hayfield_pile	p	9	breed	b	0	0	0	0	1	1	0	1	0
1	2yo	11/10/14	1:29:31	hayfield_pile	p	9	breed	b	0	0	0	0	1	1	0	1	0
1	2yo	11/10/14	5:15:59	wpw_pile	p	9	breed	b	0	0	0	0	1	1	0	1	0
1	1yo	11/10/14	10:13:30	boundary_pile	p	9	breed	b	1	0	0	1	0	1	0	1	0
1	1yo	11/10/14	10:18:41	boundary_pile	p	9	breed	b	1	0	0	1	0	1	0	1	0
0	1yo	11/10/14	10:36:18	trough2	t	9	breed	b	1	0	0	1	0	1	0	1	0
0	2yo	11/10/14	17:48:50	trough3.2	t	9	breed	b	1	0	0	0	1	1	0	1	0
0	2yo	11/10/14	19:32:17	longleaf	g	9	breed	b	0	0	0	0	1	1	0	1	14.8
1	2yo	11/10/14	23:32:45	longleaf	g	9	breed	b	0	0	0	0	1	1	0	1	14.8
1	2yo	11/11/14	3:43:16	trough1	t	9	breed	b	0	0	0	0	1	1	0	1	5.9
0	2yo	11/11/14	4:18:00	longleaf	g	9	breed	b	0	0	0	0	1	1	0	1	14.8
0	2yo	11/11/14	20:57:08	trough1	t	9	breed	b	0	0	0	0	1	1	0	1	5.9
0	1yo	11/11/14	21:24:11	haven	g	9	breed	b	0	0	0	1	0	1	0	1	47.4
1	2yo	11/12/14	0:28:41	hayfield_pile	p	9	breed	b	0	0	0	0	1	1	0	1	0
0	1yo	11/12/14	1:00:13	hayfield_pile	p	9	breed	b	0	0	0	1	0	1	0	1	0
1	1yo	11/12/14	2:34:31	hayfield_pile	p	9	breed	b	0	0	0	1	0	1	0	1	0
0	1yo	11/12/14	2:39:53	hayfield_pile	p	9	breed	b	0	0	0	1	0	1	0	1	0
0	2yo	11/12/14	6:45:01	wpw_pile	p	9	breed	b	1	0	0	0	1	1	0	1	0
0	2yo	11/12/14	8:33:04	longleaf	g	9	breed	b	1	0	0	0	1	1	0	1	14.8
0	1yo	11/12/14	10:40:02	boundary_pile	p	9	breed	b	1	0	0	1	0	1	0	1	0
0	2yo	11/17/14	1:20:06	longleaf	g	10	breed	b	0	0	0	0	1	1	0	1	14.8
0	2yo	11/17/14	4:04:46	boundary_pile	p	10	breed	b	0	0	0	0	1	1	0	1	0
0	1yo	11/17/14	4:51:33	trough1600	t	10	breed	b	0	0	0	1	0	1	0	1	0
0	1yo	11/17/14	10:06:35	trough1600	t	10	breed	b	1	0	0	1	0	1	0	1	0
0	2yo	11/17/14	14:40:02	wpw_pile	p	10	breed	b	1	0	0	0	1	1	0	1	0
1	2yo	11/17/14	15:24:22	wpw_pile	p	10	breed	b	1	0	0	0	1	1	0	1	0
0	1yo	11/17/14	16:53:37	boundary_pile	p	10	breed	b	1	0	0	1	0	1	0	1	0
0	1yo	11/17/14	16:58:56	boundary_pile	p	10	breed	b	1	0	0	1	0	1	0	1	0
0	2yo	11/17/14	18:23:49	select	g	10	breed	b	0	0	0	0	1	1	0	1	4.2
0	2yo	11/17/14	18:28:56	select	g	10	breed	b	0	0	0	0	1	1	0	1	4.2
1	2yo	11/17/14	19:19:05	wpw_pile	p	10	breed	b	0	0	0	0	1	1	0	1	0
0	2yo	11/17/14	20:06:39	airport	g	10	breed	b	0	0	0	0	1	1	0	1	47.1
0	1yo	11/17/14	21:04:18	hayfield_pile	p	10	breed	b	0	0	0	1	0	1	0	1	0
0	1yo	11/17/14	21:10:23	hayfield_pile	p	10	breed	b	0	0	0	1	0	1	0	1	0
0	1yo	11/17/14	21:15:57	hayfield_pile	p	10	breed	b	0	0	0	1	0	1	0	1	0
0	1yo	11/17/14	23:38:43	trough4	t	10	breed	b	0	0	0	1	0	1	0	1	6.2
0	2yo	11/18/14	3:34:07	trough4	t	10	breed	b	0	0	0	0	1	1	0	1	6.2
0	1yo	11/18/14	5:09:33	haven	g	10	breed	b	0	0	0	1	0	1	0	1	47.4
0	1yo	11/18/14	7:50:12	longleaf	g	10	breed	b	1	0	0	1	0	1	0	1	14.8
1	2yo	11/18/14	15:19:39	select	g	10	breed	b	1	0	0	0	1	1	0	1	4.2
0	2yo	11/18/14	15:24:41	select	g	10	breed	b	1	0	0	0	1	1	0	1	4.2
0	2yo	11/18/14	17:43:58	1K_gravity	g	10	breed	b	1	0	0	0	1	1	0	1	0
1	1yo	11/18/14	17:46:02	hayfield_pile	p	10	breed	b	1	0	0	1	0	1	0	1	0
0	1yo	11/18/14	17:51:17	hayfield_pile	p	10	breed	b	1	0	0	1	0	1	0	1	0
0	2yo	11/18/14	23:11:27	airport	g	10	breed	b	0	0	0	0	1	1	0	1	47.1
1	2yo	11/18/14	23:21:28	longleaf	g	10	breed	b	0	0	0	0	1	1	0	1	14.8
0	2yo	11/18/14	23:26:51	longleaf	g	10	breed	b	0	0	0	0	1	1	0	1	14.8
1	2yo	11/19/14	1:14:08	select	g	10	breed	b	0	0	0	0	1	1	0	1	4.2
1	2yo	11/19/14	1:21:41	select	g	10	breed	b	0	0	0	0	1	1	0	1	4.2
0	1yo	11/19/14	6:30:29	trough1600	t	10	breed	b	0	0	0	1	0	1	0	1	0
0	1yo	11/19/14	6:56:25	trough4	t	10	breed	b	1	0	0	1	0	1	0	1	6.2
0	2yo	11/19/14	7:10:35	trough4	t	10	breed	b	1	0	0	0	1	1	0	1	6.2
0	1yo	11/19/14	7:11:53	hootwest	g	10	breed	b	1	0	0	1	0	1	0	1	29.5
1	2yo	11/19/14	7:41:57	longleaf	g	10	breed	b	1	0	0	0	1	1	0	1	14.8
1	1yo	11/19/14	8:18:49	longleaf	g	10	breed	b	1	0	0	1	0	1	0	1	14.8
0	1yo	11/19/14	9:16:17	haven	g	10	breed	b	1	0	0	1	0	1	0	1	47.4
0	1yo	11/19/14	9:34:35	airport	g	10	breed	b	1	0	0	1	0	1	0	1	47.1
0	2yo	11/19/14	11:34:40	select	g	10	breed	b	1	0	0	0	1	1	0	1	4.2
0	2yo	11/19/14	11:40:44	select	g	10	breed	b	1	0	0	0	1	1	0	1	4.2
0	2yo	11/19/14	14:50:24	boundary_pile	p	10	breed	b	1	0	0	0	1	1	0	1	0
0	1yo	11/19/14	17:06:22	longleaf	g	10	breed	b	1	0	0	1	0	1	0	1	14.8
0	1yo	11/19/14	17:11:23	longleaf	g	10	breed	b	1	0	0	1	0	1	0	1	14.8
0	2yo	11/19/14	17:25:18	select	g	10	breed	b	1	0	0	0	1	1	0	1	4.2
1	2yo	11/19/14	17:31:06	select	g	10	breed	b	1	0	0	0	1	1	0	1	4.2
0	2yo	11/19/14	17:36:57	select	g	10	breed	b	1	0	0	0	1	1	0	1	4.2
1	2yo	11/19/14	17:42:19	select	g	10	breed	b	1	0	0	0	1	1	0	1	4.2
0	2yo	11/19/14	22:04:10	trough1600	t	10	breed	b	0	0	0	0	1	1	0	1	0
0	2yo	11/19/14	22:09:47	trough1600	t	10	breed	b	0	0	0	0	1	1	0	1	0
0	2yo	11/19/14	22:22:16	trough1600	t	10	breed	b	0	0	0	0	1	1	0	1	0
1	2yo	11/19/14	23:51:32	wpw_pile	p	10	breed	b	0	0	0	0	1	1	0	1	0
0	2yo	11/19/14	23:58:08	wpw_pile	p	10	breed	b	0	0	0	0	1	1	0	1	0
0	2yo	11/24/14	0:38:58	trough1600	t	11	breed	b	0	0	0	0	1	1	0	1	0
0	2yo	11/24/14	0:45:27	trough1600	t	11	breed	b	0	0	0	0	1	1	0	1	0
0	2yo	11/24/14	0:51:59	trough1600	t	11	breed	b	0	0	0	0	1	1	0	1	0
0	2yo	11/24/14	1:09:11	trough2	t	11	breed	b	0	0	0	0	1	1	0	1	0
0	2yo	11/24/14	1:23:31	trough2	t	11	breed	b	0	0	0	0	1	1	0	1	0
0	1yo	11/24/14	2:48:09	trough2	t	11	breed	b	0	0	0	1	0	1	0	1	0
1	1yo	11/24/14	7:00:09	longleaf	g	11	breed	b	1	0	0	1	0	1	0	1	14.8
1	1yo	11/24/14	7:06:45	longleaf	g	11	breed	b	1	0	0	1	0	1	0	1	14.8
0	1yo	11/24/14	8:31:28	trough1000	t	11	breed	b	1	0	0	1	0	1	0	1	9.5
1	2yo	11/24/14	10:29:13	1K_gravity	g	11	breed	b	1	0	0	0	1	1	0	1	0
1	1yo	11/24/14	18:09:28	longleaf	g	11	breed	b	0	0	0	1	0	1	0	1	14.8
0	2yo	11/24/14	18:20:10	airport	g	11	breed	b	0	0	0	0	1	1	0	1	47.1
1	2yo	11/24/14	18:22:09	wpw_pile	p	11	breed	b	0	0	0	0	1	1	0	1	0
1	2yo	11/24/14	18:33:24	wpw_pile	p	11	breed	b	0	0	0	0	1	1	0	1	0
0	2yo	11/24/14	18:50:00	trough3.2	t	11	breed	b	0	0	0	0	1	1	0	1	0
1	2yo	11/24/14	18:55:07	trough3.2	t	11	breed	b	0	0	0	0	1	1	0	1	0
0	2yo	11/24/14	19:54:55	trough1600	t	11	breed	b	0	0	0	0	1	1	0	1	0
1	2yo	11/24/14	20:01:38	trough1600	t	11	breed	b	0	0	0	0	1	1	0	1	0
0	2yo	11/24/14	20:06:56	trough1600	t	11	breed	b	0	0	0	0	1	1	0	1	0
0	2yo	11/24/14	20:13:42	boundary_pile	p	11	breed	b	0	0	0	0	1	1	0	1	0
0	2yo	11/24/14	20:19:02	boundary_pile	p	11	breed	b	0	0	0	0	1	1	0	1	0
0	2yo	11/24/14	20:24:14	boundary_pile	p	11	breed	b	0	0	0	0	1	1	0	1	0
1	2yo	11/24/14	21:19:51	trough1	t	11	breed	b	0	0	0	0	1	1	0	1	5.9
1	2yo	11/24/14	21:25:16	trough1	t	11	breed	b	0	0	0	0	1	1	0	1	5.9
0	2yo	11/25/14	1:00:10	haven	g	11	breed	b	0	0	0	0	1	1	0	1	47.4
0	2yo	11/25/14	1:08:46	haven	g	11	breed	b	0	0	0	0	1	1	0	1	47.4
1	2yo	11/25/14	1:10:44	trough3.2	t	11	breed	b	0	0	0	0	1	1	0	1	0
0	2yo	11/25/14	1:22:33	haven	g	11	breed	b	0	1	0	0	1	1	0	2	47.4
1	2yo	11/25/14	1:40:03	haven	g	11	breed	b	0	0	0	0	1	1	0	1	47.4
0	2yo	11/25/14	3:22:57	hayfield_pile	p	11	breed	b	0	0	0	0	1	1	0	1	0
0	2yo	11/25/14	3:31:28	1K_gravity	g	11	breed	b	0	0	0	0	1	1	0	1	0
0	2yo	11/25/14	4:27:25	trough3.2	t	11	breed	b	0	0	0	0	1	1	0	1	0
0	2yo	11/25/14	4:33:40	trough3.2	t	11	breed	b	0	0	0	0	1	1	0	1	0
0	1yo	11/25/14	5:42:07	trough4	t	11	breed	b	0	0	0	1	0	1	0	1	6.2
0	2yo	11/25/14	6:59:20	longleaf	g	11	breed	b	1	0	0	0	1	1	0	1	14.8
0	2yo	11/25/14	7:04:56	trough4	t	11	breed	b	1	0	0	0	1	1	0	1	6.2
0	1yo	11/25/14	7:08:00	longleaf	g	11	breed	b	1	0	0	1	0	1	0	1	14.8
0	2yo	11/25/14	7:13:04	longleaf	g	11	breed	b	1	0	0	0	1	1	0	1	14.8
0	2yo	11/25/14	7:57:45	longleaf	g	11	breed	b	1	0	0	1	1	1	0	2	14.8
1	1yo	11/25/14	7:57:45	longleaf	g	11	breed	b	1	0	0	1	1	1	0	2	14.8
0	2yo	11/25/14	8:05:49	longleaf	g	11	breed	b	1	0	0	0	1	1	0	1	14.8
0	2yo	11/25/14	8:49:11	boundary_pile	p	11	breed	b	1	0	0	0	1	1	0	1	0
0	2yo	11/25/14	8:54:21	boundary_pile	p	11	breed	b	1	0	0	0	1	1	0	1	0
1	2yo	11/25/14	10:36:29	wpw_pile	p	11	breed	b	1	0	0	0	1	1	0	1	0
0	1yo	11/25/14	14:59:07	select	g	11	breed	b	1	0	0	1	0	1	0	1	4.2
0	1yo	11/25/14	15:04:40	select	g	11	breed	b	1	0	0	1	0	1	0	1	4.2
1	2yo	11/25/14	16:38:28	trough1600	t	11	breed	b	1	0	0	0	1	1	0	1	0
0	2yo	11/25/14	16:46:58	trough1600	t	11	breed	b	1	0	0	0	1	1	0	1	0
0	1yo	11/25/14	17:54:07	longleaf	g	11	breed	b	1	0	0	1	0	1	0	1	14.8
0	1yo	11/25/14	19:07:40	hayfield_pile	p	11	breed	b	0	0	0	1	0	1	0	1	0
0	1yo	11/25/14	19:17:20	hayfield_pile	p	11	breed	b	0	0	0	1	0	1	0	1	0
0	2yo	11/25/14	19:26:24	longleaf	g	11	breed	b	0	0	0	0	1	1	0	1	14.8
0	2yo	11/25/14	19:28:51	trough4	t	11	breed	b	0	0	0	0	1	1	0	1	6.2
0	2yo	11/25/14	19:33:55	trough4	t	11	breed	b	0	0	0	0	1	1	0	1	6.2
0	2yo	11/25/14	19:36:14	haven	g	11	breed	b	0	0	0	1	1	1	0	2	47.4
1	1yo	11/25/14	19:36:14	haven	g	11	breed	b	0	0	0	1	1	1	0	2	47.4
0	2yo	11/25/14	19:41:52	haven	g	11	breed	b	0	0	0	1	1	1	0	2	47.4
1	1yo	11/25/14	19:41:52	haven	g	11	breed	b	0	0	0	1	1	1	0	2	47.4
1	2yo	11/25/14	20:59:24	wpw_pile	p	11	breed	b	0	0	0	0	1	1	0	1	0
0	2yo	11/25/14	21:09:02	trough4	t	11	breed	b	0	0	0	0	1	1	0	1	6.2
1	2yo	11/25/14	21:09:25	wpw_pile	p	11	breed	b	0	0	0	0	1	1	0	1	0
0	2yo	11/25/14	21:14:07	trough4	t	11	breed	b	0	0	0	0	1	1	0	1	6.2
0	2yo	11/25/14	21:21:04	trough3.2	t	11	breed	b	0	0	0	0	1	1	0	1	0
1	1yo	11/25/14	21:46:25	haven	g	11	breed	b	0	0	0	1	0	1	0	1	47.4
0	1yo	11/26/14	2:22:27	trough2	t	11	breed	b	0	0	0	1	0	1	0	1	0
0	2yo	11/26/14	3:03:03	wpw_pile	p	11	breed	b	0	0	0	0	1	1	0	2	0
1	2yo	11/26/14	3:03:03	wpw_pile	p	11	breed	b	0	0	0	0	1	1	0	2	0
0	2yo	11/26/14	3:10:54	wpw_pile	p	11	breed	b	0	0	0	0	1	1	0	1	0
0	2yo	11/26/14	3:22:59	wpw_pile	p	11	breed	b	0	0	0	0	1	1	0	1	0
0	1yo	11/26/14	4:12:18	trough4	t	11	breed	b	0	0	0	1	0	1	0	1	6.2
0	1yo	11/26/14	7:15:14	select	g	11	breed	b	1	0	0	1	0	1	0	1	4.2
0	2yo	11/26/14	7:31:55	trough4	t	11	breed	b	1	0	0	0	1	1	0	1	6.2
0	2yo	11/26/14	9:21:40	trough4	t	11	breed	b	1	0	0	0	1	1	0	1	6.2
0	1yo	11/26/14	9:45:59	trough4	t	11	breed	b	1	0	0	1	0	1	0	1	6.2
0	2yo	11/26/14	9:51:48	trough4	t	11	breed	b	1	0	0	0	1	1	0	1	6.2
0	1yo	11/26/14	18:03:28	hayfield_pile	p	11	breed	b	1	0	0	1	0	1	0	1	0
0	2yo	11/26/14	19:30:18	hootwest	g	11	breed	b	0	0	0	0	1	1	0	1	29.5
0	2yo	11/26/14	20:05:17	airport	g	11	breed	b	0	0	0	0	1	1	0	1	47.1
0	2yo	11/26/14	21:21:11	trough3.2	t	11	breed	b	0	0	0	0	1	1	0	1	0
1	2yo	11/26/14	21:26:31	trough3.2	t	11	breed	b	0	0	0	0	1	1	0	1	0
0	2yo	11/26/14	21:32:03	trough3.2	t	11	breed	b	0	0	0	0	1	1	0	1	0
0	1yo	11/26/14	22:32:26	wpw_pile	p	11	breed	b	0	1	1	1	0	1	0	4	0
1	1yo	11/26/14	22:37:37	wpw_pile	p	11	breed	b	0	0	0	1	0	1	0	1	0
0	1yo	11/26/14	22:42:57	wpw_pile	p	11	breed	b	0	0	0	1	0	1	0	1	0
1	2yo	12/01/14	1:19:12	trough2	t	12	post	b	0	0	0	0	1	1	1	2	0
0	2yo	12/01/14	1:24:48	trough2	t	12	post	b	0	0	0	0	1	1	1	2	0
0	2yo	12/01/14	1:30:05	trough2	t	12	post	b	0	0	0	0	1	1	0	1	0
0	2yo	12/01/14	1:35:13	trough2	t	12	post	b	0	0	0	0	1	1	0	1	0
0	2yo	12/01/14	1:52:22	wpw_pile	p	12	post	b	0	0	0	0	1	1	0	1	0
0	2yo	12/01/14	1:56:06	trough1	t	12	post	b	0	0	0	0	1	1	0	1	5.9
0	2yo	12/01/14	2:01:56	trough1	t	12	post	b	0	0	0	0	1	1	0	1	5.9
0	1yo	12/01/14	2:03:14	hayfield_pile	p	12	post	b	0	0	0	1	0	1	0	1	0
1	2yo	12/01/14	2:05:28	wpw_pile	p	12	post	b	0	0	0	0	1	1	0	1	0
1	1yo	12/01/14	2:09:38	hayfield_pile	p	12	post	b	0	0	0	1	0	1	0	1	0
1	2yo	12/01/14	2:17:35	wpw_pile	p	12	post	b	0	0	0	0	1	1	0	1	0
1	2yo	12/01/14	3:38:06	wpw_pile	p	12	post	b	0	0	0	0	1	1	0	1	0
0	2yo	12/01/14	3:53:14	wpw_pile	p	12	post	b	0	0	0	0	1	1	0	1	0
0	2yo	12/01/14	3:58:27	wpw_pile	p	12	post	b	0	0	0	0	1	1	0	1	0
0	1yo	12/01/14	4:37:28	haven	g	12	post	b	0	0	0	1	0	1	0	1	47.4
0	1yo	12/01/14	4:45:34	haven	g	12	post	b	0	0	0	1	0	1	0	1	47.4
0	1yo	12/01/14	4:56:36	trough3.2	t	12	post	b	0	0	0	1	0	1	0	1	0
0	1yo	12/01/14	5:06:43	trough3.2	t	12	post	b	0	0	0	1	0	1	0	1	0
0	2yo	12/01/14	6:21:13	trough1	t	12	post	b	0	0	0	0	1	1	0	1	5.9
1	2yo	12/01/14	6:28:24	trough2	t	12	post	b	0	0	0	1	1	1	0	2	0
0	1yo	12/01/14	6:28:24	trough2	t	12	post	b	0	0	0	1	1	1	0	2	0
1	2yo	12/01/14	9:21:26	longleaf	g	12	post	b	1	0	1	0	1	1	0	2	14.8
0	2yo	12/01/14	18:33:06	hootwest	g	12	post	b	0	0	0	0	1	1	0	1	29.5
1	2yo	12/01/14	18:34:19	longleaf	g	12	post	b	0	0	1	0	1	1	0	2	14.8
0	1yo	12/01/14	18:48:37	trough4	t	12	post	b	0	0	0	1	1	1	0	2	6.2
1	2yo	12/01/14	18:48:37	trough4	t	12	post	b	0	0	0	1	1	1	0	2	6.2
0	1yo	12/01/14	19:02:07	trough4	t	12	post	b	0	0	0	1	0	1	0	1	6.2
0	2yo	12/01/14	19:18:43	haven	g	12	post	b	0	0	0	0	1	1	0	1	47.4
0	2yo	12/01/14	19:40:49	select	g	12	post	b	0	0	0	0	1	1	0	1	4.2
0	2yo	12/01/14	19:50:32	select	g	12	post	b	0	0	0	0	1	1	0	1	4.2
0	2yo	12/01/14	19:56:36	select	g	12	post	b	0	0	0	0	1	1	0	1	4.2
0	2yo	12/01/14	19:56:39	longleaf	g	12	post	b	0	0	0	0	1	1	0	1	14.8
0	2yo	12/01/14	20:52:13	wpw_pile	p	12	post	b	0	0	0	0	1	1	0	1	0
0	2yo	12/01/14	20:58:00	wpw_pile	p	12	post	b	0	0	0	0	1	1	0	1	0
0	2yo	12/01/14	21:16:42	select	g	12	post	b	0	0	0	0	1	1	0	1	4.2
0	2yo	12/01/14	22:44:51	1K_gravity	g	12	post	b	0	0	0	0	1	1	0	1	0
0	2yo	12/01/14	22:52:10	1K_gravity	g	12	post	b	0	0	0	0	1	1	0	1	0
0	2yo	12/01/14	22:53:40	trough3.2	t	12	post	b	0	0	0	0	1	1	0	1	0
0	2yo	12/02/14	0:34:27	boundary_pile	p	12	post	b	0	0	0	1	1	1	0	2	0
0	1yo	12/02/14	0:34:27	boundary_pile	p	12	post	b	0	0	0	1	1	1	0	2	0
0	2yo	12/02/14	0:39:50	boundary_pile	p	12	post	b	0	0	0	0	1	1	0	1	0
0	2yo	12/02/14	0:39:50	boundary_pile	p	12	post	b	0	0	0	0	1	1	0	1	0
0	2yo	12/02/14	0:45:36	boundary_pile	p	12	post	b	0	0	0	0	1	1	0	1	0
0	2yo	12/02/14	0:45:36	boundary_pile	p	12	post	b	0	0	0	0	1	1	0	1	0
0	1yo	12/02/14	1:40:30	select	g	12	post	b	0	0	0	1	0	1	0	1	4.2
0	1yo	12/02/14	1:45:52	select	g	12	post	b	0	0	0	1	0	1	0	2	4.2
0	1yo	12/02/14	1:45:52	select	g	12	post	b	0	0	0	1	0	1	0	2	4.2
0	1yo	12/02/14	2:04:49	boundary_pile	p	12	post	b	0	0	0	1	0	1	0	1	0
0	1yo	12/02/14	2:13:56	select	g	12	post	b	0	0	0	1	0	1	0	1	4.2
0	1yo	12/02/14	2:20:35	boundary_pile	p	12	post	b	0	0	0	1	0	1	0	1	0
0	2yo	12/02/14	3:29:57	hayfield_pile	p	12	post	b	0	0	0	0	1	1	0	1	0
0	2yo	12/02/14	3:40:21	trough1	t	12	post	b	0	0	0	0	1	1	0	1	5.9
0	2yo	12/02/14	3:45:27	trough1	t	12	post	b	0	0	0	1	1	1	0	2	5.9
0	1yo	12/02/14	3:45:27	trough1	t	12	post	b	0	0	0	1	1	1	0	2	5.9
1	1yo	12/02/14	4:04:04	longleaf	g	12	post	b	0	0	0	1	0	1	0	1	14.8
1	2yo	12/02/14	4:52:41	wpw_pile	p	12	post	b	0	0	0	0	1	1	0	1	0
0	2yo	12/02/14	5:20:17	wpw_pile	p	12	post	b	0	0	0	0	1	1	0	1	0
0	1yo	12/02/14	6:41:05	trough3.2	t	12	post	b	0	0	0	1	0	1	0	1	0
0	1yo	12/02/14	6:43:03	boundary_pile	p	12	post	b	0	0	0	1	0	1	0	1	0
0	1yo	12/02/14	6:48:38	boundary_pile	p	12	post	b	0	0	0	1	0	1	0	1	0
0	1yo	12/02/14	6:53:40	boundary_pile	p	12	post	b	0	0	0	1	0	1	0	1	0
1	2yo	12/02/14	8:34:45	wpw_pile	p	12	post	b	1	0	0	0	1	1	0	1	0
0	2yo	12/02/14	8:42:50	trough1	t	12	post	b	1	0	0	0	1	1	0	1	5.9
0	1yo	12/02/14	8:53:04	longleaf	g	12	post	b	1	0	0	1	0	1	0	1	14.8
1	2yo	12/02/14	9:10:40	longleaf	g	12	post	b	1	0	0	1	1	1	0	2	14.8
0	1yo	12/02/14	9:10:40	longleaf	g	12	post	b	1	0	0	1	1	1	0	2	14.8
1	1yo	12/02/14	9:24:21	longleaf	g	12	post	b	1	0	0	1	0	1	0	1	14.8
0	2yo	12/02/14	17:49:56	trough3.2	t	12	post	b	1	0	0	0	1	1	0	1	0
0	2yo	12/02/14	17:55:02	trough3.2	t	12	post	b	1	0	0	0	1	1	0	1	0
0	2yo	12/02/14	18:00:08	trough3.2	t	12	post	b	1	0	0	0	1	1	0	1	0
1	1yo	12/02/14	18:13:49	longleaf	g	12	post	b	0	0	0	1	0	1	0	1	14.8
0	2yo	12/02/14	19:24:08	boundary_pile	p	12	post	b	0	0	0	0	1	1	1	2	0
0	1yo	12/02/14	19:31:08	hayfield_pile	p	12	post	b	0	0	0	1	0	1	0	1	0
0	1yo	12/02/14	21:01:20	hayfield_pile	p	12	post	b	0	0	0	1	0	1	0	1	0
0	1yo	12/02/14	21:07:23	hayfield_pile	p	12	post	b	0	0	0	1	0	1	0	1	0
0	1yo	12/02/14	21:27:40	boundary_pile	p	12	post	b	0	0	0	1	0	1	0	1	0
0	1yo	12/02/14	21:32:42	boundary_pile	p	12	post	b	0	0	0	1	0	1	0	1	0
0	1yo	12/02/14	21:37:42	boundary_pile	p	12	post	b	0	0	0	1	0	1	0	1	0
0	1yo	12/02/14	21:43:11	boundary_pile	p	12	post	b	0	0	0	1	0	1	0	1	0
1	2yo	12/02/14	21:49:20	hayfield_pile	p	12	post	b	0	0	0	0	1	1	0	1	0
0	1yo	12/02/14	21:49:30	boundary_pile	p	12	post	b	0	0	0	1	0	1	0	1	0
0	2yo	12/02/14	22:02:26	wpw_pile	p	12	post	b	0	0	0	0	1	1	0	1	0
0	2yo	12/02/14	22:11:55	wpw_pile	p	12	post	b	0	0	0	0	1	1	0	1	0
0	2yo	12/02/14	23:49:13	airport	g	12	post	b	0	0	0	0	1	1	0	1	47.1
0	2yo	12/02/14	23:54:47	airport	g	12	post	b	0	0	0	0	1	1	0	1	47.1
0	2yo	12/03/14	1:46:51	wpw_pile	p	12	post	b	0	0	0	0	1	1	0	1	0
0	2yo	12/03/14	2:02:06	wpw_pile	p	12	post	b	0	0	0	0	1	1	0	1	0
0	2yo	12/03/14	2:05:47	hayfield_pile	p	12	post	b	0	0	0	0	1	1	0	1	0
0	1yo	12/03/14	2:11:29	hayfield_pile	p	12	post	b	0	0	0	1	0	1	0	1	0
0	2yo	12/03/14	2:15:11	trough3.2	t	12	post	b	0	0	0	0	1	1	0	1	0
0	2yo	12/03/14	2:21:29	hayfield_pile	p	12	post	b	0	0	0	0	1	1	0	1	0
0	2yo	12/03/14	2:28:04	trough3.2	t	12	post	b	0	0	0	0	1	1	0	1	0
1	1yo	12/03/14	2:50:54	hayfield_pile	p	12	post	b	0	0	0	1	0	1	0	1	0
0	1yo	12/03/14	3:06:24	boundary_pile	p	12	post	b	0	0	0	1	0	1	0	1	0
0	1yo	12/03/14	3:11:24	boundary_pile	p	12	post	b	0	0	0	1	0	1	0	1	0
0	1yo	12/03/14	3:16:33	boundary_pile	p	12	post	b	0	0	0	1	0	1	0	1	0
0	1yo	12/03/14	3:17:14	1K_gravity	g	12	post	b	0	0	0	1	0	1	0	1	0
0	1yo	12/03/14	3:22:30	boundary_pile	p	12	post	b	0	0	0	1	0	1	0	1	0
0	1yo	12/03/14	3:22:31	1K_gravity	g	12	post	b	0	0	0	1	0	1	0	1	0
0	1yo	12/03/14	3:27:43	hayfield_pile	p	12	post	b	0	0	0	1	0	1	0	1	0
0	2yo	12/03/14	3:28:22	1K_gravity	g	12	post	b	0	0	0	0	1	1	0	1	0
0	2yo	12/03/14	4:09:54	wpw_pile	p	12	post	b	0	0	0	0	1	1	0	1	0
0	1yo	12/03/14	4:22:40	longleaf	g	12	post	b	0	0	1	1	0	1	0	2	14.8
1	1yo	12/03/14	4:27:40	longleaf	g	12	post	b	0	0	0	1	0	1	0	1	14.8
0	2yo	12/03/14	4:31:22	wpw_pile	p	12	post	b	0	0	0	0	1	1	1	2	0
0	1yo	12/03/14	4:33:33	longleaf	g	12	post	b	0	0	0	1	0	1	0	1	14.8
0	1yo	12/03/14	4:36:31	trough4	t	12	post	b	0	0	0	1	0	1	0	1	6.2
0	2yo	12/03/14	4:49:30	trough4	t	12	post	b	0	0	0	0	1	1	0	1	6.2
0	1yo	12/03/14	5:33:35	hayfield_pile	p	12	post	b	0	0	0	1	0	1	0	1	0
0	1yo	12/03/14	5:39:27	hayfield_pile	p	12	post	b	0	0	0	1	0	1	0	1	0
0	2yo	12/03/14	6:00:28	boundary_pile	p	12	post	b	0	0	0	0	1	1	0	1	0
0	2yo	12/03/14	6:05:32	boundary_pile	p	12	post	b	0	0	0	0	1	1	0	1	0
0	2yo	12/03/14	6:09:23	trough1600	t	12	post	b	0	0	0	0	1	1	0	1	0
0	2yo	12/03/14	6:14:56	trough1600	t	12	post	b	0	0	0	0	1	1	0	1	0
1	1yo	12/03/14	7:00:37	longleaf	g	12	post	b	1	0	0	1	0	1	0	1	14.8
0	1yo	12/03/14	7:25:16	longleaf	g	12	post	b	1	0	0	1	0	1	0	1	14.8
1	2yo	12/03/14	7:44:04	hayfield_pile	p	12	post	b	1	0	0	0	1	1	0	1	0
0	2yo	12/03/14	7:48:24	trough2	t	12	post	b	1	0	0	0	1	1	0	1	0
0	2yo	12/03/14	7:55:08	trough2	t	12	post	b	1	0	0	0	1	1	0	1	0
0	2yo	12/03/14	8:11:17	trough2	t	12	post	b	1	1	0	0	1	1	0	2	0
0	2yo	12/03/14	9:28:59	boundary_pile	p	12	post	b	1	0	0	0	1	1	0	1	0
0	2yo	12/03/14	9:36:54	boundary_pile	p	12	post	b	1	0	0	0	1	1	0	1	0
0	2yo	12/03/14	9:44:29	boundary_pile	p	12	post	b	1	0	0	0	1	1	0	1	0
0	2yo	12/03/14	16:37:39	1600_gravity	g	12	post	b	1	0	0	0	1	1	0	1	3.8
1	1yo	12/03/14	16:38:42	wpw_pile	p	12	post	b	1	0	0	1	0	1	0	1	0
0	1yo	12/03/14	18:55:37	longleaf	g	12	post	b	0	0	0	1	0	1	0	1	14.8
1	2yo	12/03/14	20:12:40	wpw_pile	p	12	post	b	0	0	0	0	1	1	0	1	0
0	2yo	12/03/14	20:40:34	wpw_pile	p	12	post	b	0	0	0	0	1	1	0	1	0
0	2yo	12/03/14	22:52:33	trough1	t	12	post	b	0	0	0	0	1	1	0	1	5.9
1	2yo	12/03/14	22:58:09	trough1	t	12	post	b	0	0	0	0	1	1	0	1	5.9
1	2yo	12/03/14	23:23:39	haven	g	12	post	b	0	0	0	1	1	1	0	2	47.4
1	1yo	12/03/14	23:23:39	haven	g	12	post	b	0	0	0	1	1	1	0	2	47.4
0	1yo	12/08/14	0:14:19	hayfield_pile	p	13	post	b	0	0	0	1	0	1	0	1	0
0	1yo	12/08/14	0:19:36	hayfield_pile	p	13	post	b	0	0	0	1	0	1	0	1	0
0	1yo	12/08/14	0:23:40	select	g	13	post	b	0	0	0	1	0	1	0	1	4.2
0	1yo	12/08/14	0:25:06	hayfield_pile	p	13	post	b	0	0	0	1	0	1	0	1	0
1	1yo	12/08/14	0:40:16	hayfield_pile	p	13	post	b	0	0	0	1	0	1	0	1	0
0	1yo	12/08/14	0:55:05	boundary_pile	p	13	post	b	0	0	0	1	0	1	0	1	0
0	2yo	12/08/14	0:59:51	hayfield_pile	p	13	post	b	0	0	0	0	1	1	0	1	0
1	1yo	12/08/14	1:00:50	boundary_pile	p	13	post	b	0	0	0	1	0	1	0	1	0
1	1yo	12/08/14	2:21:11	longleaf	g	13	post	b	0	0	0	1	0	1	0	1	14.8
0	2yo	12/08/14	2:47:02	trough2	t	13	post	b	0	0	0	0	1	1	1	2	0
0	2yo	12/08/14	3:00:17	trough2	t	13	post	b	0	0	0	0	1	1	1	2	0
0	1yo	12/08/14	3:09:10	longleaf	g	13	post	b	0	0	0	1	0	1	0	1	14.8
0	1yo	12/08/14	3:15:09	longleaf	g	13	post	b	0	0	0	1	0	1	0	1	14.8
0	2yo	12/08/14	3:24:19	longleaf	g	13	post	b	0	0	0	0	1	1	0	1	14.8
0	2yo	12/08/14	3:33:21	trough3.2	t	13	post	b	0	0	0	0	1	1	0	1	0
0	2yo	12/08/14	3:38:58	trough3.2	t	13	post	b	0	0	0	0	1	1	0	1	0
0	1yo	12/08/14	4:27:34	longleaf	g	13	post	b	0	0	0	1	0	1	0	1	14.8
0	2yo	12/08/14	4:32:46	longleaf	g	13	post	b	0	0	0	0	1	1	0	1	14.8
0	1yo	12/08/14	4:40:36	longleaf	g	13	post	b	0	0	0	1	0	1	0	1	14.8
0	1yo	12/08/14	4:40:50	select	g	13	post	b	0	0	0	1	0	1	0	1	4.2
0	1yo	12/08/14	4:46:05	select	g	13	post	b	0	0	0	1	0	1	0	1	4.2
0	1yo	12/08/14	4:47:25	longleaf	g	13	post	b	0	0	0	1	0	1	0	1	14.8
0	2yo	12/08/14	4:47:50	trough2	t	13	post	b	0	0	0	0	1	1	0	1	0
1	2yo	12/08/14	5:16:03	trough1	t	13	post	b	0	0	0	0	1	1	0	1	5.9
0	2yo	12/08/14	6:27:17	trough1600	t	13	post	b	0	0	0	0	1	1	0	1	0
0	2yo	12/08/14	6:32:19	trough1600	t	13	post	b	0	0	0	0	1	1	0	1	0
0	2yo	12/08/14	6:58:33	1K_gravity	g	13	post	b	0	0	0	0	1	1	0	1	0
0	2yo	12/08/14	7:04:48	1K_gravity	g	13	post	b	1	0	0	0	1	1	0	1	0
1	2yo	12/08/14	7:11:46	1K_gravity	g	13	post	b	1	0	0	0	1	1	0	1	0
0	1yo	12/08/14	7:26:49	longleaf	g	13	post	b	1	0	0	1	0	1	0	1	14.8
0	2yo	12/08/14	7:36:27	airport	g	13	post	b	1	0	0	0	1	1	0	1	47.1
0	2yo	12/08/14	7:41:40	airport	g	13	post	b	1	0	0	0	1	1	0	1	47.1
1	2yo	12/08/14	7:50:54	trough2	t	13	post	b	1	0	0	0	1	1	0	1	0
1	2yo	12/08/14	7:58:25	trough2	t	13	post	b	1	0	0	0	1	1	0	2	0
0	2yo	12/08/14	7:58:25	trough2	t	13	post	b	1	0	0	0	1	1	0	2	0
0	2yo	12/08/14	8:06:00	trough2	t	13	post	b	1	0	0	0	1	1	0	1	0
0	2yo	12/08/14	8:20:03	trough4	t	13	post	b	1	0	0	0	1	1	0	1	6.2
1	1yo	12/08/14	8:34:17	trough4	t	13	post	b	1	0	0	1	0	1	0	1	6.2
0	1yo	12/08/14	8:43:09	trough4	t	13	post	b	1	0	0	1	0	1	0	1	6.2
0	1yo	12/08/14	11:21:02	trough2	t	13	post	b	1	0	0	1	0	1	0	1	0
0	2yo	12/08/14	17:10:48	1K_gravity	g	13	post	b	1	0	0	0	1	1	0	1	0
0	2yo	12/08/14	17:15:48	1K_gravity	g	13	post	b	1	0	0	0	1	1	0	1	0
0	2yo	12/08/14	17:26:38	1K_gravity	g	13	post	b	1	0	0	0	1	1	0	1	0
0	1yo	12/08/14	17:38:52	trough2	t	13	post	b	1	0	0	1	0	1	0	1	0
0	2yo	12/08/14	17:39:14	longleaf	g	13	post	b	1	0	0	0	1	1	0	1	14.8
1	1yo	12/08/14	17:43:53	trough2	t	13	post	b	1	0	0	1	0	1	0	1	0
0	1yo	12/08/14	17:44:21	longleaf	g	13	post	b	1	0	0	1	0	1	0	1	14.8
1	2yo	12/08/14	17:55:58	trough2	t	13	post	b	1	0	0	0	1	1	0	1	0
0	1yo	12/08/14	17:58:18	longleaf	g	13	post	b	1	0	0	1	0	1	0	1	14.8
0	1yo	12/08/14	18:03:44	longleaf	g	13	post	b	0	0	0	1	0	1	0	1	14.8
1	2yo	12/08/14	18:04:29	trough2	t	13	post	b	0	0	0	0	1	1	0	1	0
0	1yo	12/08/14	18:09:11	longleaf	g	13	post	b	0	0	0	1	0	1	0	1	14.8
0	1yo	12/08/14	18:14:25	longleaf	g	13	post	b	0	0	0	1	0	1	0	1	14.8
0	2yo	12/08/14	18:17:00	trough4	t	13	post	b	0	0	0	0	1	1	0	1	6.2
0	1yo	12/08/14	18:22:02	longleaf	g	13	post	b	0	0	0	1	0	1	0	1	14.8
0	2yo	12/08/14	18:27:10	trough4	t	13	post	b	0	0	0	0	1	1	0	1	6.2
0	1yo	12/08/14	18:29:15	longleaf	g	13	post	b	0	0	0	1	0	1	0	1	14.8
0	1yo	12/08/14	18:30:49	airport	g	13	post	b	0	0	0	1	0	1	0	1	47.1
0	2yo	12/08/14	18:32:11	trough4	t	13	post	b	0	0	1	0	1	1	0	2	6.2
0	1yo	12/08/14	20:29:39	trough4	t	13	post	b	0	0	0	1	0	1	0	1	6.2
0	1yo	12/08/14	21:29:18	hayfield_pile	p	13	post	b	0	0	0	1	0	1	0	1	0
0	1yo	12/08/14	22:19:42	select	g	13	post	b	0	0	0	1	0	1	0	1	4.2
0	1yo	12/08/14	22:20:33	hayfield_pile	p	13	post	b	0	0	0	1	0	1	0	1	0
0	1yo	12/08/14	22:25:20	select	g	13	post	b	0	0	0	1	0	1	0	1	4.2
1	1yo	12/08/14	22:38:07	hayfield_pile	p	13	post	b	0	0	0	1	0	1	0	1	0
1	1yo	12/08/14	22:44:25	hayfield_pile	p	13	post	b	0	0	0	1	0	1	0	1	0
0	2yo	12/08/14	22:51:36	hayfield_pile	p	13	post	b	0	0	0	0	1	1	0	1	0
1	2yo	12/08/14	23:16:05	trough2	t	13	post	b	0	1	0	0	1	1	0	2	0
0	2yo	12/08/14	23:22:20	trough2	t	13	post	b	0	0	0	0	1	1	0	1	0
0	1yo	12/08/14	23:34:05	airport	g	13	post	b	0	0	0	1	0	1	0	1	47.1
0	1yo	12/08/14	23:39:46	airport	g	13	post	b	0	0	0	1	0	1	0	1	47.1
0	1yo	12/08/14	23:56:23	airport	g	13	post	b	0	0	0	1	0	1	0	1	47.1
0	2yo	12/09/14	0:14:20	hayfield_pile	p	13	post	b	0	0	0	0	1	1	0	1	0
1	2yo	12/09/14	0:27:25	hayfield_pile	p	13	post	b	0	0	0	0	1	1	0	1	0
0	2yo	12/09/14	0:54:01	trough2	t	13	post	b	0	0	0	0	1	1	0	1	0
0	2yo	12/09/14	0:59:36	trough2	t	13	post	b	0	0	0	0	1	1	0	1	0
0	2yo	12/09/14	1:16:50	trough1	t	13	post	b	0	0	0	0	1	1	0	1	5.9
0	2yo	12/09/14	1:24:29	trough1	t	13	post	b	0	0	0	0	1	1	0	1	5.9
1	1yo	12/09/14	1:44:58	hayfield_pile	p	13	post	b	0	0	0	1	0	1	0	1	0
1	1yo	12/09/14	1:51:12	hayfield_pile	p	13	post	b	0	0	0	1	0	1	0	1	0
1	1yo	12/09/14	1:59:31	hayfield_pile	p	13	post	b	0	0	0	1	0	1	0	1	0
1	1yo	12/09/14	2:08:24	hayfield_pile	p	13	post	b	0	0	0	1	0	1	0	1	0
0	2yo	12/09/14	2:31:03	trough1	t	13	post	b	0	0	0	0	1	1	0	1	5.9
0	2yo	12/09/14	2:36:06	trough1	t	13	post	b	0	0	0	0	1	1	1	2	5.9
0	1yo	12/09/14	2:41:09	trough1	t	13	post	b	0	0	0	1	0	1	0	1	5.9
1	1yo	12/09/14	2:46:19	trough1	t	13	post	b	0	0	0	1	0	1	0	1	5.9
0	1yo	12/09/14	3:19:50	hayfield_pile	p	13	post	b	0	0	0	1	0	1	0	1	0
0	1yo	12/09/14	3:23:53	select	g	13	post	b	0	0	0	1	0	1	0	1	4.2
0	1yo	12/09/14	3:35:23	hayfield_pile	p	13	post	b	0	0	0	1	0	1	0	1	0
1	1yo	12/09/14	3:42:02	hayfield_pile	p	13	post	b	0	0	0	1	0	1	0	1	0
0	2yo	12/09/14	4:06:24	1K_gravity	g	13	post	b	0	0	0	0	1	1	0	1	0
1	1yo	12/09/14	4:07:00	hootwest	g	13	post	b	0	0	0	1	0	1	0	1	29.5
0	2yo	12/09/14	4:12:33	1K_gravity	g	13	post	b	0	0	0	0	1	1	0	1	0
0	1yo	12/09/14	4:43:32	trough3.2	t	13	post	b	0	0	0	1	0	1	0	1	0
0	1yo	12/09/14	4:51:40	trough3.2	t	13	post	b	0	0	0	1	0	1	0	1	0
0	1yo	12/09/14	5:07:56	haven	g	13	post	b	0	0	0	1	0	1	0	1	47.4
0	1yo	12/09/14	5:13:24	haven	g	13	post	b	0	0	0	1	0	1	0	1	47.4
0	1yo	12/09/14	5:16:34	1K_gravity	g	13	post	b	0	0	0	1	0	1	0	1	0
0	1yo	12/09/14	5:22:12	1K_gravity	g	13	post	b	0	0	0	1	0	1	0	1	0
0	1yo	12/09/14	5:27:13	1K_gravity	g	13	post	b	0	0	0	1	0	1	0	1	0
0	1yo	12/09/14	5:47:56	1K_gravity	g	13	post	b	0	0	0	1	0	1	1	2	0
0	2yo	12/09/14	5:57:21	trough1	t	13	post	b	0	0	0	0	1	1	0	1	5.9
0	1yo	12/09/14	6:53:51	haven	g	13	post	b	0	0	0	1	0	1	0	1	47.4
0	2yo	12/09/14	9:17:58	wpw_pile	p	13	post	b	1	0	0	0	1	1	0	1	0
0	2yo	12/09/14	9:25:26	wpw_pile	p	13	post	b	1	0	0	0	1	1	0	1	0
0	1yo	12/09/14	9:48:45	trough4	t	13	post	b	1	0	0	1	0	1	0	1	6.2
0	1yo	12/09/14	9:54:14	trough4	t	13	post	b	1	0	0	1	0	1	0	1	6.2
1	1yo	12/09/14	15:23:50	airport	g	13	post	b	1	0	0	1	0	1	0	1	47.1
0	2yo	12/09/14	16:08:19	trough2	t	13	post	b	1	0	0	0	1	1	0	1	0
0	2yo	12/09/14	16:19:35	trough2	t	13	post	b	1	0	0	0	1	1	0	1	0
0	2yo	12/09/14	17:53:25	trough1	t	13	post	b	1	0	0	0	1	1	0	1	5.9
0	1yo	12/09/14	18:11:46	trough1600	t	13	post	b	0	0	0	1	0	1	0	1	0
0	1yo	12/09/14	18:22:49	haven	g	13	post	b	0	0	0	1	0	1	0	1	47.4
0	2yo	12/09/14	18:22:59	trough2	t	13	post	b	0	0	0	0	1	1	0	1	0
0	2yo	12/09/14	18:36:58	trough2	t	13	post	b	0	0	0	0	1	1	0	1	0
0	1yo	12/09/14	18:37:10	haven	g	13	post	b	0	0	0	1	0	1	0	1	47.4
0	2yo	12/09/14	18:46:00	trough2	t	13	post	b	0	0	0	0	1	1	0	1	0
1	2yo	12/09/14	19:10:51	skymeadow	g	13	post	b	0	0	0	0	1	1	0	1	32.1
0	2yo	12/09/14	19:53:11	hootwest	g	13	post	b	0	0	0	0	1	1	0	1	29.5
0	2yo	12/09/14	20:02:01	hootwest	g	13	post	b	0	0	0	0	1	1	0	1	29.5
0	2yo	12/09/14	22:01:45	trough2	t	13	post	b	0	0	0	0	1	1	0	1	0
0	1yo	12/09/14	22:02:02	trough1	t	13	post	b	0	0	0	1	0	1	0	1	5.9
0	1yo	12/09/14	22:44:26	airport	g	13	post	b	0	0	0	1	0	1	0	1	47.1
0	1yo	12/09/14	23:26:21	airport	g	13	post	b	0	0	0	1	0	1	0	1	47.1
0	2yo	12/09/14	23:32:03	trough4	t	13	post	b	0	0	0	0	1	1	0	1	6.2
0	1yo	12/09/14	23:37:03	airport	g	13	post	b	0	0	0	1	0	1	0	1	47.1
0	2yo	12/09/14	23:38:54	trough4	t	13	post	b	0	0	0	0	1	1	0	1	6.2
0	1yo	12/09/14	23:46:12	airport	g	13	post	b	0	0	0	1	0	1	0	1	47.1
0	1yo	12/10/14	0:10:18	airport	g	13	post	b	0	0	0	1	0	1	0	1	47.1
0	1yo	12/10/14	0:25:26	trough4	t	13	post	b	0	0	0	1	0	1	0	1	6.2
0	2yo	12/10/14	0:32:05	wpw_pile	p	13	post	b	0	0	0	0	1	1	0	1	0
1	2yo	12/10/14	0:42:18	wpw_pile	p	13	post	b	0	0	0	0	1	1	0	1	0
0	2yo	12/10/14	0:48:20	wpw_pile	p	13	post	b	0	0	0	0	1	1	0	1	0
0	2yo	12/10/14	0:49:52	select	g	13	post	b	0	0	0	0	1	1	0	1	4.2
0	2yo	12/10/14	0:53:45	trough1	t	13	post	b	0	0	0	0	1	1	0	1	5.9
0	2yo	12/10/14	0:56:43	hootwest	g	13	post	b	0	0	0	0	1	1	0	1	29.5
0	2yo	12/10/14	1:01:52	hootwest	g	13	post	b	0	0	0	0	1	1	0	1	29.5
0	2yo	12/10/14	1:48:20	trough1	t	13	post	b	0	0	0	0	1	1	0	1	5.9
0	2yo	12/10/14	1:53:23	trough1	t	13	post	b	0	0	0	0	1	1	0	1	5.9
0	2yo	12/10/14	1:58:48	trough1	t	13	post	b	0	0	0	0	1	1	0	1	5.9
0	2yo	12/10/14	2:42:50	trough1	t	13	post	b	0	0	0	0	1	1	0	1	5.9
0	2yo	12/10/14	4:06:01	skymeadow	g	13	post	b	0	0	0	0	1	1	0	1	32.1
1	2yo	12/10/14	4:11:08	skymeadow	g	13	post	b	0	0	0	0	1	1	0	1	32.1
0	2yo	12/10/14	4:21:05	skymeadow	g	13	post	b	0	0	0	0	1	1	0	1	32.1
0	2yo	12/10/14	4:26:05	haven	g	13	post	b	0	0	0	0	1	1	0	1	47.4
0	2yo	12/10/14	4:55:29	trough4	t	13	post	b	0	0	0	0	1	1	0	1	6.2
0	2yo	12/10/14	5:09:53	trough4	t	13	post	b	0	0	0	0	1	1	0	1	6.2
0	2yo	12/10/14	5:19:45	trough4	t	13	post	b	0	0	0	0	1	1	0	1	6.2
0	2yo	12/10/14	5:26:20	trough4	t	13	post	b	0	0	0	0	1	1	0	1	6.2
0	1yo	12/10/14	5:33:27	airport	g	13	post	b	0	0	0	1	0	1	0	1	47.1
0	2yo	12/10/14	5:35:14	trough4	t	13	post	b	0	0	0	0	1	1	0	1	6.2
0	2yo	12/10/14	5:40:37	trough4	t	13	post	b	0	0	0	0	1	1	0	1	6.2
0	1yo	12/10/14	5:41:22	airport	g	13	post	b	0	0	0	1	0	1	0	1	47.1
0	1yo	12/10/14	5:46:46	airport	g	13	post	b	0	0	0	1	0	1	0	1	47.1
0	2yo	12/10/14	6:16:07	skymeadow	g	13	post	b	0	0	0	0	1	1	0	1	32.1
0	1yo	12/10/14	6:17:27	trough1	t	13	post	b	0	0	0	1	0	1	0	1	5.9
0	2yo	12/10/14	6:20:15	trough2	t	13	post	b	0	0	0	0	1	1	0	1	0
0	2yo	12/10/14	6:30:17	trough2	t	13	post	b	0	0	0	0	1	1	0	1	0
1	2yo	12/10/14	6:31:04	select	g	13	post	b	0	0	0	0	1	1	0	1	4.2
0	1yo	12/10/14	6:42:07	haven	g	13	post	b	0	0	0	1	1	1	0	2	47.4
0	2yo	12/10/14	6:42:07	haven	g	13	post	b	0	0	0	1	1	1	0	2	47.4
0	1yo	12/10/14	6:48:28	trough4	t	13	post	b	0	0	0	1	0	1	1	2	6.2
0	1yo	12/10/14	6:49:21	haven	g	13	post	b	0	0	0	1	0	1	0	1	47.4
0	1yo	12/10/14	6:49:47	boundary_pile	p	13	post	b	0	0	0	1	0	1	0	1	0
0	1yo	12/10/14	6:54:53	trough4	t	13	post	b	0	0	0	1	0	1	1	2	6.2
0	1yo	12/10/14	6:55:39	boundary_pile	p	13	post	b	0	0	0	1	0	1	0	1	0
0	1yo	12/10/14	7:01:38	boundary_pile	p	13	post	b	1	0	0	1	0	1	0	1	0
0	2yo	12/10/14	7:16:01	trough1	t	13	post	b	1	0	0	0	1	1	0	1	5.9
1	2yo	12/10/14	7:21:05	trough1	t	13	post	b	1	0	0	0	1	1	1	2	5.9
0	1yo	12/10/14	8:04:41	haven	g	13	post	b	1	0	0	1	0	1	0	1	47.4
0	1yo	12/10/14	8:17:12	haven	g	13	post	b	1	0	0	1	0	1	0	1	47.4
0	2yo	12/10/14	8:57:29	1K_gravity	g	13	post	b	1	0	0	0	1	1	0	1	0
1	2yo	12/10/14	9:03:59	1K_gravity	g	13	post	b	1	0	0	0	1	1	0	1	0
0	1yo	12/10/14	9:45:14	trough2	t	13	post	b	1	0	0	1	0	1	0	1	0
0	2yo	12/10/14	16:48:44	trough2	t	13	post	b	1	0	0	0	1	1	0	1	0
0	1yo	12/10/14	18:17:44	airport	g	13	post	b	0	0	0	1	0	1	0	1	47.1
0	1yo	12/10/14	18:22:28	1600_gravity	g	13	post	b	0	0	0	1	0	1	0	1	3.8
0	1yo	12/10/14	18:22:47	airport	g	13	post	b	0	0	0	1	0	1	1	2	47.1
0	1yo	12/10/14	18:37:32	trough4	t	13	post	b	0	0	0	1	0	1	0	1	6.2
0	1yo	12/10/14	18:40:00	airport	g	13	post	b	0	0	0	1	0	1	0	1	47.1
0	1yo	12/10/14	18:45:08	airport	g	13	post	b	0	0	0	1	0	1	0	1	47.1
0	2yo	12/10/14	18:48:14	trough3.2	t	13	post	b	0	0	0	0	1	1	0	1	0
0	1yo	12/10/14	18:50:05	trough1600	t	13	post	b	0	0	0	1	0	1	0	1	0
0	1yo	12/10/14	18:53:20	select	g	13	post	b	0	0	0	1	0	1	0	1	4.2
0	2yo	12/10/14	18:55:45	skymeadow	g	13	post	b	0	0	0	0	1	1	0	2	32.1
0	2yo	12/10/14	18:55:45	skymeadow	g	13	post	b	0	0	0	0	1	1	0	2	32.1
0	1yo	12/10/14	18:58:20	select	g	13	post	b	0	0	0	1	0	1	0	1	4.2
0	2yo	12/10/14	19:01:00	skymeadow	g	13	post	b	0	0	0	0	1	1	0	1	32.1
0	2yo	12/10/14	19:23:45	skymeadow	g	13	post	b	0	0	0	0	1	1	0	1	32.1
0	2yo	12/10/14	21:48:35	skymeadow	g	13	post	b	0	0	0	0	1	1	0	1	32.1
0	2yo	12/10/14	21:54:21	skymeadow	g	13	post	b	0	0	0	0	1	1	0	1	32.1
0	2yo	12/10/14	22:00:21	skymeadow	g	13	post	b	0	0	0	0	1	1	0	1	32.1
0	2yo	12/10/14	22:05:58	skymeadow	g	13	post	b	0	0	0	0	1	1	0	1	32.1
0	1yo	12/10/14	22:07:35	airport	g	13	post	b	0	0	0	1	0	1	0	1	47.1
0	1yo	12/10/14	22:13:50	airport	g	13	post	b	0	0	0	1	0	1	0	1	47.1
0	2yo	12/10/14	22:20:36	trough3.2	t	13	post	b	0	0	0	0	1	1	0	1	0
0	2yo	12/10/14	22:25:42	trough3.2	t	13	post	b	0	0	0	0	1	1	0	1	0
0	2yo	12/10/14	23:06:48	haven	g	13	post	b	0	0	0	0	1	1	0	1	47.4
0	1yo	12/15/14	0:35:02	trough1	t	14	post	b	0	0	0	1	0	1	0	1	5.9
0	1yo	12/15/14	0:40:03	trough1	t	14	post	b	0	0	0	1	0	1	0	1	5.9
0	1yo	12/15/14	1:04:44	trough1	t	14	post	b	0	0	0	1	0	1	0	1	5.9
0	1yo	12/15/14	1:15:08	trough1	t	14	post	b	0	0	0	1	0	1	0	1	5.9
0	1yo	12/15/14	1:20:12	trough1	t	14	post	b	0	0	0	1	0	1	1	2	5.9
0	2yo	12/15/14	1:30:46	trough1	t	14	post	b	0	0	0	0	1	1	0	1	5.9
1	2yo	12/15/14	1:37:29	trough1	t	14	post	b	0	0	0	0	1	1	0	1	5.9
0	2yo	12/15/14	1:53:38	trough3.2	t	14	post	b	0	0	0	0	1	1	0	1	0
0	2yo	12/15/14	2:00:41	trough3.2	t	14	post	b	0	0	0	0	1	1	0	1	0
0	1yo	12/15/14	2:37:52	skymeadow	g	14	post	b	0	0	0	1	0	1	0	1	32.1
0	1yo	12/15/14	2:42:56	skymeadow	g	14	post	b	0	0	0	1	0	1	0	1	32.1
0	1yo	12/15/14	2:49:59	skymeadow	g	14	post	b	0	0	0	1	0	1	0	1	32.1
0	1yo	12/15/14	3:02:03	skymeadow	g	14	post	b	0	0	0	1	0	1	0	1	32.1
0	1yo	12/15/14	3:10:02	skymeadow	g	14	post	b	0	0	0	1	0	1	0	1	32.1
0	1yo	12/15/14	4:18:29	airport	g	14	post	b	0	0	0	1	0	1	0	1	47.1
0	1yo	12/15/14	4:34:37	airport	g	14	post	b	0	0	0	1	0	1	0	1	47.1
0	1yo	12/15/14	4:40:20	airport	g	14	post	b	0	0	0	1	0	1	0	1	47.1
0	1yo	12/15/14	5:00:19	trough1	t	14	post	b	0	0	0	1	0	1	0	1	5.9
0	2yo	12/15/14	5:02:07	trough2	t	14	post	b	0	0	0	0	1	1	0	1	0
0	2yo	12/15/14	5:02:17	trough1600	t	14	post	b	0	0	0	0	1	1	1	2	0
0	2yo	12/15/14	5:07:41	trough1600	t	14	post	b	0	0	0	0	1	1	1	2	0
0	2yo	12/15/14	5:11:12	trough2	t	14	post	b	0	0	0	0	1	1	0	1	0
0	2yo	12/15/14	5:31:13	1K_gravity	g	14	post	b	0	0	0	0	1	1	0	1	0
0	2yo	12/15/14	5:41:30	1K_gravity	g	14	post	b	0	0	0	0	1	1	0	1	0
0	1yo	12/15/14	5:43:13	trough4	t	14	post	b	0	0	0	1	0	1	0	1	6.2
0	2yo	12/15/14	5:49:35	1K_gravity	g	14	post	b	0	0	0	0	1	1	0	1	0
0	1yo	12/15/14	5:51:36	trough4	t	14	post	b	0	0	0	1	0	1	0	1	6.2
0	1yo	12/15/14	7:19:26	select	g	14	post	b	1	0	0	1	0	1	0	1	4.2
0	2yo	12/15/14	7:56:52	trough3.2	t	14	post	b	1	0	0	0	1	1	0	1	0
0	2yo	12/15/14	8:04:28	trough3.2	t	14	post	b	1	0	0	0	1	1	0	1	0
0	1yo	12/15/14	8:52:02	skymeadow	g	14	post	b	1	0	0	1	0	1	0	1	32.1
0	2yo	12/15/14	9:24:40	trough2	t	14	post	b	1	0	0	0	1	1	0	1	0
1	2yo	12/15/14	9:30:10	trough2	t	14	post	b	1	0	0	0	1	1	0	1	0
1	2yo	12/15/14	9:35:20	trough2	t	14	post	b	1	0	0	0	1	1	0	1	0
0	1yo	12/15/14	10:07:37	1K_gravity	g	14	post	b	1	0	0	1	0	1	1	2	0
0	2yo	12/15/14	17:45:24	hootwest	g	14	post	b	1	0	0	0	1	1	0	1	29.5
0	2yo	12/15/14	17:50:55	hootwest	g	14	post	b	1	0	0	0	1	1	0	1	29.5
0	1yo	12/15/14	18:28:44	trough1	t	14	post	b	0	0	0	1	0	1	0	1	5.9
0	1yo	12/15/14	18:28:57	airport	g	14	post	b	0	0	0	1	0	1	0	1	47.1
0	1yo	12/15/14	18:59:21	airport	g	14	post	b	0	0	0	1	0	1	0	1	47.1
0	1yo	12/15/14	21:21:20	skymeadow	g	14	post	b	0	0	0	1	0	1	0	1	32.1
0	1yo	12/15/14	21:26:57	skymeadow	g	14	post	b	0	0	0	1	0	1	0	1	32.1
0	2yo	12/15/14	21:48:00	trough3.2	t	14	post	b	0	0	0	0	1	1	0	1	0
0	2yo	12/15/14	21:53:08	trough3.2	t	14	post	b	0	0	0	0	1	1	0	1	0
0	1yo	12/15/14	21:58:23	trough3.2	t	14	post	b	0	0	0	1	0	1	0	1	0
0	1yo	12/15/14	22:11:36	trough3.2	t	14	post	b	0	0	0	1	0	1	0	1	0
0	1yo	12/15/14	22:24:01	skymeadow	g	14	post	b	0	0	0	1	0	1	0	1	32.1
0	1yo	12/15/14	22:31:34	skymeadow	g	14	post	b	0	0	0	1	0	1	0	1	32.1
0	1yo	12/15/14	22:32:51	airport	g	14	post	b	0	0	0	1	0	1	1	2	47.1
0	1yo	12/15/14	22:37:12	skymeadow	g	14	post	b	0	0	0	1	0	1	0	1	32.1
0	1yo	12/15/14	22:44:48	airport	g	14	post	b	0	0	0	1	0	1	0	1	47.1
0	1yo	12/15/14	23:45:03	skymeadow	g	14	post	b	0	0	0	1	0	1	0	1	32.1
0	2yo	12/16/14	0:40:44	airport	g	14	post	b	0	0	0	0	1	1	0	1	47.1
0	2yo	12/16/14	0:50:40	airport	g	14	post	b	0	1	0	0	1	1	0	2	47.1
[truncated: 487 more rows]
