# Supplementary material for: Breeding chronology and social interactions affect ungulate foraging behavior at a concentrated food resource
Source: PLoS One. 2017 Jun 7;12(6):e0178477. doi: 10.1371/journal.pone.0178477 (PMC5462360; doi:10.1371/journal.pone.0178477)
Supplement: S1 Dataset — (ZIP) [file pone.0178477.s001.zip › supporting_information_PlosOne/juvenile_data.csv]

feed	class	date	time	location	feeder_type	week	season	year	legal	fawn_present_bino	doe_present_bino	X1yo_present_bino	X2yo_present_bino	imm_present_bino	mat_present_bino	group_size	cover
0	fawn	01/01/14	0:00:34	wpw	g	16	post	a	0	1	0	0	0	0	0	1	36.6
1	fawn	10/15/14	0:00:35	hayfield_pile	p	5	pre	b	0	1	1	0	0	0	0	2	0
0	fawn	12/09/14	0:01:21	trough3.2	t	13	post	b	0	1	1	0	0	0	0	3	0
0	fawn	12/09/14	0:01:21	trough3.2	t	13	post	b	0	1	1	0	0	0	0	3	0
0	fawn	12/30/14	0:01:34	select	g	16	post	b	0	1	0	0	0	0	0	1	4.2
0	fawn	11/11/14	0:03:00	trough3.2	t	9	breed	b	0	1	0	0	0	0	0	1	0
0	fawn	10/20/14	0:03:29	trough1600	t	6	pre	b	0	1	1	0	0	0	0	2	0
1	fawn	10/21/13	0:03:50	haven	g	6	pre	a	0	1	1	0	0	0	0	3	58
0	fawn	11/20/13	0:04:58	wpw	g	10	breed	a	0	1	0	1	0	1	0	2	36.6
0	fawn	10/14/13	0:06:26	sc_entrance	g	5	pre	a	0	1	0	0	0	0	0	1	17.1
1	fawn	10/14/13	0:06:26	skymeadow	g	5	pre	a	0	1	0	0	1	1	0	2	32.1
0	fawn	10/23/13	0:06:31	skymeadow	g	6	pre	a	0	1	1	0	0	0	0	2	32.1
0	fawn	11/05/14	0:06:34	wpw_pile	p	8	breed	b	0	1	0	1	0	1	0	2	0
0	fawn	11/04/14	0:06:48	trough1600	t	8	breed	b	0	1	0	0	0	0	0	1	0
1	fawn	11/20/13	0:08:00	haven	g	10	breed	a	0	1	0	0	0	0	0	1	58
0	fawn	10/20/14	0:09:03	trough1600	t	6	pre	b	0	1	1	0	0	0	0	2	0
0	fawn	12/09/14	0:09:25	trough3.2	t	13	post	b	0	1	1	0	0	0	0	2	0
1	fawn	10/15/14	0:09:33	hayfield_pile	p	5	pre	b	0	1	1	0	0	0	0	2	0
0	fawn	12/02/13	0:10:00	haven	g	12	post	a	0	1	0	0	0	0	0	1	58
0	fawn	11/25/13	0:12:36	longleaf	g	11	breed	a	0	1	0	0	0	0	0	1	17.3
0	fawn	10/21/13	0:12:38	haven	g	6	pre	a	0	1	1	0	0	0	0	2	58
0	fawn	11/04/14	0:12:43	trough1600	t	8	breed	b	0	1	0	0	0	0	0	1	0
1	fawn	11/04/13	0:13:02	sc_entrance	g	8	breed	a	0	1	1	0	0	0	0	3	17.1
0	fawn	11/04/13	0:13:02	sc_entrance	g	8	breed	a	0	1	1	0	0	0	0	3	17.1
0	fawn	10/15/14	0:15:06	hayfield_pile	p	5	pre	b	0	1	1	0	0	0	0	4	0
0	fawn	11/04/14	0:18:53	trough1600	t	8	breed	b	0	1	0	0	0	0	0	1	0
1	fawn	11/20/13	0:19:16	wpw	g	10	breed	a	0	1	0	0	0	0	0	1	36.6
0	fawn	10/15/14	0:19:25	trough1600	t	5	pre	b	0	1	0	0	0	0	0	1	0
1	fawn	12/02/13	0:20:00	haven	g	12	post	a	0	1	0	1	0	1	0	2	58
1	fawn	11/20/13	0:20:26	longleaf	g	10	breed	a	0	1	1	0	0	0	0	2	17.3
0	fawn	10/02/13	0:20:49	longleaf	g	3	pre	a	0	1	0	0	0	0	0	1	17.3
0	fawn	12/18/13	0:22:30	wpw	g	14	post	a	0	1	1	0	0	0	0	2	36.6
0	fawn	11/12/14	0:22:30	hayfield_pile	p	9	breed	b	0	1	0	0	0	0	0	1	0
0	fawn	10/03/13	0:26:00	haven	g	3	pre	a	0	1	1	0	0	0	0	3	58
0	fawn	12/08/14	0:26:55	trough3.2	t	13	post	b	0	1	0	0	0	0	0	1	0
1	fawn	10/20/14	0:27:01	hayfield_pile	p	6	pre	b	0	1	0	0	0	0	0	1	0
0	fawn	10/15/14	0:27:03	trough1600	t	5	pre	b	0	1	0	0	0	0	0	1	0
1	fawn	10/15/14	0:28:32	hayfield_pile	p	5	pre	b	0	1	1	0	0	0	0	2	0
0	fawn	12/30/14	0:30:56	airport	g	16	post	b	0	1	0	0	0	0	0	1	47.1
0	fawn	12/02/13	0:31:00	haven	g	12	post	a	0	1	0	0	0	0	0	1	58
0	fawn	12/08/14	0:31:56	trough3.2	t	13	post	b	0	1	1	0	0	0	0	2	0
0	fawn	10/22/14	0:32:30	haven	g	6	pre	b	0	1	1	0	0	0	0	4	47.4
0	fawn	10/15/14	0:32:36	trough1600	t	5	pre	b	0	1	0	0	0	0	0	1	0
0	fawn	10/17/13	0:35:30	longleaf	g	5	pre	a	0	1	0	0	0	0	0	1	17.3
0	fawn	12/31/13	0:35:42	wpw	g	16	post	a	0	1	0	0	0	0	0	1	36.6
1	fawn	12/01/14	0:36:14	trough2	t	12	post	b	0	1	1	0	0	0	0	2	0
0	fawn	11/25/13	0:37:06	trough3.1	t	11	breed	a	0	1	0	0	0	0	0	1	7.3
0	fawn	11/25/13	0:37:06	skymeadow	g	11	breed	a	0	1	0	0	0	0	0	1	32.1
0	fawn	11/11/14	0:38:32	hayfield_pile	p	9	breed	b	0	1	0	0	0	0	0	1	0
1	fawn	11/20/13	0:38:46	longleaf	g	10	breed	a	0	1	0	0	0	0	0	2	17.3
0	fawn	11/20/13	0:38:46	longleaf	g	10	breed	a	0	1	0	0	0	0	0	2	17.3
0	fawn	11/25/13	0:39:00	haven	g	11	breed	a	0	1	0	0	0	0	0	1	58
0	fawn	11/12/14	0:40:48	boundary_pile	p	9	breed	b	0	1	0	0	0	0	0	1	0
1	fawn	12/01/14	0:41:18	trough2	t	12	post	b	0	1	1	0	0	0	0	3	0
1	fawn	12/01/14	0:41:18	trough2	t	12	post	b	0	1	1	0	0	0	0	3	0
0	fawn	10/15/14	0:42:04	trough3.2	t	5	pre	b	0	1	1	0	0	0	0	2	0
0	fawn	10/02/13	0:42:33	longleaf	g	3	pre	a	0	1	0	0	0	0	0	1	17.3
0	fawn	09/17/13	0:43:00	sc_entrance	g	1	pre	a	0	1	0	0	0	0	0	1	17.1
0	fawn	12/03/13	0:43:00	hoot_east	g	12	post	a	0	1	1	0	0	0	0	2	52.3
1	fawn	12/08/14	0:43:03	trough3.2	t	13	post	b	0	1	1	0	0	0	0	3	0
0	fawn	12/02/13	0:44:00	haven	g	12	post	a	0	1	0	0	0	0	0	1	58
0	fawn	12/15/14	0:44:42	airport	g	14	post	b	0	1	0	0	0	0	0	1	47.1
0	fawn	10/28/14	0:45:01	hayfield_pile	p	7	breed	b	0	1	0	0	0	0	0	1	0
0	fawn	12/31/13	0:45:22	wpw	g	16	post	a	0	1	0	0	0	0	0	1	36.6
0	fawn	12/01/14	0:46:18	trough2	t	12	post	b	0	1	1	0	0	0	0	3	0
0	fawn	12/01/14	0:46:18	trough2	t	12	post	b	0	1	1	0	0	0	0	3	0
0	fawn	10/15/14	0:47:17	trough3.2	t	5	pre	b	0	1	1	0	0	0	0	2	0
0	fawn	12/30/13	0:48:00	trough4	t	16	post	a	0	1	0	0	0	0	1	2	6.2
1	fawn	11/20/13	0:49:00	haven	g	10	breed	a	0	1	0	0	0	0	0	1	58
0	fawn	12/25/13	0:49:13	wpw	g	15	post	a	0	1	0	0	0	0	0	1	36.6
0	fawn	10/17/13	0:49:15	longleaf	g	5	pre	a	0	1	0	0	0	0	0	1	17.3
0	fawn	12/08/14	0:49:31	trough3.2	t	13	post	b	0	1	1	0	0	0	0	2	0
0	fawn	12/03/14	0:50:19	wpw_pile	p	12	post	b	0	1	1	0	0	0	0	2	0
1	fawn	12/16/14	0:50:40	airport	g	14	post	b	0	1	0	0	1	1	0	2	47.1
1	fawn	11/20/13	0:51:00	haven	g	10	breed	a	0	1	1	0	0	0	0	2	58
0	fawn	12/08/14	0:51:38	haven	g	13	post	b	0	1	1	0	0	0	0	2	47.4
1	fawn	12/01/14	0:52:21	trough2	t	12	post	b	0	1	1	0	0	0	0	2	0
0	fawn	12/01/14	0:54:13	trough1600	t	12	post	b	0	1	1	0	0	0	0	2	0
0	fawn	12/08/14	0:54:38	trough3.2	t	13	post	b	0	1	1	0	0	0	0	2	0
0	fawn	12/15/14	0:58:20	airport	g	14	post	b	0	1	0	0	0	0	0	1	47.1
0	fawn	10/29/14	0:59:10	trough3.2	t	7	breed	b	0	1	0	0	0	0	0	1	0
1	fawn	09/24/13	0:59:13	skymeadow	g	2	pre	a	0	1	1	0	0	0	0	2	32.1
0	fawn	12/08/14	1:00:18	trough3.2	t	13	post	b	0	1	1	0	0	0	0	2	0
1	fawn	12/24/13	1:00:28	longleaf	g	15	post	a	0	1	0	0	0	0	0	1	17.3
0	fawn	12/31/14	1:00:30	skymeadow	g	16	post	b	0	1	0	0	0	0	0	1	32.1
0	fawn	11/24/14	1:04:49	skymeadow	g	11	breed	b	0	1	0	0	0	0	0	1	32.1
0	fawn	12/09/14	1:05:32	trough1600	t	13	post	b	0	1	1	0	0	0	0	2	0
1	fawn	12/31/14	1:05:42	skymeadow	g	16	post	b	0	1	0	0	0	0	0	1	32.1
0	fawn	12/24/13	1:06:17	longleaf	g	15	post	a	0	1	0	0	0	0	0	1	17.3
0	fawn	11/19/14	1:12:04	hayfield_pile	p	10	breed	b	0	1	1	0	0	0	0	2	0
0	fawn	12/31/14	1:13:38	skymeadow	g	16	post	b	0	1	0	0	0	0	0	1	32.1
1	fawn	10/22/14	1:15:41	hayfield_pile	p	6	pre	b	0	1	0	0	0	0	0	1	0
1	fawn	01/01/14	1:17:41	wpw	g	16	post	a	0	1	0	0	0	0	0	1	36.6
0	fawn	01/01/14	1:17:41	skymeadow	g	16	post	a	0	1	0	0	0	0	0	1	32.1
1	fawn	12/31/14	1:18:43	skymeadow	g	16	post	b	0	1	0	0	0	0	1	2	32.1
0	fawn	12/01/14	1:19:05	hayfield_pile	p	12	post	b	0	1	1	0	0	0	0	2	0
0	fawn	11/26/14	1:20:13	trough3.2	t	11	breed	b	0	1	0	0	0	0	0	1	0
1	fawn	10/22/14	1:20:57	hayfield_pile	p	6	pre	b	0	1	1	0	0	0	0	2	0
1	fawn	12/25/13	1:21:49	trough4	t	15	post	a	0	1	0	0	0	0	0	1	6.2
0	fawn	11/25/14	1:22:33	haven	g	11	breed	b	0	1	0	0	1	1	0	2	47.4
1	fawn	11/19/14	1:22:52	hayfield_pile	p	10	breed	b	0	1	1	0	0	0	0	3	0
0	fawn	12/03/14	1:26:06	boundary_pile	p	12	post	b	0	1	0	0	0	0	0	1	0
0	fawn	12/25/13	1:27:15	trough4	t	15	post	a	0	1	0	0	0	0	0	1	6.2
0	fawn	10/02/13	1:28:35	haven	g	3	pre	a	0	1	0	0	0	0	0	1	58
0	fawn	11/25/14	1:28:55	haven	g	11	breed	b	0	1	0	0	0	0	0	1	47.4
0	fawn	10/22/14	1:29:03	hayfield_pile	p	6	pre	b	0	1	1	0	0	0	0	2	0
0	fawn	12/08/14	1:29:18	trough1	t	13	post	b	0	1	1	0	0	0	0	2	5.9
0	fawn	12/18/13	1:29:53	trough4	t	14	post	a	0	1	0	0	0	0	0	1	6.2
0	fawn	12/18/13	1:29:53	haven	g	14	post	a	0	1	1	0	0	0	0	2	58
0	fawn	12/18/13	1:29:53	skymeadow	g	14	post	a	0	1	0	0	0	0	0	1	32.1
0	fawn	12/30/14	1:30:07	select	g	16	post	b	0	1	0	0	0	0	0	1	4.2
0	fawn	12/03/14	1:31:12	boundary_pile	p	12	post	b	0	1	0	0	0	0	0	1	0
0	fawn	09/17/13	1:32:00	sc_entrance	g	1	pre	a	0	1	1	0	0	0	0	2	17.1
0	fawn	10/06/14	1:32:19	trough1600	t	4	pre	b	0	1	0	0	0	0	0	1	0
1	fawn	11/04/14	1:33:15	hayfield_pile	p	8	breed	b	0	1	0	0	0	0	0	1	0
0	fawn	12/24/14	1:35:39	trough2	t	15	post	b	0	1	0	0	0	0	0	1	0
0	fawn	10/15/13	1:35:44	longleaf	g	5	pre	a	0	1	1	0	0	0	0	3	17.3
1	fawn	10/15/13	1:35:44	longleaf	g	5	pre	a	0	1	1	0	0	0	0	3	17.3
0	fawn	10/15/13	1:35:44	skymeadow	g	5	pre	a	0	0	0	0	1	1	0	1	32.1
0	fawn	12/15/14	1:36:26	airport	g	14	post	b	0	1	0	0	0	0	0	1	47.1
0	fawn	12/03/14	1:36:30	boundary_pile	p	12	post	b	0	1	0	0	0	0	0	1	0
0	fawn	12/30/14	1:37:53	airport	g	16	post	b	0	1	0	0	0	0	0	1	47.1
0	fawn	12/25/13	1:38:14	haven	g	15	post	a	0	1	0	0	0	0	0	1	58
0	fawn	12/10/14	1:38:45	airport	g	13	post	b	0	1	0	0	0	0	0	1	47.1
0	fawn	12/30/14	1:38:52	select	g	16	post	b	0	1	0	0	0	0	0	1	4.2
0	fawn	12/25/13	1:39:13	wpw	g	15	post	a	0	1	0	0	0	0	0	1	36.6
0	fawn	12/02/14	1:39:24	trough3.2	t	12	post	b	0	1	0	0	0	0	0	1	0
0	fawn	10/06/14	1:41:07	trough1600	t	4	pre	b	0	1	0	0	0	0	0	1	0
0	fawn	11/26/14	1:42:07	trough3.2	t	11	breed	b	0	1	1	0	0	0	0	3	0
1	fawn	12/15/14	1:42:19	haven	g	14	post	b	0	1	1	0	0	0	0	3	47.4
1	fawn	12/15/14	1:42:19	haven	g	14	post	b	0	1	1	0	0	0	0	3	47.4
1	fawn	10/01/13	1:42:30	sc_entrance	g	3	pre	a	0	1	1	0	0	0	0	3	17.1
0	fawn	10/01/13	1:42:30	sc_entrance	g	3	pre	a	0	1	1	0	0	0	0	3	17.1
1	fawn	11/04/14	1:44:38	hayfield_pile	p	8	breed	b	0	1	0	0	0	0	0	1	0
0	fawn	11/25/14	1:44:41	trough3.2	t	11	breed	b	0	1	0	0	0	0	0	1	0
0	fawn	12/30/14	1:44:47	select	g	16	post	b	0	1	1	0	0	0	0	2	4.2
0	fawn	12/25/13	1:44:59	wpw	g	15	post	a	0	1	0	0	0	0	0	1	36.6
0	fawn	12/18/13	1:45:22	longleaf	g	14	post	a	0	1	0	0	0	0	0	1	17.3
0	fawn	12/22/14	1:47:22	trough1000	t	15	post	b	0	1	0	0	0	0	1	2	9.5
0	fawn	12/15/14	1:47:59	haven	g	14	post	b	0	1	1	0	0	0	0	2	47.4
0	fawn	10/02/13	1:48:00	sc_entrance	g	3	pre	a	0	1	0	0	0	0	0	2	17.1
0	fawn	10/02/13	1:48:00	sc_entrance	g	3	pre	a	0	1	0	0	0	0	0	2	17.1
0	fawn	11/26/14	1:48:06	trough3.2	t	11	breed	b	0	1	1	0	0	0	0	2	0
0	fawn	09/24/13	1:48:35	sc_entrance	g	2	pre	a	0	1	0	0	0	0	0	1	17.1
0	fawn	10/06/14	1:49:35	trough1600	t	4	pre	b	0	1	0	0	0	0	0	1	0
0	fawn	12/02/14	1:50:22	trough3.2	t	12	post	b	0	1	1	0	0	0	0	2	0
0	fawn	12/25/13	1:50:39	wpw	g	15	post	a	0	1	1	0	0	0	0	2	36.6
0	fawn	12/23/14	1:50:48	boundary_pile	p	15	post	b	0	1	1	0	0	0	0	3	0
0	fawn	11/25/14	1:50:52	trough3.2	t	11	breed	b	0	1	1	0	0	0	0	3	0
1	fawn	12/30/14	1:51:23	select	g	16	post	b	0	1	1	0	0	0	0	2	4.2
0	fawn	10/01/13	1:52:55	sc_entrance	g	3	pre	a	0	1	1	0	0	0	0	2	17.1
0	fawn	12/22/14	1:53:01	trough1000	t	15	post	b	0	1	1	0	0	0	0	4	9.5
0	fawn	12/22/14	1:53:01	trough1000	t	15	post	b	0	1	1	0	0	0	0	4	9.5
0	fawn	11/05/14	1:53:11	wpw_pile	p	8	breed	b	0	1	0	0	0	0	0	1	0
0	fawn	12/15/14	1:53:50	haven	g	14	post	b	0	1	1	0	0	0	0	2	47.4
0	fawn	12/09/14	1:53:54	haven	g	13	post	b	0	1	1	0	0	0	0	2	47.4
0	fawn	11/26/14	1:54:16	trough3.2	t	11	breed	b	0	1	1	0	0	0	0	3	0
1	fawn	11/04/14	1:54:58	hayfield_pile	p	8	breed	b	0	1	0	0	0	0	0	1	0
1	fawn	12/02/14	1:55:49	trough3.2	t	12	post	b	0	1	1	0	0	0	0	2	0
0	fawn	11/25/14	1:55:56	trough3.2	t	11	breed	b	0	1	1	0	0	0	0	3	0
0	fawn	10/29/13	1:55:57	sc_entrance	g	7	breed	a	0	1	1	0	0	0	0	2	17.1
1	fawn	12/23/14	1:55:59	boundary_pile	p	15	post	b	0	1	1	0	0	0	0	3	0
0	fawn	12/11/13	1:57:00	haven	g	13	post	a	0	1	0	0	0	0	0	1	58
1	fawn	12/22/14	1:58:01	trough1000	t	15	post	b	0	1	1	0	0	0	0	3	9.5
0	fawn	12/22/14	1:58:01	trough1000	t	15	post	b	0	1	1	0	0	0	0	3	9.5
0	fawn	01/01/14	1:58:39	whitetail	g	16	post	a	0	1	0	0	0	0	0	1	55.2
0	fawn	11/26/14	1:59:49	trough3.2	t	11	breed	b	0	1	1	0	0	0	0	2	0
0	fawn	12/09/14	2:00:09	haven	g	13	post	b	0	1	1	0	0	0	0	2	47.4
1	fawn	11/04/14	2:00:50	hayfield_pile	p	8	breed	b	0	1	0	0	0	0	0	1	0
0	fawn	12/25/13	2:01:46	wpw	g	15	post	a	0	1	0	0	0	0	0	1	36.6
0	fawn	12/31/13	2:02:00	trough1	t	16	post	a	0	1	0	0	0	0	0	1	5.9
1	fawn	11/19/14	2:02:18	trough1600	t	10	breed	b	0	1	1	0	0	0	0	2	0
0	fawn	12/22/14	2:03:15	trough1000	t	15	post	b	0	1	1	0	0	0	0	2	9.5
0	fawn	10/21/14	2:03:16	trough3.2	t	6	pre	b	0	1	0	0	1	1	0	2	0
1	fawn	11/25/14	2:04:14	trough3.2	t	11	breed	b	0	1	1	0	0	0	0	2	0
1	fawn	10/27/14	2:05:23	hayfield_pile	p	7	breed	b	0	1	1	0	0	0	0	2	0
1	fawn	10/06/14	2:06:37	trough1600	t	4	pre	b	0	1	1	0	0	0	0	2	0
1	fawn	12/31/13	2:08:00	trough1	t	16	post	a	0	1	0	0	0	0	0	2	5.9
0	fawn	12/31/13	2:08:00	trough1	t	16	post	a	0	1	0	0	0	0	0	2	5.9
0	fawn	12/15/14	2:08:35	haven	g	14	post	b	0	1	0	0	0	0	0	1	47.4
0	fawn	12/22/14	2:09:01	trough1000	t	15	post	b	0	1	1	0	0	0	0	2	9.5
0	fawn	12/02/14	2:10:23	boundary_pile	p	12	post	b	0	1	0	0	0	0	0	1	0
0	fawn	11/18/14	2:10:25	trough2	t	10	breed	b	0	1	0	0	0	0	0	1	0
0	fawn	12/31/14	2:11:32	airport	g	16	post	b	0	1	0	0	0	0	1	2	47.1
1	fawn	12/31/13	2:11:41	trough4	t	16	post	a	0	1	0	0	0	0	0	1	6.2
1	fawn	12/31/13	2:11:41	trough4	t	16	post	a	0	1	0	0	0	0	0	1	6.2
0	fawn	10/27/14	2:12:39	hayfield_pile	p	7	breed	b	0	1	1	0	0	0	0	2	0
0	fawn	12/23/14	2:13:22	boundary_pile	p	15	post	b	0	1	1	0	0	0	0	2	0
0	fawn	12/08/14	2:13:51	trough2	t	13	post	b	0	1	0	0	0	0	0	1	0
0	fawn	12/25/13	2:14:45	skymeadow	g	15	post	a	0	1	0	1	1	1	0	3	32.1
0	fawn	12/15/14	2:14:45	haven	g	14	post	b	0	1	0	0	0	0	0	1	47.4
0	fawn	12/02/14	2:15:30	boundary_pile	p	12	post	b	0	1	1	0	0	0	0	2	0
0	fawn	11/12/14	2:15:35	trough2	t	9	breed	b	0	1	0	0	0	0	0	1	0
0	fawn	11/10/14	2:17:50	trough1000	t	9	breed	b	0	1	0	0	0	0	0	1	9.5
1	fawn	10/02/13	2:18:00	sc_entrance	g	3	pre	a	0	1	1	0	0	0	0	2	17.1
0	fawn	10/27/14	2:18:21	hayfield_pile	p	7	breed	b	0	1	1	0	0	0	0	2	0
0	fawn	11/19/13	2:19:00	trough4	t	10	breed	a	0	1	0	0	0	0	0	1	6.2
1	fawn	12/23/14	2:19:19	boundary_pile	p	15	post	b	0	1	0	0	0	0	0	1	0
1	fawn	12/08/14	2:21:53	trough2	t	13	post	b	0	1	1	0	0	0	0	2	0
1	fawn	11/10/14	2:22:15	boundary_pile	p	9	breed	b	0	1	1	0	0	0	0	2	0
0	fawn	11/04/14	2:22:25	hayfield_pile	p	8	breed	b	0	1	0	0	0	0	0	1	0
0	fawn	11/24/14	2:22:28	trough1600	t	11	breed	b	0	1	1	0	0	0	0	2	0
0	fawn	11/18/14	2:23:08	trough2	t	10	breed	b	0	1	0	0	0	0	0	1	0
0	fawn	12/10/14	2:23:15	skymeadow	g	13	post	b	0	1	1	0	0	0	0	2	32.1
1	fawn	12/01/14	2:24:06	trough3.2	t	12	post	b	0	1	0	0	0	0	0	1	0
0	fawn	10/20/14	2:24:07	hayfield_pile	p	6	pre	b	0	1	1	0	0	0	0	2	0
0	fawn	12/15/14	2:25:19	airport	g	14	post	b	0	1	0	0	0	0	0	1	47.1
0	fawn	12/10/14	2:25:29	trough3.2	t	13	post	b	0	1	1	0	0	0	0	2	0
0	fawn	10/21/14	2:25:46	trough3.2	t	6	pre	b	0	1	0	0	0	0	0	1	0
0	fawn	12/22/14	2:25:50	trough1000	t	15	post	b	0	1	0	0	0	0	0	1	9.5
0	fawn	12/23/14	2:26:04	boundary_pile	p	15	post	b	0	1	0	0	0	0	0	1	0
0	fawn	12/25/13	2:26:08	sc_entrance	g	15	post	a	0	1	1	0	0	0	0	3	17.1
1	fawn	11/10/14	2:26:16	trough1000	t	9	breed	b	0	1	0	0	0	0	0	1	9.5
0	fawn	11/10/14	2:27:54	boundary_pile	p	9	breed	b	0	1	0	0	0	0	0	1	0
0	fawn	11/24/14	2:28:07	trough1600	t	11	breed	b	0	1	1	0	0	0	0	2	0
1	fawn	12/08/14	2:30:18	trough2	t	13	post	b	0	1	1	0	0	0	0	2	0
0	fawn	10/23/13	2:30:40	trough4	t	6	pre	a	0	1	0	0	0	0	0	1	6.2
0	fawn	12/22/14	2:30:53	boundary_pile	p	15	post	b	0	1	0	0	0	0	0	1	0
0	fawn	12/10/14	2:32:01	trough3.2	t	13	post	b	0	1	1	0	0	0	0	3	0
1	fawn	12/10/14	2:32:01	trough3.2	t	13	post	b	0	1	1	0	0	0	0	3	0
0	fawn	12/11/13	2:32:05	longleaf	g	13	post	a	0	1	0	0	0	0	0	1	17.3
0	fawn	11/04/14	2:33:02	hayfield_pile	p	8	breed	b	0	1	0	0	0	0	0	1	0
0	fawn	11/10/14	2:33:06	boundary_pile	p	9	breed	b	0	1	0	0	0	0	0	1	0
1	fawn	10/20/14	2:33:09	hayfield_pile	p	6	pre	b	0	1	1	0	0	0	0	2	0
0	fawn	12/15/14	2:33:33	airport	g	14	post	b	0	1	1	0	0	0	0	2	47.1
0	fawn	12/24/13	2:33:38	longleaf	g	15	post	a	0	1	0	0	0	0	0	1	17.3
1	fawn	12/25/13	2:33:49	sc_entrance	g	15	post	a	0	1	1	0	0	0	0	3	17.1
1	fawn	12/03/14	2:36:42	wpw_pile	p	12	post	b	0	1	0	0	0	0	0	1	0
0	fawn	12/22/14	2:36:47	boundary_pile	p	15	post	b	0	1	0	0	0	0	0	1	0
0	fawn	10/08/13	2:37:00	haven	g	4	pre	a	0	1	0	0	0	0	0	1	58
1	fawn	09/23/13	2:37:26	skymeadow	g	2	pre	a	0	1	1	0	0	0	0	2	32.1
0	fawn	12/11/13	2:38:08	longleaf	g	13	post	a	0	1	0	0	0	0	0	1	17.3
0	fawn	10/23/13	2:38:12	haven	g	6	pre	a	0	1	0	0	0	0	0	1	58
0	fawn	12/15/14	2:40:28	airport	g	14	post	b	0	1	0	0	0	0	0	1	47.1
0	fawn	12/24/13	2:40:59	longleaf	g	15	post	a	0	1	0	0	0	0	0	1	17.3
1	fawn	10/08/13	2:42:00	haven	g	4	pre	a	0	1	0	0	0	0	0	1	58
0	fawn	11/26/14	2:43:09	haven	g	11	breed	b	0	1	1	0	0	0	0	4	47.4
0	fawn	12/18/13	2:43:19	longleaf	g	14	post	a	0	1	0	0	0	0	0	1	17.3
0	fawn	12/10/14	2:43:37	trough3.2	t	13	post	b	0	1	0	0	0	0	0	2	0
0	fawn	12/10/14	2:43:37	trough3.2	t	13	post	b	0	1	0	0	0	0	0	2	0
1	fawn	12/25/13	2:43:50	haven	g	15	post	a	0	1	0	0	0	0	0	2	58
0	fawn	12/25/13	2:43:50	haven	g	15	post	a	0	1	0	0	0	0	0	2	58
1	fawn	11/04/14	2:44:15	hayfield_pile	p	8	breed	b	0	1	1	0	0	0	0	2	0
1	fawn	10/08/13	2:48:00	haven	g	4	pre	a	0	1	1	0	0	0	0	3	58
0	fawn	11/26/14	2:48:15	haven	g	11	breed	b	0	1	1	0	0	0	0	4	47.4
0	fawn	12/01/14	2:48:40	trough3.2	t	12	post	b	0	1	1	0	0	0	0	2	0
1	fawn	12/03/14	2:50:07	wpw_pile	p	12	post	b	0	1	0	0	0	0	0	1	0
0	fawn	09/23/14	2:50:30	wpw_pile	p	2	pre	b	0	1	1	0	0	0	0	2	0
0	fawn	11/04/14	2:51:14	hayfield_pile	p	8	breed	b	0	1	1	0	0	0	0	2	0
1	fawn	12/10/14	2:51:43	trough3.2	t	13	post	b	0	1	0	0	0	0	0	1	0
0	fawn	09/30/13	2:52:07	haven	g	3	pre	a	0	1	1	0	0	0	0	3	58
0	fawn	09/30/13	2:52:07	haven	g	3	pre	a	0	1	1	0	0	0	0	3	58
0	fawn	12/01/14	2:55:13	boundary_pile	p	12	post	b	0	1	0	0	0	0	0	1	0
0	fawn	11/03/14	2:55:14	wpw_pile	p	8	breed	b	0	1	0	0	0	0	0	1	0
1	fawn	10/20/14	2:55:52	hayfield_pile	p	6	pre	b	0	1	1	0	0	0	0	2	0
0	fawn	11/12/14	2:56:35	trough1600	t	9	breed	b	0	1	1	0	0	0	0	4	0
0	fawn	11/04/14	2:59:25	trough3.2	t	8	breed	b	0	1	0	0	0	0	0	1	0
1	fawn	12/25/13	2:59:46	wpw	g	15	post	a	0	1	1	0	0	0	0	2	36.6
0	fawn	12/17/14	2:59:47	trough1600	t	14	post	b	0	1	0	0	0	0	0	1	0
1	fawn	12/02/14	3:00:25	boundary_pile	p	12	post	b	0	1	1	0	0	0	0	2	0
1	fawn	11/03/14	3:00:50	wpw_pile	p	8	breed	b	0	1	0	0	0	0	0	1	0
0	fawn	12/01/14	3:01:14	boundary_pile	p	12	post	b	0	1	0	0	0	0	0	1	0
1	fawn	11/12/14	3:01:43	trough1600	t	9	breed	b	0	1	1	0	0	0	0	3	0
0	fawn	11/03/14	3:02:38	trough1600	t	8	breed	b	0	1	0	0	0	0	0	1	0
1	fawn	12/24/13	3:04:24	skymeadow	g	15	post	a	0	1	0	1	0	1	0	2	32.1
0	fawn	12/30/14	3:05:14	trough3.2	t	16	post	b	0	1	1	0	0	0	0	2	0
0	fawn	12/25/13	3:05:23	wpw	g	15	post	a	0	1	1	0	0	0	0	2	36.6
1	fawn	12/17/14	3:05:26	trough1600	t	14	post	b	0	1	1	0	0	0	0	3	0
1	fawn	10/29/14	3:05:34	trough1600	t	7	breed	b	0	1	1	0	0	0	0	2	0
0	fawn	12/25/13	3:05:52	skymeadow	g	15	post	a	0	1	0	0	0	0	0	1	32.1
1	fawn	09/18/13	3:09:00	sc_entrance	g	1	pre	a	0	1	0	1	0	1	0	2	17.1
0	fawn	12/09/14	3:09:52	trough1	t	13	post	b	0	1	0	0	0	0	0	2	5.9
0	fawn	12/09/14	3:09:52	trough1	t	13	post	b	0	1	0	0	0	0	0	2	5.9
1	fawn	11/03/14	3:09:59	trough1600	t	8	breed	b	0	1	1	0	0	0	0	2	0
1	fawn	12/22/14	3:10:08	trough1600	t	15	post	b	0	1	1	0	0	0	0	4	0
1	fawn	10/29/14	3:10:35	trough1600	t	7	breed	b	0	1	1	0	0	0	0	2	0
1	fawn	12/02/14	3:10:49	boundary_pile	p	12	post	b	0	1	0	0	0	0	0	1	0
0	fawn	12/25/13	3:10:53	wpw	g	15	post	a	0	1	1	0	0	0	0	2	36.6
0	fawn	11/19/13	3:11:00	hoot_east	g	10	breed	a	0	1	0	0	0	0	0	1	52.3
0	fawn	12/15/14	3:13:04	trough2	t	14	post	b	0	1	1	0	0	0	0	2	0
0	fawn	12/09/14	3:14:52	trough1	t	13	post	b	0	1	1	0	0	0	0	3	5.9
0	fawn	12/09/14	3:14:52	trough1	t	13	post	b	0	1	1	0	0	0	0	3	5.9
1	fawn	12/30/14	3:15:10	trough3.2	t	16	post	b	0	1	0	0	0	0	0	1	0
0	fawn	10/02/13	3:15:40	haven	g	3	pre	a	0	1	0	0	0	0	0	1	58
0	fawn	12/25/13	3:16:28	wpw	g	15	post	a	0	1	1	0	0	0	0	3	36.6
0	fawn	12/25/13	3:16:28	wpw	g	15	post	a	0	1	1	0	0	0	0	3	36.6
0	fawn	10/22/13	3:18:20	longleaf	g	6	pre	a	0	1	0	0	0	0	0	1	17.3
1	fawn	12/09/14	3:20:04	trough1	t	13	post	b	0	1	1	0	0	0	0	3	5.9
0	fawn	10/21/14	3:20:20	trough3.2	t	6	pre	b	0	1	1	0	0	0	0	2	0
0	fawn	12/15/14	3:20:25	trough2	t	14	post	b	0	1	1	0	0	0	0	3	0
1	fawn	12/15/14	3:20:25	trough2	t	14	post	b	0	1	1	0	0	0	0	3	0
0	fawn	10/08/13	3:21:00	haven	g	4	pre	a	0	1	0	0	0	0	0	1	58
0	fawn	12/02/14	3:22:30	boundary_pile	p	12	post	b	0	1	0	0	0	0	0	1	0
0	fawn	10/01/13	3:24:25	hoot_east	g	3	pre	a	0	1	0	0	0	0	0	1	52.3
0	fawn	12/09/14	3:25:18	trough1	t	13	post	b	0	1	1	0	0	0	0	2	5.9
0	fawn	12/02/14	3:25:22	hootwest	g	12	post	b	0	1	0	0	0	0	0	1	29.5
1	fawn	12/15/14	3:26:37	trough2	t	14	post	b	0	1	1	0	0	0	0	2	0
1	fawn	11/20/13	3:27:28	longleaf	g	10	breed	a	0	1	1	0	0	0	0	3	17.3
0	fawn	11/20/13	3:27:28	longleaf	g	10	breed	a	0	1	1	0	0	0	0	3	17.3
0	fawn	10/22/13	3:27:52	wpw	g	6	pre	a	0	1	0	0	0	0	0	1	36.6
1	fawn	10/01/13	3:29:25	hoot_east	g	3	pre	a	0	1	0	0	0	0	0	1	52.3
0	fawn	12/31/14	3:30:49	airport	g	16	post	b	0	1	0	0	0	0	0	1	47.1
0	fawn	11/27/13	3:32:00	trough3.1	t	11	breed	a	0	1	0	0	0	0	0	1	7.3
1	fawn	11/20/13	3:32:46	longleaf	g	10	breed	a	0	1	0	0	0	0	0	2	17.3
1	fawn	11/20/13	3:32:46	longleaf	g	10	breed	a	0	1	0	0	0	0	0	2	17.3
0	fawn	09/30/13	3:33:10	skymeadow	g	3	pre	a	0	0	0	0	1	1	0	1	32.1
0	fawn	11/12/14	3:34:12	hayfield_pile	p	9	breed	b	0	1	0	0	0	0	0	1	0
0	fawn	12/31/13	3:34:51	trough1	t	16	post	a	0	1	0	0	0	0	0	1	5.9
0	fawn	12/31/14	3:35:57	airport	g	16	post	b	0	1	0	0	0	0	0	1	47.1
0	fawn	10/14/13	3:37:31	skymeadow	g	5	pre	a	0	1	0	0	0	0	0	1	32.1
0	fawn	12/31/13	3:43:00	trough1	t	16	post	a	0	1	0	0	0	0	0	1	5.9
0	fawn	10/06/14	3:43:24	hayfield_pile	p	4	pre	b	0	1	1	0	0	0	0	3	0
0	fawn	12/08/14	3:46:13	wpw_pile	p	13	post	b	0	1	0	0	0	0	0	1	0
1	fawn	09/18/13	3:48:00	sc_entrance	g	1	pre	a	0	1	1	0	0	0	0	2	17.1
0	fawn	10/06/14	3:48:36	hayfield_pile	p	4	pre	b	0	1	0	0	0	0	0	1	0
0	fawn	11/27/13	3:49:00	trough3.1	t	11	breed	a	0	1	0	0	0	0	0	1	7.3
0	fawn	12/30/14	3:49:26	boundary_pile	p	16	post	b	0	1	0	0	0	0	0	1	0
0	fawn	12/23/14	3:50:07	hayfield_pile	p	15	post	b	0	1	1	0	0	0	0	2	0
1	fawn	10/01/13	3:51:35	hoot_east	g	3	pre	a	0	1	0	0	0	0	0	1	52.3
1	fawn	10/21/13	3:52:03	trough4	t	6	pre	a	0	1	0	0	0	0	0	1	6.2
0	fawn	10/27/14	3:52:23	hayfield_pile	p	7	breed	b	0	1	0	0	0	0	0	1	0
1	fawn	11/25/13	3:52:46	trough3.1	t	11	breed	a	0	1	0	0	0	0	0	1	7.3
0	fawn	12/30/14	3:54:40	boundary_pile	p	16	post	b	0	1	0	0	0	0	0	1	0
0	fawn	12/25/13	3:57:15	longleaf	g	15	post	a	0	1	0	0	0	0	0	2	17.3
0	fawn	12/25/13	3:57:15	longleaf	g	15	post	a	0	1	0	0	0	0	0	2	17.3
0	fawn	10/07/14	3:57:22	wpw_pile	p	4	pre	b	0	1	1	0	0	0	0	2	0
0	fawn	10/06/14	3:58:36	wpw_pile	p	4	pre	b	0	1	0	0	0	0	0	1	0
0	fawn	10/07/13	4:00:00	hoot_east	g	4	pre	a	0	1	0	0	0	0	0	1	52.3
0	fawn	09/25/13	4:01:50	skymeadow	g	2	pre	a	0	1	0	0	1	1	0	2	32.1
0	fawn	10/27/14	4:02:25	hayfield_pile	p	7	breed	b	0	1	1	0	0	0	0	2	0
1	fawn	12/31/14	4:02:48	airport	g	16	post	b	0	1	1	0	0	0	0	2	47.1
0	fawn	10/23/13	4:02:59	longleaf	g	6	pre	a	0	1	1	0	0	0	0	3	17.3
0	fawn	12/31/13	4:03:13	trough1	t	16	post	a	0	1	0	0	0	0	0	1	5.9
0	fawn	10/06/14	4:03:37	wpw_pile	p	4	pre	b	0	1	1	0	0	0	0	2	0
0	fawn	10/07/14	4:04:29	wpw_pile	p	4	pre	b	0	1	1	0	0	0	0	2	0
0	fawn	10/07/13	4:05:00	hoot_east	g	4	pre	a	0	1	0	0	0	0	0	1	52.3
1	fawn	11/04/14	4:05:39	trough2	t	8	breed	b	0	1	1	0	0	0	0	2	0
0	fawn	09/25/13	4:06:51	haven	g	2	pre	a	0	1	1	0	0	0	0	2	58
0	fawn	09/25/13	4:06:51	skymeadow	g	2	pre	a	0	1	0	0	0	0	0	1	32.1
0	fawn	11/10/14	4:08:19	trough1000	t	9	breed	b	0	1	1	0	0	0	0	2	9.5
0	fawn	10/01/13	4:08:56	sc_entrance	g	3	pre	a	0	1	1	0	0	0	0	3	17.1
0	fawn	10/01/13	4:08:56	sc_entrance	g	3	pre	a	0	1	1	0	0	0	0	3	17.1
0	fawn	10/21/13	4:09:02	haven	g	6	pre	a	0	1	0	0	0	0	0	1	58
0	fawn	10/23/13	4:09:22	longleaf	g	6	pre	a	0	1	0	0	0	0	0	1	17.3
1	fawn	10/27/14	4:09:36	hayfield_pile	p	7	breed	b	0	1	1	0	0	0	0	2	0
0	fawn	10/22/13	4:10:02	longleaf	g	6	pre	a	0	1	0	0	0	0	0	1	17.3
0	fawn	10/22/13	4:10:02	skymeadow	g	6	pre	a	0	0	0	0	1	1	0	1	32.1
0	fawn	10/16/13	4:10:19	sc_entrance	g	5	pre	a	0	1	1	0	0	0	0	2	17.1
1	fawn	10/16/13	4:10:19	skymeadow	g	5	pre	a	0	1	1	0	0	0	0	2	32.1
0	fawn	11/04/14	4:10:41	trough2	t	8	breed	b	0	1	1	0	0	0	0	2	0
0	fawn	10/16/13	4:14:24	longleaf	g	5	pre	a	0	1	0	0	0	0	0	1	17.3
0	fawn	10/27/14	4:14:41	hayfield_pile	p	7	breed	b	0	1	0	0	0	0	0	1	0
1	fawn	10/22/13	4:15:15	longleaf	g	6	pre	a	0	1	0	0	0	0	0	1	17.3
0	fawn	12/31/14	4:17:26	airport	g	16	post	b	0	1	0	0	0	0	0	1	47.1
0	fawn	01/01/14	4:19:00	trough1	t	16	post	a	0	1	0	0	0	0	0	1	5.9
0	fawn	11/19/13	4:19:14	longleaf	g	10	breed	a	0	1	0	1	0	1	0	2	17.3
0	fawn	10/22/13	4:21:02	sc_entrance	g	6	pre	a	0	1	0	0	0	0	0	1	17.1
0	fawn	12/24/13	4:21:10	haven	g	15	post	a	0	1	0	0	0	0	0	1	58
1	fawn	09/24/13	4:21:30	sc_entrance	g	2	pre	a	0	1	1	0	0	0	0	3	17.1
0	fawn	09/24/13	4:21:30	skymeadow	g	2	pre	a	0	0	0	0	1	1	0	1	32.1
0	fawn	10/27/14	4:23:37	hayfield_pile	p	7	breed	b	0	1	0	0	0	0	0	1	0
0	fawn	12/15/14	4:24:01	haven	g	14	post	b	0	1	1	0	0	0	0	2	47.4
1	fawn	10/29/14	4:24:38	wpw_pile	p	7	breed	b	0	1	0	0	0	0	0	1	0
0	fawn	12/24/13	4:26:15	sc_entrance	g	15	post	a	0	1	0	0	0	0	0	1	17.1
0	fawn	10/22/13	4:27:54	skymeadow	g	6	pre	a	0	0	0	0	1	1	0	1	32.1
0	fawn	01/01/14	4:28:00	trough1	t	16	post	a	0	1	0	0	0	0	0	1	5.9
0	fawn	12/25/13	4:28:36	haven	g	15	post	a	0	1	0	0	0	0	0	1	58
1	fawn	12/15/14	4:29:59	haven	g	14	post	b	0	1	0	0	0	0	0	1	47.4
0	fawn	12/31/13	4:30:37	trough1	t	16	post	a	0	1	0	0	0	0	0	1	5.9
1	fawn	12/31/13	4:30:37	trough3.1	t	16	post	a	0	1	0	0	0	0	0	1	7.3
0	fawn	12/23/13	4:31:04	hoot_east	g	15	post	a	0	1	0	0	0	0	0	1	52.3
0	fawn	10/21/13	4:31:08	haven	g	6	pre	a	0	1	1	0	0	0	0	3	58
0	fawn	01/01/14	4:34:00	trough1	t	16	post	a	0	1	0	0	0	0	0	1	5.9
0	fawn	12/03/14	4:34:00	hootwest	g	12	post	b	0	1	0	0	0	0	0	1	29.5
1	fawn	12/23/14	4:34:11	hayfield_pile	p	15	post	b	0	1	1	0	0	0	0	2	0
0	fawn	12/31/14	4:34:28	airport	g	16	post	b	0	1	0	0	0	0	0	1	47.1
0	fawn	10/22/13	4:34:29	sc_entrance	g	6	pre	a	0	1	0	1	0	1	0	2	17.1
0	fawn	10/29/14	4:37:40	wpw_pile	p	7	breed	b	0	1	1	0	0	0	0	2	0
0	fawn	12/23/14	4:38:54	trough1600	t	15	post	b	0	1	0	0	0	0	0	1	0
0	fawn	10/07/14	4:39:09	wpw_pile	p	4	pre	b	0	1	1	0	0	0	0	2	0
1	fawn	12/31/14	4:40:05	airport	g	16	post	b	0	1	1	0	0	0	0	2	47.1
0	fawn	12/31/14	4:40:30	skymeadow	g	16	post	b	0	1	0	0	0	0	0	1	32.1
0	fawn	12/31/14	4:43:17	boundary_pile	p	16	post	b	0	1	0	0	0	0	0	1	0
0	fawn	09/16/13	4:44:00	haven	g	1	pre	a	0	1	0	0	0	0	0	1	58
0	fawn	11/11/14	4:44:46	trough1600	t	9	breed	b	0	1	0	0	0	0	0	1	0
0	fawn	01/01/14	4:45:26	whitetail	g	16	post	a	0	1	0	1	0	1	0	2	55.2
0	fawn	12/25/13	4:46:00	haven	g	15	post	a	0	1	0	0	0	0	0	1	58
0	fawn	11/11/14	4:50:53	trough1600	t	9	breed	b	0	1	0	0	0	0	0	1	0
0	fawn	11/17/14	4:51:32	wpw_pile	p	10	breed	b	0	1	1	0	0	0	0	2	0
0	fawn	10/21/13	4:57:29	skymeadow	g	6	pre	a	0	1	0	0	0	0	0	1	32.1
0	fawn	12/02/14	4:57:58	trough1600	t	12	post	b	0	1	0	0	0	0	0	1	0
0	fawn	12/25/13	4:58:37	hoot_east	g	15	post	a	0	1	0	0	0	0	0	1	52.3
0	fawn	12/17/13	4:59:38	whitetail	g	14	post	a	0	1	0	0	0	0	0	1	55.2
1	fawn	11/17/14	5:02:46	wpw_pile	p	10	breed	b	0	1	1	0	0	0	0	2	0
0	fawn	12/24/13	5:02:49	sc_entrance	g	15	post	a	0	1	1	0	0	0	0	2	17.1
0	fawn	11/05/14	5:03:05	wpw_pile	p	8	breed	b	0	1	1	0	0	0	0	2	0
0	fawn	12/31/13	5:03:26	wpw	g	16	post	a	0	1	0	0	0	0	0	1	36.6
0	fawn	12/25/13	5:04:44	hoot_east	g	15	post	a	0	1	0	0	0	0	0	1	52.3
0	fawn	12/17/13	5:06:45	whitetail	g	14	post	a	0	1	0	0	0	0	0	1	55.2
0	fawn	10/13/14	5:08:02	hayfield_pile	p	5	pre	b	0	1	1	0	0	0	0	2	0
0	fawn	11/10/14	5:08:02	hayfield_pile	p	9	breed	b	0	1	0	0	0	0	0	1	0
0	fawn	09/18/13	5:09:00	sc_entrance	g	1	pre	a	0	1	0	0	0	0	0	1	17.1
0	fawn	10/16/13	5:09:40	sc_entrance	g	5	pre	a	0	1	1	0	0	0	0	2	17.1
0	fawn	11/11/14	5:11:08	hayfield_pile	p	9	breed	b	0	1	0	0	0	0	0	1	0
0	fawn	12/25/13	5:11:17	sc_entrance	g	15	post	a	0	1	1	0	0	0	0	2	17.1
0	fawn	12/17/13	5:11:47	whitetail	g	14	post	a	0	1	0	0	0	0	0	1	55.2
0	fawn	12/17/14	5:13:13	airport	g	14	post	b	0	1	0	0	0	0	0	1	47.1
0	fawn	12/15/14	5:13:33	haven	g	14	post	b	0	1	0	0	0	0	0	1	47.4
0	fawn	12/31/14	5:14:02	airport	g	16	post	b	0	1	0	0	0	0	0	1	47.1
1	fawn	11/10/14	5:15:44	hayfield_pile	p	9	breed	b	0	1	0	0	0	0	0	1	0
0	fawn	11/26/14	5:15:58	haven	g	11	breed	b	0	1	1	0	0	0	0	3	47.4
0	fawn	12/25/13	5:16:46	haven	g	15	post	a	0	1	1	0	0	0	0	3	58
0	fawn	12/25/13	5:16:46	haven	g	15	post	a	0	1	1	0	0	0	0	3	58
0	fawn	11/11/14	5:17:12	hayfield_pile	p	9	breed	b	0	1	1	0	0	0	0	2	0
0	fawn	12/15/14	5:18:50	haven	g	14	post	b	0	1	0	0	0	0	0	1	47.4
0	fawn	12/31/14	5:19:04	airport	g	16	post	b	0	1	0	0	0	0	0	1	47.1
0	fawn	12/17/14	5:19:37	airport	g	14	post	b	0	1	0	0	0	0	0	1	47.1
0	fawn	12/31/14	5:21:25	skymeadow	g	16	post	b	0	1	0	0	0	0	0	1	32.1
0	fawn	12/16/13	5:25:33	longleaf	g	14	post	a	0	1	0	0	0	0	0	1	17.3
1	fawn	12/15/14	5:25:38	airport	g	14	post	b	0	1	1	0	0	0	0	2	47.1
0	fawn	12/10/14	5:26:11	trough2	t	13	post	b	0	1	0	0	0	0	0	1	0
0	fawn	12/31/14	5:26:32	skymeadow	g	16	post	b	0	1	0	0	0	0	0	1	32.1
0	fawn	10/09/13	5:27:00	hoot_east	g	4	pre	a	0	1	0	0	0	0	0	1	52.3
1	fawn	10/29/14	5:27:02	hayfield_pile	p	7	breed	b	0	1	1	0	0	0	0	2	0
1	fawn	12/18/13	5:30:15	skymeadow	g	14	post	a	0	1	0	0	0	0	0	1	32.1
0	fawn	10/23/13	5:30:16	trough2	t	6	pre	a	0	1	0	0	0	0	0	1	0
0	fawn	12/08/14	5:32:13	hootwest	g	13	post	b	0	1	0	0	0	0	0	1	29.5
1	fawn	12/31/14	5:32:20	skymeadow	g	16	post	b	0	1	0	0	0	0	0	1	32.1
0	fawn	12/10/14	5:34:51	trough2	t	13	post	b	0	1	0	0	0	0	0	1	0
0	fawn	12/18/13	5:35:34	skymeadow	g	14	post	a	0	1	0	1	0	1	0	2	32.1
0	fawn	10/23/13	5:36:51	trough2	t	6	pre	a	0	1	0	0	0	0	0	1	0
0	fawn	12/08/14	5:37:32	hootwest	g	13	post	b	0	1	0	0	0	0	0	1	29.5
1	fawn	10/09/13	5:39:00	hoot_east	g	4	pre	a	0	1	0	0	0	0	0	1	52.3
0	fawn	12/31/13	5:42:00	trough1	t	16	post	a	0	1	0	0	0	0	0	1	5.9
0	fawn	11/19/14	5:43:19	boundary_pile	p	10	breed	b	0	1	0	0	0	0	0	1	0
0	fawn	12/18/13	5:43:22	trough3.1	t	14	post	a	0	1	0	0	0	0	0	1	7.3
0	fawn	10/14/13	5:44:00	sc_entrance	g	5	pre	a	0	1	1	0	0	0	0	2	17.1
1	fawn	12/08/14	5:45:38	hootwest	g	13	post	b	0	1	0	0	0	0	0	1	29.5
0	fawn	12/25/13	5:46:00	sc_entrance	g	15	post	a	0	1	0	0	0	0	0	1	17.1
0	fawn	10/23/13	5:46:16	haven	g	6	pre	a	0	1	1	0	0	0	0	2	58
0	fawn	12/31/13	5:47:00	trough1	t	16	post	a	0	1	0	0	0	0	0	1	5.9
0	fawn	12/01/14	5:47:41	boundary_pile	p	12	post	b	0	1	1	0	0	0	0	2	0
0	fawn	12/01/14	5:53:21	boundary_pile	p	12	post	b	0	1	0	0	0	0	0	1	0
1	fawn	12/25/13	5:54:00	sc_entrance	g	15	post	a	0	1	0	0	0	0	0	1	17.1
0	fawn	11/19/14	5:54:25	boundary_pile	p	10	breed	b	0	1	0	0	0	0	0	1	0
0	fawn	12/18/13	5:56:05	trough3.1	t	14	post	a	0	1	1	0	0	0	0	2	7.3
1	fawn	10/06/14	5:58:09	hayfield_pile	p	4	pre	b	0	1	1	0	0	0	0	2	0
1	fawn	11/19/14	5:59:34	boundary_pile	p	10	breed	b	0	1	0	0	0	0	0	1	0
0	fawn	10/21/13	6:00:01	longleaf	g	6	pre	a	0	1	0	0	0	0	0	1	17.3
0	fawn	12/31/13	6:04:00	trough1	t	16	post	a	0	1	0	0	0	0	0	1	5.9
0	fawn	10/22/14	6:08:04	trough3.2	t	6	pre	b	0	1	1	0	0	0	0	3	0
0	fawn	10/23/13	6:10:46	wpw	g	6	pre	a	0	1	1	0	0	0	0	3	36.6
1	fawn	10/23/13	6:10:46	wpw	g	6	pre	a	0	1	1	0	0	0	0	3	36.6
0	fawn	12/03/14	6:11:01	boundary_pile	p	12	post	b	0	1	0	0	0	0	1	2	0
0	fawn	10/23/13	6:16:29	longleaf	g	6	pre	a	0	1	0	0	0	0	0	1	17.3
0	fawn	10/23/13	6:16:29	haven	g	6	pre	a	0	1	1	0	0	0	0	2	58
0	fawn	12/10/13	6:16:30	skymeadow	g	13	post	a	0	1	1	0	0	0	0	2	32.1
0	fawn	12/03/14	6:16:57	boundary_pile	p	12	post	b	0	1	0	0	0	0	0	1	0
0	fawn	10/08/14	6:18:15	wpw_pile	p	4	pre	b	1	1	1	0	0	0	0	2	0
0	fawn	12/17/14	6:19:44	trough1	t	14	post	b	0	1	1	0	0	0	0	2	5.9
0	fawn	10/13/14	6:21:06	hayfield_pile	p	5	pre	b	1	1	0	0	0	0	0	1	0
1	fawn	11/25/14	6:21:42	haven	g	11	breed	b	0	1	0	0	0	0	0	1	47.4
0	fawn	12/03/14	6:23:07	boundary_pile	p	12	post	b	0	1	0	0	0	0	0	1	0
0	fawn	09/16/13	6:24:00	sc_entrance	g	1	pre	a	1	1	1	0	0	0	0	2	17.1
1	fawn	10/08/14	6:25:05	wpw_pile	p	4	pre	b	1	1	1	0	0	0	0	2	0
0	fawn	11/03/14	6:27:44	hootwest	g	8	breed	b	0	1	0	0	0	0	0	1	29.5
0	fawn	12/03/14	6:30:50	boundary_pile	p	12	post	b	0	1	0	0	0	0	0	1	0
1	fawn	12/23/14	6:32:27	boundary_pile	p	15	post	b	0	1	0	0	0	0	0	1	0
0	fawn	10/08/14	6:34:07	wpw_pile	p	4	pre	b	1	1	1	0	0	0	0	2	0
0	fawn	12/23/13	6:34:19	wpw	g	15	post	a	0	1	0	0	0	0	0	1	36.6
0	fawn	12/23/13	6:34:19	hoot_east	g	15	post	a	0	1	0	0	0	0	0	1	52.3
0	fawn	12/23/13	6:34:19	skymeadow	g	15	post	a	0	1	0	0	0	0	1	2	32.1
0	fawn	10/06/14	6:35:55	wpw_pile	p	4	pre	b	1	1	0	0	0	0	0	1	0
0	fawn	09/16/13	6:36:00	haven	g	1	pre	a	1	1	1	0	0	0	0	2	58
0	fawn	12/03/14	6:36:00	boundary_pile	p	12	post	b	0	1	0	0	0	0	0	1	0
1	fawn	11/04/14	6:38:19	hayfield_pile	p	8	breed	b	1	1	0	0	0	0	0	1	0
0	fawn	11/19/13	6:40:00	sc_entrance	g	10	breed	a	0	1	0	0	0	0	0	1	17.1
0	fawn	12/31/13	6:41:00	trough1	t	16	post	a	0	1	0	0	0	0	0	1	5.9
0	fawn	12/02/14	6:41:46	wpw_pile	p	12	post	b	0	1	1	0	0	0	0	3	0
0	fawn	10/16/13	6:43:00	sc_entrance	g	5	pre	a	1	1	0	0	0	0	0	1	17.1
0	fawn	11/04/14	6:43:30	hayfield_pile	p	8	breed	b	1	1	0	0	0	0	0	1	0
0	fawn	12/17/13	6:43:44	longleaf	g	14	post	a	0	1	0	0	0	0	0	1	17.3
0	fawn	09/16/13	6:45:00	haven	g	1	pre	a	1	1	1	0	0	0	0	2	58
0	fawn	10/02/13	6:45:00	sc_entrance	g	3	pre	a	1	1	1	0	0	0	0	2	17.1
0	fawn	11/26/14	6:45:20	trough1600	t	11	breed	b	0	1	0	0	0	0	0	1	0
0	fawn	12/31/13	6:46:00	trough1	t	16	post	a	0	1	0	1	0	1	0	2	5.9
0	fawn	10/06/14	6:46:16	wpw_pile	p	4	pre	b	1	1	1	0	0	0	0	2	0
0	fawn	12/17/13	6:49:11	longleaf	g	14	post	a	0	1	0	0	0	0	0	1	17.3
0	fawn	10/29/14	6:49:14	hayfield_pile	p	7	breed	b	1	1	0	0	0	0	0	1	0
1	fawn	10/30/13	6:49:46	sc_entrance	g	7	breed	a	1	1	0	0	0	0	0	1	17.1
0	fawn	12/29/14	6:49:49	trough1	t	16	post	b	0	1	1	0	0	0	0	2	5.9
0	fawn	10/06/14	6:49:54	trough1000	t	4	pre	b	1	1	1	0	0	0	0	3	9.5
0	fawn	11/25/14	6:50:01	wpw_pile	p	11	breed	b	1	1	0	0	0	0	0	1	0
1	fawn	11/26/14	6:50:36	trough1600	t	11	breed	b	1	1	1	0	0	0	0	2	0
1	fawn	10/06/14	6:51:39	wpw_pile	p	4	pre	b	1	1	1	0	0	0	0	2	0
1	fawn	11/04/14	6:51:44	hayfield_pile	p	8	breed	b	1	1	0	0	0	0	0	1	0
1	fawn	12/03/14	6:52:09	trough3.2	t	12	post	b	0	1	1	0	0	0	0	3	0
0	fawn	11/19/14	6:52:24	skymeadow	g	10	breed	b	1	1	0	0	0	0	0	1	32.1
1	fawn	10/02/13	6:53:00	sc_entrance	g	3	pre	a	1	1	1	0	0	0	0	2	17.1
0	fawn	12/09/14	6:54:53	hayfield_pile	p	13	post	b	0	1	1	0	0	0	0	2	0
0	fawn	10/14/13	6:55:15	longleaf	g	5	pre	a	1	1	0	0	0	0	0	1	17.3
0	fawn	10/16/13	6:56:00	sc_entrance	g	5	pre	a	1	1	0	0	0	0	0	1	17.1
0	fawn	12/18/13	6:56:22	whitetail	g	14	post	a	0	1	0	0	0	0	0	1	55.2
0	fawn	11/25/14	6:56:27	wpw_pile	p	11	breed	b	1	1	0	0	0	0	0	1	0
0	fawn	12/25/13	6:57:00	trough1	t	15	post	a	0	1	1	0	0	0	0	2	5.9
1	fawn	12/29/14	6:59:10	trough1	t	16	post	b	0	1	1	0	0	0	0	3	5.9
1	fawn	10/15/14	6:59:14	trough3.2	t	5	pre	b	1	1	1	0	0	0	0	2	0
0	fawn	11/25/14	6:59:20	trough2	t	11	breed	b	1	1	0	0	0	0	0	1	0
0	fawn	12/09/14	7:01:01	hayfield_pile	p	13	post	b	1	1	1	0	0	0	0	3	0
0	fawn	12/03/14	7:02:18	trough3.2	t	12	post	b	1	1	1	0	0	0	0	3	0
0	fawn	10/02/13	7:03:00	sc_entrance	g	3	pre	a	1	1	1	0	0	0	0	2	17.1
0	fawn	10/16/13	7:03:00	sc_entrance	g	5	pre	a	1	1	0	0	0	0	0	1	17.1
0	fawn	09/16/13	7:04:00	sc_entrance	g	1	pre	a	1	1	0	0	0	0	0	1	17.1
0	fawn	11/25/14	7:04:29	trough2	t	11	breed	b	1	1	0	0	0	0	0	2	0
0	fawn	11/25/14	7:04:29	trough2	t	11	breed	b	1	1	0	0	0	0	0	2	0
0	fawn	12/17/13	7:04:54	longleaf	g	14	post	a	0	1	0	0	0	0	0	1	17.3
0	fawn	12/25/13	7:05:00	trough1	t	15	post	a	0	1	0	0	0	0	0	1	5.9
0	fawn	12/18/13	7:05:53	whitetail	g	14	post	a	1	1	0	0	0	0	0	1	55.2
1	fawn	12/02/13	7:07:00	sc_entrance	g	12	post	a	1	1	0	0	0	0	0	1	17.1
0	fawn	12/22/14	7:07:06	boundary_pile	p	15	post	b	0	1	0	0	0	0	0	1	0
0	fawn	11/11/14	7:07:17	trough1600	t	9	breed	b	1	1	0	0	0	0	0	1	0
0	fawn	12/10/14	7:07:24	boundary_pile	p	13	post	b	1	1	0	0	0	0	0	1	0
0	fawn	11/12/14	7:08:45	trough2	t	9	breed	b	1	1	0	0	0	0	0	1	0
0	fawn	09/17/13	7:09:00	sc_entrance	g	1	pre	a	1	1	1	0	0	0	0	2	17.1
0	fawn	12/03/14	7:09:12	trough3.2	t	12	post	b	1	1	1	0	0	0	0	3	0
0	fawn	11/25/14	7:09:40	trough2	t	11	breed	b	1	1	0	0	0	0	0	1	0
0	fawn	12/17/13	7:10:28	longleaf	g	14	post	a	1	1	1	0	0	0	0	2	17.3
0	fawn	09/23/14	7:10:56	wpw_pile	p	2	pre	b	1	1	1	0	0	0	0	2	0
0	fawn	11/11/14	7:12:35	trough1600	t	9	breed	b	1	1	1	0	0	0	0	2	0
1	fawn	10/20/14	7:12:40	haven	g	6	pre	b	1	1	1	0	0	0	0	4	47.4
0	fawn	12/25/13	7:14:00	trough1	t	15	post	a	1	1	0	0	0	0	0	1	5.9
1	fawn	11/12/14	7:14:06	trough2	t	9	breed	b	1	1	1	0	0	0	0	2	0
0	fawn	10/02/13	7:15:00	haven	g	3	pre	a	1	1	1	0	0	0	0	2	58
0	fawn	10/01/13	7:16:00	sc_entrance	g	3	pre	a	1	1	1	0	0	0	0	3	17.1
0	fawn	11/27/13	7:16:00	trough4	t	11	breed	a	1	1	0	0	0	0	0	1	6.2
0	fawn	12/03/14	7:17:01	wpw_pile	p	12	post	b	1	1	1	0	0	0	0	2	0
0	fawn	10/01/13	7:19:00	haven	g	3	pre	a	1	1	0	0	0	0	0	1	58
0	fawn	11/12/14	7:19:17	trough2	t	9	breed	b	1	1	1	0	0	0	0	2	0
0	fawn	12/09/14	7:19:37	trough3.2	t	13	post	b	1	1	1	0	0	0	0	2	0
0	fawn	10/02/13	7:21:00	haven	g	3	pre	a	1	1	1	0	0	0	0	2	58
0	fawn	12/01/14	7:21:24	wpw_pile	p	12	post	b	1	1	0	0	0	0	1	2	0
0	fawn	12/29/14	7:21:36	trough1000	t	16	post	b	1	1	0	0	0	0	0	1	9.5
0	fawn	12/22/14	7:21:43	wpw_pile	p	15	post	b	1	1	0	0	0	0	0	1	0
0	fawn	12/02/14	7:22:15	trough3.2	t	12	post	b	1	1	1	0	0	0	0	3	0
0	fawn	10/01/13	7:24:00	sc_entrance	g	3	pre	a	1	1	1	0	0	0	0	3	17.1
0	fawn	12/09/14	7:26:04	trough3.2	t	13	post	b	1	1	1	0	0	0	0	2	0
1	fawn	10/01/13	7:27:00	haven	g	3	pre	a	1	1	1	0	0	0	0	2	58
0	fawn	12/22/14	7:27:12	wpw_pile	p	15	post	b	1	1	1	0	0	0	0	2	0
0	fawn	12/01/14	7:27:54	wpw_pile	p	12	post	b	1	1	1	0	0	0	0	2	0
0	fawn	10/16/13	7:28:00	sc_entrance	g	5	pre	a	1	1	0	0	0	0	0	1	17.1
1	fawn	12/29/14	7:28:32	trough1000	t	16	post	b	1	1	0	0	0	0	0	1	9.5
0	fawn	10/01/13	7:30:00	sc_entrance	g	3	pre	a	1	1	1	0	0	0	0	3	17.1
0	fawn	12/03/13	7:30:00	trough2	t	12	post	a	1	1	0	0	0	0	0	1	0
1	fawn	12/17/13	7:30:00	sc_entrance	g	14	post	a	1	1	1	0	0	0	0	2	17.1
0	fawn	12/17/14	7:30:54	boundary_pile	p	14	post	b	1	1	0	0	0	0	0	1	0
0	fawn	12/09/14	7:31:10	trough3.2	t	13	post	b	1	1	1	0	0	0	0	2	0
1	fawn	12/08/14	7:34:17	trough2	t	13	post	b	1	1	1	0	0	0	0	2	0
1	fawn	12/17/14	7:35:54	boundary_pile	p	14	post	b	1	1	0	0	0	0	0	1	0
1	fawn	10/07/13	7:36:00	sc_entrance	g	4	pre	a	1	1	1	0	0	0	0	2	17.1
0	fawn	11/25/13	7:36:00	trough3.1	t	11	breed	a	1	1	0	0	0	0	0	1	7.3
0	fawn	12/02/13	7:36:00	haven	g	12	post	a	1	1	0	0	0	0	0	1	58
0	fawn	12/16/13	7:36:00	sc_entrance	g	14	post	a	1	1	0	0	0	0	0	1	17.1
1	fawn	12/18/13	7:37:00	hoot_east	g	14	post	a	1	1	1	0	0	0	0	3	52.3
1	fawn	12/18/13	7:37:00	hoot_east	g	14	post	a	1	1	1	0	0	0	0	3	52.3
1	fawn	10/20/14	7:37:49	trough3.2	t	6	pre	b	1	1	1	0	0	0	0	3	0
0	fawn	12/16/13	7:38:00	trough4	t	14	post	a	1	1	0	0	0	0	0	1	6.2
0	fawn	12/23/14	7:39:28	trough3.2	t	15	post	b	1	1	0	0	0	0	0	1	0
0	fawn	09/29/14	7:39:39	wpw_pile	p	3	pre	b	1	1	0	0	0	0	0	1	0
1	fawn	12/08/14	7:39:54	trough2	t	13	post	b	1	1	1	0	0	0	0	2	0
0	fawn	11/11/14	7:40:36	trough2	t	9	breed	b	1	1	0	0	0	0	0	1	0
0	fawn	12/17/14	7:40:55	boundary_pile	p	14	post	b	1	1	0	0	0	0	0	1	0
0	fawn	11/05/14	7:40:56	wpw_pile	p	8	breed	b	1	1	1	0	0	0	0	3	0
0	fawn	09/17/13	7:41:00	sc_entrance	g	1	pre	a	1	1	1	0	0	0	0	2	17.1
0	fawn	10/09/13	7:41:00	trough3.1	t	4	pre	a	1	1	0	0	0	0	0	1	7.3
1	fawn	11/25/13	7:41:00	trough3.1	t	11	breed	a	1	1	0	0	0	0	0	1	7.3
1	fawn	12/31/13	7:41:00	trough3.1	t	16	post	a	1	1	1	0	0	0	0	2	7.3
0	fawn	10/01/13	7:43:00	sc_entrance	g	3	pre	a	1	1	1	0	0	0	0	3	17.1
0	fawn	12/03/13	7:43:00	trough2	t	12	post	a	1	1	0	0	0	0	0	1	0
0	fawn	12/16/13	7:43:00	sc_entrance	g	14	post	a	1	1	1	0	0	0	0	2	17.1
0	fawn	12/16/13	7:43:00	trough4	t	14	post	a	1	1	0	0	0	0	0	1	6.2
0	fawn	11/26/13	7:44:00	trough4	t	11	breed	a	1	1	0	0	0	0	0	1	6.2
1	fawn	12/23/14	7:44:12	wpw_pile	p	15	post	b	1	1	1	0	0	0	0	3	0
0	fawn	12/23/14	7:44:58	trough3.2	t	15	post	b	1	1	0	0	0	0	0	1	0
0	fawn	11/24/14	7:45:03	trough2	t	11	breed	b	1	1	0	0	0	0	0	2	0
0	fawn	11/24/14	7:45:03	trough2	t	11	breed	b	1	1	0	0	0	0	0	2	0
0	fawn	10/15/13	7:45:38	wpw	g	5	pre	a	1	1	1	0	0	0	0	3	36.6
0	fawn	10/15/13	7:45:38	wpw	g	5	pre	a	1	1	1	0	0	0	0	3	36.6
1	fawn	09/17/13	7:46:00	sc_entrance	g	1	pre	a	1	1	0	0	0	0	0	1	17.1
1	fawn	10/09/13	7:46:00	trough3.1	t	4	pre	a	1	1	0	0	0	0	0	1	7.3
0	fawn	12/31/13	7:46:00	trough3.1	t	16	post	a	1	1	1	0	0	0	0	2	7.3
0	fawn	12/17/14	7:47:43	boundary_pile	p	14	post	b	1	1	0	0	0	0	0	1	0
1	fawn	12/04/13	7:48:00	trough3.1	t	12	post	a	1	1	0	0	0	0	0	1	7.3
0	fawn	12/09/14	7:49:21	trough3.2	t	13	post	b	1	1	1	0	0	0	0	2	0
0	fawn	10/01/13	7:50:00	haven	g	3	pre	a	1	1	1	0	0	0	0	2	58
1	fawn	12/02/14	7:50:32	wpw_pile	p	12	post	b	1	1	0	0	0	0	0	1	0
0	fawn	10/09/13	7:51:00	trough3.1	t	4	pre	a	1	1	0	0	0	0	0	1	7.3
0	fawn	11/26/13	7:51:00	trough4	t	11	breed	a	1	1	0	0	0	0	0	1	6.2
0	fawn	12/03/13	7:51:00	trough4	t	12	post	a	1	1	0	0	0	0	0	1	6.2
0	fawn	10/01/13	7:55:00	haven	g	3	pre	a	1	1	1	0	0	0	0	3	58
0	fawn	12/09/14	7:55:02	trough3.2	t	13	post	b	1	1	1	0	0	0	0	3	0
0	fawn	12/09/14	7:55:02	trough3.2	t	13	post	b	1	1	1	0	0	0	0	3	0
0	fawn	12/03/13	7:57:00	trough4	t	12	post	a	1	1	0	0	0	0	0	1	6.2
0	fawn	12/23/14	7:57:21	trough1600	t	15	post	b	1	1	0	0	0	0	0	1	0
0	fawn	12/31/13	7:59:00	trough3.1	t	16	post	a	1	1	0	0	0	0	0	1	7.3
1	fawn	01/01/14	8:00:00	trough4	t	16	post	a	1	1	0	0	0	0	0	1	6.2
0	fawn	10/01/13	8:01:00	haven	g	3	pre	a	1	1	1	0	0	0	0	3	58
0	fawn	10/01/13	8:02:00	sc_entrance	g	3	pre	a	1	1	1	0	0	0	0	2	17.1
0	fawn	11/19/13	8:02:26	wpw	g	10	breed	a	1	1	1	0	0	0	0	3	36.6
0	fawn	11/19/13	8:02:26	wpw	g	10	breed	a	1	1	1	0	0	0	0	3	36.6
0	fawn	12/02/14	8:02:52	trough2	t	12	post	b	1	1	0	0	0	0	0	1	0
0	fawn	11/20/13	8:04:00	trough3.1	t	10	breed	a	1	1	0	0	0	0	0	1	7.3
0	fawn	12/03/13	8:04:00	trough1	t	12	post	a	1	1	0	0	0	0	0	1	5.9
0	fawn	12/02/14	8:04:20	wpw_pile	p	12	post	b	1	1	1	0	0	0	0	2	0
0	fawn	12/24/13	8:07:00	trough4	t	15	post	a	1	1	0	0	1	1	0	2	6.2
0	fawn	01/01/14	8:07:00	trough4	t	16	post	a	1	1	0	0	0	0	0	1	6.2
0	fawn	12/02/14	8:07:56	trough2	t	12	post	b	1	1	1	0	0	0	0	3	0
0	fawn	12/02/14	8:07:56	trough2	t	12	post	b	1	1	1	0	0	0	0	3	0
0	fawn	11/18/13	8:08:00	trough4	t	10	breed	a	1	1	0	0	0	0	0	1	6.2
0	fawn	12/23/14	8:08:16	boundary_pile	p	15	post	b	1	1	0	0	0	0	0	1	0
1	fawn	12/08/14	8:08:49	wpw_pile	p	13	post	b	1	1	1	0	0	0	0	2	0
1	fawn	11/20/13	8:09:00	trough3.1	t	10	breed	a	1	1	0	0	0	0	0	1	7.3
1	fawn	12/03/13	8:11:00	trough1	t	12	post	a	1	1	0	0	0	0	0	1	5.9
0	fawn	12/03/14	8:11:17	trough2	t	12	post	b	1	1	0	0	1	1	0	2	0
1	fawn	11/18/13	8:13:00	trough4	t	10	breed	a	1	1	0	0	0	0	0	1	6.2
0	fawn	12/23/14	8:13:22	boundary_pile	p	15	post	b	1	1	0	0	0	0	0	1	0
1	fawn	12/16/14	8:13:50	trough2	t	14	post	b	1	1	1	0	0	0	0	2	0
0	fawn	10/01/13	8:14:00	haven	g	3	pre	a	1	1	1	0	0	0	0	3	58
0	fawn	11/11/14	8:14:21	trough2	t	9	breed	b	1	1	0	0	0	0	0	1	0
1	fawn	12/02/14	8:15:45	trough2	t	12	post	b	1	1	1	0	0	0	0	2	0
1	fawn	12/24/13	8:17:00	trough4	t	15	post	a	1	1	0	0	0	0	0	1	6.2
0	fawn	12/23/13	8:18:00	trough3.1	t	15	post	a	1	1	1	0	0	0	0	2	7.3
0	fawn	01/01/14	8:18:00	trough4	t	16	post	a	1	1	0	0	0	0	0	1	6.2
0	fawn	12/03/14	8:18:01	trough2	t	12	post	b	1	1	0	0	0	0	0	1	0
0	fawn	12/23/14	8:19:22	boundary_pile	p	15	post	b	1	1	0	0	0	0	0	1	0
0	fawn	11/24/14	8:21:34	boundary_pile	p	11	breed	b	1	1	0	0	0	0	0	1	0
1	fawn	12/24/13	8:22:00	trough4	t	15	post	a	1	1	0	0	0	0	0	1	6.2
1	fawn	11/12/14	8:22:34	hayfield_pile	p	9	breed	b	1	1	1	0	0	0	0	2	0
0	fawn	12/23/13	8:24:00	trough3.1	t	15	post	a	1	1	1	0	0	0	0	2	7.3
0	fawn	12/02/14	8:24:31	hayfield_pile	p	12	post	b	1	1	0	0	0	0	0	1	0
0	fawn	12/23/14	8:25:25	boundary_pile	p	15	post	b	1	1	0	0	0	0	0	1	0
1	fawn	10/16/13	8:25:29	longleaf	g	5	pre	a	1	1	1	0	0	0	0	3	17.3
0	fawn	10/16/13	8:25:29	longleaf	g	5	pre	a	1	1	1	0	0	0	0	3	17.3
0	fawn	11/20/13	8:25:51	wpw	g	10	breed	a	1	1	0	0	0	0	0	1	36.6
1	fawn	11/24/14	8:26:34	boundary_pile	p	11	breed	b	1	1	1	0	0	0	0	2	0
1	fawn	11/18/13	8:27:52	longleaf	g	10	breed	a	1	1	1	0	0	0	0	3	17.3
1	fawn	11/18/13	8:27:52	longleaf	g	10	breed	a	1	1	1	0	0	0	0	3	17.3
0	fawn	12/03/14	8:28:28	trough2	t	12	post	b	1	1	1	0	0	0	0	2	0
0	fawn	10/16/13	8:30:39	longleaf	g	5	pre	a	1	1	0	0	0	0	0	2	17.3
0	fawn	10/16/13	8:30:39	longleaf	g	5	pre	a	1	1	0	0	0	0	0	2	17.3
0	fawn	12/31/13	8:31:00	trough3.1	t	16	post	a	1	1	0	0	0	0	1	2	7.3
1	fawn	12/02/14	8:31:26	hayfield_pile	p	12	post	b	1	1	0	0	0	0	0	1	0
1	fawn	11/20/13	8:32:20	wpw	g	10	breed	a	1	1	1	0	0	0	0	2	36.6
0	fawn	12/18/13	8:33:00	trough4	t	14	post	a	1	1	0	0	0	0	0	1	6.2
0	fawn	12/11/13	8:34:00	trough3.1	t	13	post	a	1	1	0	0	0	0	0	2	7.3
1	fawn	12/11/13	8:34:00	trough3.1	t	13	post	a	1	1	0	0	0	0	0	2	7.3
1	fawn	12/15/14	8:34:48	haven	g	14	post	b	1	1	0	0	0	0	0	1	47.4
0	fawn	12/08/14	8:35:06	wpw_pile	p	13	post	b	1	1	1	0	0	0	0	2	0
1	fawn	10/16/13	8:35:46	longleaf	g	5	pre	a	1	1	1	0	0	0	0	3	17.3
1	fawn	10/16/13	8:35:46	longleaf	g	5	pre	a	1	1	1	0	0	0	0	3	17.3
0	fawn	11/17/14	8:36:17	boundary_pile	p	10	breed	b	1	1	0	0	0	0	0	1	0
0	fawn	11/24/14	8:36:59	boundary_pile	p	11	breed	b	1	1	0	0	0	0	0	1	0
1	fawn	12/11/13	8:39:00	trough3.1	t	13	post	a	1	1	1	0	0	0	0	3	7.3
0	fawn	12/18/13	8:39:00	trough4	t	14	post	a	1	1	0	0	0	0	0	1	6.2
0	fawn	11/11/14	8:39:08	hayfield_pile	p	9	breed	b	1	1	1	0	0	0	0	2	0
1	fawn	12/15/14	8:41:04	haven	g	14	post	b	1	1	0	0	0	0	0	1	47.4
0	fawn	12/18/13	8:44:00	trough4	t	14	post	a	1	1	0	0	0	0	0	1	6.2
0	fawn	11/04/14	8:44:10	trough1000	t	8	breed	b	1	1	0	0	0	0	0	1	9.5
0	fawn	12/22/14	8:44:45	boundary_pile	p	15	post	b	1	1	0	0	0	0	0	1	0
0	fawn	12/11/13	8:45:00	trough3.1	t	13	post	a	1	1	0	0	0	0	0	1	7.3
0	fawn	10/15/14	8:45:20	haven	g	5	pre	b	1	1	1	0	0	0	0	4	47.4
0	fawn	11/11/14	8:45:45	hayfield_pile	p	9	breed	b	1	1	1	0	0	0	0	2	0
1	fawn	11/20/13	8:47:00	trough3.1	t	10	breed	a	1	1	0	0	0	0	0	1	7.3
0	fawn	12/17/13	8:49:00	trough2	t	14	post	a	1	1	0	0	0	0	0	1	0
0	fawn	12/23/13	8:50:00	trough2	t	15	post	a	1	1	0	0	0	0	0	1	0
0	fawn	11/25/13	9:01:00	trough3.1	t	11	breed	a	1	1	0	0	0	0	0	1	7.3
1	fawn	12/30/13	9:02:00	trough4	t	16	post	a	1	1	0	0	0	0	0	1	6.2
0	fawn	12/23/13	9:03:00	trough1	t	15	post	a	1	1	0	0	0	0	0	1	5.9
1	fawn	12/23/13	9:03:00	trough4	t	15	post	a	1	1	0	0	0	0	0	1	6.2
1	fawn	10/20/14	9:03:15	trough1000	t	6	pre	b	1	1	0	0	0	0	0	1	9.5
0	fawn	12/18/13	9:04:05	longleaf	g	14	post	a	1	1	1	0	0	0	0	3	17.3
1	fawn	12/18/13	9:04:05	longleaf	g	14	post	a	1	1	1	0	0	0	0	3	17.3
0	fawn	12/29/14	9:04:33	trough1000	t	16	post	b	1	1	0	0	0	0	0	1	9.5
0	fawn	11/25/13	9:06:00	trough3.1	t	11	breed	a	1	1	1	0	0	0	0	2	7.3
0	fawn	11/03/14	9:06:37	wpw_pile	p	8	breed	b	1	1	1	0	0	0	0	3	0
0	fawn	12/23/14	9:07:45	boundary_pile	p	15	post	b	1	1	0	0	0	0	0	1	0
1	fawn	12/30/13	9:08:00	trough4	t	16	post	a	1	1	0	0	0	0	0	1	6.2
0	fawn	12/09/14	9:08:07	wpw_pile	p	13	post	b	1	1	1	0	0	0	0	2	0
0	fawn	12/18/13	9:09:07	longleaf	g	14	post	a	1	1	1	0	0	0	0	3	17.3
0	fawn	12/18/13	9:09:07	longleaf	g	14	post	a	1	1	1	0	0	0	0	3	17.3
0	fawn	12/29/14	9:11:50	trough1000	t	16	post	b	1	1	0	0	0	0	0	1	9.5
1	fawn	12/23/13	9:12:00	trough4	t	15	post	a	1	1	0	0	0	0	0	1	6.2
0	fawn	12/23/14	9:13:17	boundary_pile	p	15	post	b	1	1	1	0	0	0	0	2	0
0	fawn	10/16/13	9:14:00	trough3.1	t	5	pre	a	1	1	0	0	0	0	0	1	7.3
0	fawn	12/30/13	9:14:00	trough4	t	16	post	a	1	1	0	0	0	0	0	1	6.2
1	fawn	10/20/14	9:18:21	trough1000	t	6	pre	b	1	1	1	0	0	0	0	3	9.5
1	fawn	12/23/14	9:18:47	boundary_pile	p	15	post	b	1	1	1	0	0	0	0	2	0
0	fawn	12/24/13	9:23:29	longleaf	g	15	post	a	1	1	1	0	0	0	0	2	17.3
0	fawn	12/30/13	9:25:00	trough4	t	16	post	a	1	1	0	0	0	0	0	1	6.2
0	fawn	12/17/14	9:26:54	trough3.2	t	14	post	b	1	1	1	0	0	0	0	3	0
0	fawn	12/29/14	9:29:29	wpw_pile	p	16	post	b	1	1	0	0	0	0	0	1	0
1	fawn	12/17/13	9:30:00	trough4	t	14	post	a	1	1	0	0	0	0	0	1	6.2
0	fawn	12/31/14	9:33:18	trough1000	t	16	post	b	1	1	0	0	0	0	0	1	9.5
0	fawn	12/09/13	9:39:00	trough2	t	13	post	a	1	1	0	0	0	0	0	1	0
1	fawn	12/04/13	9:40:09	longleaf	g	12	post	a	1	1	1	0	0	0	0	3	17.3
1	fawn	12/04/13	9:40:09	longleaf	g	12	post	a	1	1	1	0	0	0	0	3	17.3
0	fawn	09/16/14	9:41:18	trough2	t	1	pre	b	1	1	1	1	0	1	0	3	0
0	fawn	12/24/13	9:43:14	longleaf	g	15	post	a	1	1	0	0	0	0	0	1	17.3
1	fawn	09/17/14	9:45:35	trough1000	t	1	pre	b	1	1	1	1	0	1	0	3	9.5
0	fawn	12/11/13	9:48:00	trough4	t	13	post	a	1	1	0	0	0	0	0	1	6.2
0	fawn	11/25/14	9:49:47	select	g	11	breed	b	1	1	0	0	0	0	0	1	4.2
1	fawn	12/25/13	9:50:00	trough4	t	15	post	a	1	1	0	0	0	0	0	1	6.2
0	fawn	12/24/13	9:51:17	longleaf	g	15	post	a	1	1	0	0	0	0	0	1	17.3
0	fawn	09/16/14	9:52:00	trough2	t	1	pre	b	1	1	1	0	0	0	0	2	0
1	fawn	11/17/14	9:52:11	hayfield_pile	p	10	breed	b	1	1	1	0	0	0	0	2	0
0	fawn	11/25/14	9:54:49	select	g	11	breed	b	1	1	0	0	0	0	0	1	4.2
0	fawn	12/25/13	9:55:00	trough1	t	15	post	a	1	1	0	0	0	0	0	1	5.9
1	fawn	12/25/13	9:57:00	trough4	t	15	post	a	1	1	0	0	0	0	0	1	6.2
0	fawn	12/24/13	9:59:00	trough3.1	t	15	post	a	1	1	1	0	0	0	0	2	7.3
0	fawn	11/17/14	10:02:56	hayfield_pile	p	10	breed	b	1	1	1	0	0	0	0	2	0
1	fawn	12/25/13	10:03:00	trough4	t	15	post	a	1	1	0	0	0	0	0	1	6.2
1	fawn	12/24/13	10:11:00	trough3.1	t	15	post	a	1	1	0	0	0	0	0	1	7.3
1	fawn	12/30/13	10:15:00	trough2	t	16	post	a	1	1	0	0	0	0	0	1	0
0	fawn	12/11/13	10:20:00	trough3.1	t	13	post	a	1	1	0	0	0	0	0	1	7.3
0	fawn	12/11/13	10:25:00	trough3.1	t	13	post	a	1	1	0	0	0	0	0	1	7.3
0	fawn	12/24/14	10:28:08	trough3.2	t	15	post	b	1	1	0	0	0	0	0	1	0
1	fawn	12/09/13	10:31:00	trough4	t	13	post	a	1	1	0	0	0	0	0	1	6.2
0	fawn	12/30/13	10:45:00	trough2	t	16	post	a	1	1	0	0	0	0	0	1	0
0	fawn	12/02/13	10:46:00	trough3.1	t	12	post	a	1	1	0	0	0	0	0	1	7.3
0	fawn	12/30/13	10:49:00	trough4	t	16	post	a	1	1	0	0	0	0	0	1	6.2
0	fawn	12/02/13	10:51:00	trough3.1	t	12	post	a	1	1	1	0	0	0	0	2	7.3
0	fawn	12/11/13	10:52:00	sc_entrance	g	13	post	a	1	1	0	0	0	0	0	1	17.1
0	fawn	12/11/13	10:59:00	sc_entrance	g	13	post	a	1	1	0	0	0	0	0	1	17.1
1	fawn	11/19/14	11:06:03	wpw_pile	p	10	breed	b	1	1	1	0	0	0	0	2	0
0	fawn	12/11/13	11:09:00	sc_entrance	g	13	post	a	1	1	0	0	0	0	0	1	17.1
1	fawn	11/19/14	11:17:43	wpw_pile	p	10	breed	b	1	1	1	0	0	0	0	2	0
0	fawn	11/19/14	11:27:51	wpw_pile	p	10	breed	b	1	1	1	0	0	0	0	2	0
0	fawn	12/09/13	11:35:00	trough3.1	t	13	post	a	1	1	1	0	0	0	0	2	7.3
0	fawn	12/09/13	11:40:00	trough3.1	t	13	post	a	1	1	1	0	0	0	0	2	7.3
0	fawn	12/09/13	11:45:00	trough3.1	t	13	post	a	1	1	1	0	0	0	0	2	7.3
0	fawn	12/11/13	11:47:00	trough3.1	t	13	post	a	1	1	1	0	0	0	0	2	7.3
0	fawn	11/25/13	12:12:00	trough3.1	t	11	breed	a	1	1	1	0	0	0	0	3	7.3
0	fawn	09/15/14	12:32:15	trough1600	t	1	pre	b	1	1	1	0	0	0	0	2	0
1	fawn	09/15/14	12:39:22	trough1600	t	1	pre	b	1	1	0	0	0	0	0	1	0
0	fawn	12/02/13	12:47:00	trough4	t	12	post	a	1	1	0	0	0	0	0	1	6.2
0	fawn	12/02/13	12:53:00	trough4	t	12	post	a	1	1	0	0	0	0	0	1	6.2
1	fawn	12/16/13	12:55:00	trough3.1	t	14	post	a	1	1	1	0	0	0	0	2	7.3
0	fawn	12/02/13	12:59:00	trough4	t	12	post	a	1	1	0	0	0	0	0	1	6.2
1	fawn	12/16/13	13:00:00	trough3.1	t	14	post	a	1	1	1	0	0	0	0	2	7.3
1	fawn	12/23/13	13:01:00	trough1	t	15	post	a	1	1	0	0	0	0	0	1	5.9
0	fawn	11/19/14	13:10:30	airport	g	10	breed	b	1	1	0	0	0	0	0	1	47.1
0	fawn	12/24/14	13:10:31	airport	g	15	post	b	1	1	0	0	0	0	0	1	47.1
0	fawn	12/24/14	13:18:41	airport	g	15	post	b	1	1	0	0	0	0	0	1	47.1
0	fawn	12/24/14	13:25:14	airport	g	15	post	b	1	1	0	0	0	0	0	1	47.1
0	fawn	11/25/14	13:26:51	hayfield_pile	p	11	breed	b	1	1	0	0	0	0	0	1	0
1	fawn	12/25/13	13:35:00	trough4	t	15	post	a	1	1	0	0	0	0	0	1	6.2
0	fawn	11/25/14	13:42:46	hayfield_pile	p	11	breed	b	1	1	0	0	0	0	0	1	0
0	fawn	12/18/13	14:03:00	trough1	t	14	post	a	1	1	0	0	0	0	0	1	5.9
1	fawn	11/18/14	15:21:16	wpw_pile	p	10	breed	b	1	1	1	0	0	0	0	2	0
0	fawn	11/24/14	15:25:17	trough1000	t	11	breed	b	1	1	1	0	0	0	0	2	9.5
1	fawn	11/18/14	15:38:09	wpw_pile	p	10	breed	b	1	1	1	0	0	0	0	2	0
1	fawn	12/10/14	15:39:40	trough1000	t	13	post	b	1	1	0	0	0	0	0	2	9.5
0	fawn	12/10/14	15:39:40	trough1000	t	13	post	b	1	1	0	0	0	0	0	2	9.5
0	fawn	12/10/14	15:44:59	trough1000	t	13	post	b	1	1	1	0	0	0	0	3	9.5
0	fawn	12/10/14	15:44:59	trough1000	t	13	post	b	1	1	1	0	0	0	0	3	9.5
1	fawn	11/18/14	15:47:09	wpw_pile	p	10	breed	b	1	1	1	0	0	0	0	2	0
0	fawn	12/10/14	15:50:01	trough1000	t	13	post	b	1	1	1	0	0	0	0	3	9.5
1	fawn	11/18/14	15:54:24	wpw_pile	p	10	breed	b	1	1	0	0	0	0	0	1	0
0	fawn	12/10/14	15:55:42	trough1000	t	13	post	b	1	1	0	0	0	0	0	1	9.5
0	fawn	12/25/13	16:08:44	haven	g	15	post	a	1	1	0	0	0	0	0	2	58
1	fawn	12/25/13	16:08:44	haven	g	15	post	a	1	1	0	0	0	0	0	2	58
0	fawn	12/25/13	16:08:44	longleaf	g	15	post	a	1	1	0	0	0	0	0	2	17.3
0	fawn	12/25/13	16:08:44	longleaf	g	15	post	a	1	1	0	0	0	0	0	2	17.3
1	fawn	12/25/13	16:08:44	skymeadow	g	15	post	a	1	1	0	1	0	1	0	2	32.1
0	fawn	12/23/13	16:13:00	trough3.1	t	15	post	a	1	1	1	0	0	0	0	2	7.3
0	fawn	12/22/14	16:13:58	trough3.2	t	15	post	b	1	1	1	0	0	0	0	2	0
0	fawn	12/22/14	16:24:45	trough2	t	15	post	b	1	1	0	0	0	0	0	1	0
0	fawn	12/24/13	16:25:08	longleaf	g	15	post	a	1	1	0	0	0	0	0	1	17.3
0	fawn	12/24/13	16:25:08	skymeadow	g	15	post	a	1	1	1	0	0	0	0	2	32.1
0	fawn	12/23/14	16:28:15	trough3.2	t	15	post	b	1	1	0	0	0	0	0	1	0
0	fawn	11/27/13	16:29:00	trough4	t	11	breed	a	1	1	0	0	0	0	0	1	6.2
0	fawn	12/22/14	16:30:10	trough2	t	15	post	b	1	1	0	0	0	0	0	1	0
0	fawn	12/24/13	16:30:20	skymeadow	g	15	post	a	1	1	1	0	0	0	0	2	32.1
0	fawn	01/01/14	16:34:56	wpw	g	16	post	a	1	1	0	0	0	0	0	1	36.6
0	fawn	11/27/13	16:35:00	trough4	t	11	breed	a	1	1	0	0	0	0	0	1	6.2
0	fawn	12/22/14	16:35:46	trough2	t	15	post	b	1	1	0	0	0	0	0	2	0
0	fawn	12/22/14	16:35:46	trough2	t	15	post	b	1	1	0	0	0	0	0	2	0
0	fawn	11/19/13	16:37:00	trough3.1	t	10	breed	a	1	1	0	0	0	0	0	1	7.3
1	fawn	01/01/14	16:39:56	wpw	g	16	post	a	1	1	0	0	0	0	0	1	36.6
0	fawn	11/26/13	16:41:00	trough3.1	t	11	breed	a	1	1	0	0	0	0	0	1	7.3
0	fawn	12/22/14	16:41:31	trough2	t	15	post	b	1	1	0	0	0	0	0	2	0
0	fawn	12/22/14	16:41:31	trough2	t	15	post	b	1	1	0	0	0	0	0	2	0
1	fawn	11/19/13	16:42:00	trough3.1	t	10	breed	a	1	1	0	0	0	0	0	1	7.3
0	fawn	10/21/13	16:44:17	longleaf	g	6	pre	a	1	1	0	0	0	0	0	1	17.3
1	fawn	01/01/14	16:44:19	haven	g	16	post	a	1	1	1	0	0	0	0	2	58
0	fawn	12/08/14	16:45:16	boundary_pile	p	13	post	b	1	1	0	0	0	0	0	1	0
0	fawn	12/23/13	16:46:00	trough1	t	15	post	a	1	1	0	0	0	0	0	1	5.9
1	fawn	11/26/13	16:47:00	trough3.1	t	11	breed	a	1	1	0	0	0	0	0	1	7.3
1	fawn	11/25/13	16:49:00	trough2	t	11	breed	a	1	1	0	0	0	0	0	1	0
0	fawn	12/15/14	16:50:32	airport	g	14	post	b	1	1	0	0	0	0	0	1	47.1
1	fawn	12/10/13	16:54:00	trough3.1	t	13	post	a	1	1	0	0	0	0	0	1	7.3
0	fawn	10/21/13	16:54:50	skymeadow	g	6	pre	a	1	1	0	0	0	0	0	2	32.1
0	fawn	10/21/13	16:54:50	skymeadow	g	6	pre	a	1	1	0	0	0	0	0	2	32.1
0	fawn	01/01/14	16:55:46	wpw	g	16	post	a	1	1	1	0	0	0	0	2	36.6
1	fawn	12/23/14	16:57:15	boundary_pile	p	15	post	b	1	1	0	0	0	0	0	1	0
0	fawn	11/19/14	16:57:33	trough3.2	t	10	breed	b	1	1	1	0	0	0	0	2	0
0	fawn	10/14/13	16:58:41	longleaf	g	5	pre	a	1	1	0	0	0	0	0	1	17.3
0	fawn	11/25/14	17:00:10	boundary_pile	p	11	breed	b	1	1	0	0	0	0	0	1	0
1	fawn	10/21/13	17:00:17	skymeadow	g	6	pre	a	1	1	0	1	0	1	0	3	32.1
0	fawn	10/21/13	17:00:17	skymeadow	g	6	pre	a	1	1	0	1	0	1	0	3	32.1
1	fawn	11/26/14	17:00:29	trough2	t	11	breed	b	1	1	0	0	0	0	0	1	0
0	fawn	12/15/14	17:00:32	airport	g	14	post	b	1	1	0	0	0	0	0	1	47.1
0	fawn	12/23/14	17:02:26	boundary_pile	p	15	post	b	1	1	0	0	0	0	0	1	0
0	fawn	12/24/14	17:04:16	boundary_pile	p	15	post	b	1	1	0	0	0	0	0	1	0
1	fawn	12/24/13	17:04:45	longleaf	g	15	post	a	1	1	0	0	0	0	0	2	17.3
1	fawn	12/24/13	17:04:45	longleaf	g	15	post	a	1	1	0	0	0	0	0	2	17.3
0	fawn	10/21/13	17:05:25	skymeadow	g	6	pre	a	1	1	0	0	0	0	0	2	32.1
0	fawn	10/21/13	17:05:25	skymeadow	g	6	pre	a	1	1	0	0	0	0	0	2	32.1
0	fawn	11/25/14	17:05:59	boundary_pile	p	11	breed	b	1	1	0	0	0	0	0	1	0
0	fawn	12/25/13	17:06:51	skymeadow	g	15	post	a	1	1	0	0	0	0	0	1	32.1
0	fawn	11/26/14	17:07:12	trough2	t	11	breed	b	1	1	0	0	0	0	0	1	0
0	fawn	12/23/14	17:07:33	boundary_pile	p	15	post	b	1	1	0	0	0	0	0	1	0
0	fawn	12/31/13	17:08:10	wpw	g	16	post	a	1	1	1	0	0	0	0	2	36.6
0	fawn	12/18/13	17:09:00	trough2	t	14	post	a	1	1	0	0	0	0	0	1	0
0	fawn	12/24/13	17:10:02	trough3.1	t	15	post	a	1	1	0	0	0	0	0	1	7.3
1	fawn	12/24/14	17:10:02	boundary_pile	p	15	post	b	1	1	1	0	0	0	0	2	0
0	fawn	12/08/14	17:10:05	boundary_pile	p	13	post	b	1	1	1	0	0	0	0	2	0
1	fawn	10/14/14	17:10:34	trough1600	t	5	pre	b	1	1	0	0	0	0	0	1	0
0	fawn	10/21/13	17:10:59	skymeadow	g	6	pre	a	1	1	1	0	0	0	0	3	32.1
0	fawn	10/21/13	17:10:59	skymeadow	g	6	pre	a	1	1	1	0	0	0	0	3	32.1
0	fawn	11/25/14	17:11:13	boundary_pile	p	11	breed	b	1	1	0	0	0	0	0	1	0
0	fawn	12/23/13	17:11:19	wpw	g	15	post	a	1	1	0	0	0	0	0	1	36.6
0	fawn	12/23/13	17:11:19	hoot_east	g	15	post	a	1	1	0	0	0	0	0	1	52.3
0	fawn	12/23/13	17:11:19	skymeadow	g	15	post	a	1	1	0	0	0	0	0	1	32.1
0	fawn	12/25/13	17:11:55	sc_entrance	g	15	post	a	1	1	1	0	0	0	0	2	17.1
1	fawn	12/25/13	17:11:55	skymeadow	g	15	post	a	1	1	0	0	0	0	0	1	32.1
0	fawn	12/03/13	17:12:00	trough4	t	12	post	a	1	1	0	0	0	0	0	1	6.2
1	fawn	12/23/14	17:13:39	boundary_pile	p	15	post	b	1	1	0	0	0	0	0	1	0
0	fawn	12/31/13	17:14:20	longleaf	g	16	post	a	1	1	0	0	0	0	0	1	17.3
1	fawn	12/04/13	17:14:34	longleaf	g	12	post	a	1	1	1	0	0	0	0	2	17.3
1	fawn	12/03/13	17:15:00	trough3.1	t	12	post	a	1	1	1	0	0	0	0	3	7.3
0	fawn	12/30/13	17:15:00	sc_entrance	g	16	post	a	1	1	0	0	0	0	0	1	17.1
0	fawn	12/01/14	17:15:12	trough1000	t	12	post	b	1	1	0	0	0	0	0	1	9.5
0	fawn	12/08/14	17:15:14	boundary_pile	p	13	post	b	1	1	0	0	0	0	0	1	0
0	fawn	12/15/14	17:15:15	airport	g	14	post	b	1	1	0	0	0	0	0	1	47.1
0	fawn	11/19/14	17:16:06	trough1600	t	10	breed	b	1	1	0	0	0	0	0	1	0
0	fawn	12/03/13	17:17:00	trough4	t	12	post	a	1	1	0	0	0	0	0	1	6.2
1	fawn	12/18/13	17:17:30	trough3.1	t	14	post	a	1	1	1	0	0	0	0	2	7.3
0	fawn	12/18/13	17:18:34	wpw	g	14	post	a	1	1	0	0	0	0	0	1	36.6
1	fawn	12/18/13	17:19:00	trough1	t	14	post	a	1	1	0	0	0	0	0	1	5.9
1	fawn	12/23/14	17:19:25	hayfield_pile	p	15	post	b	1	1	1	0	0	0	0	2	0
1	fawn	10/14/14	17:19:52	trough1000	t	5	pre	b	1	1	1	0	0	0	0	2	9.5
0	fawn	01/01/14	17:20:16	trough4	t	16	post	a	1	1	0	0	0	0	0	1	6.2
1	fawn	01/01/14	17:20:16	sc_entrance	g	16	post	a	1	1	1	0	0	0	0	2	17.1
0	fawn	12/15/14	17:20:25	airport	g	14	post	b	1	1	0	0	0	0	0	2	47.1
0	fawn	12/15/14	17:20:25	airport	g	14	post	b	1	1	0	0	0	0	0	2	47.1
0	fawn	12/24/13	17:20:32	trough3.1	t	15	post	a	1	1	0	0	0	0	0	1	7.3
0	fawn	12/08/14	17:20:38	boundary_pile	p	13	post	b	1	1	0	0	0	0	0	1	0
0	fawn	11/19/14	17:21:12	trough1600	t	10	breed	b	1	1	0	0	0	0	0	1	0
1	fawn	12/31/13	17:21:41	wpw	g	16	post	a	1	1	1	0	0	0	0	2	36.6
0	fawn	12/24/14	17:21:50	trough1000	t	15	post	b	1	1	1	0	0	0	0	2	9.5
0	fawn	12/01/14	17:21:58	trough1000	t	12	post	b	1	1	1	0	0	0	0	3	9.5
1	fawn	12/01/14	17:21:58	trough1000	t	12	post	b	1	1	1	0	0	0	0	3	9.5
0	fawn	12/30/13	17:22:00	trough4	t	16	post	a	1	1	0	0	0	0	0	1	6.2
0	fawn	11/12/14	17:22:19	hootwest	g	9	breed	b	1	1	0	0	0	0	0	1	29.5
1	fawn	09/23/13	17:22:44	skymeadow	g	2	pre	a	1	1	1	0	0	0	0	2	32.1
1	fawn	12/30/13	17:23:00	sc_entrance	g	16	post	a	1	1	0	0	0	0	0	1	17.1
0	fawn	11/26/14	17:23:05	wpw_pile	p	11	breed	b	1	1	0	0	0	0	1	2	0
0	fawn	12/30/14	17:24:20	trough2	t	16	post	b	1	1	0	0	0	0	0	1	0
1	fawn	12/18/13	17:25:00	trough1	t	14	post	a	1	1	0	0	0	0	0	1	5.9
0	fawn	12/10/14	17:25:10	trough2	t	13	post	b	1	1	0	0	0	0	0	1	0
0	fawn	11/25/13	17:25:17	wpw	g	11	breed	a	1	1	0	0	0	0	0	1	36.6
0	fawn	01/01/14	17:25:18	haven	g	16	post	a	1	1	1	0	0	0	0	2	58
0	fawn	01/01/14	17:25:18	sc_entrance	g	16	post	a	1	1	1	0	0	0	0	3	17.1
1	fawn	12/24/14	17:25:20	boundary_pile	p	15	post	b	1	1	1	0	0	0	0	2	0
0	fawn	12/24/13	17:25:33	longleaf	g	15	post	a	1	1	0	0	0	0	0	2	17.3
0	fawn	12/24/13	17:25:33	longleaf	g	15	post	a	1	1	0	0	0	0	0	2	17.3
1	fawn	10/14/14	17:25:43	trough1600	t	5	pre	b	1	1	0	0	0	0	0	1	0
1	fawn	12/29/14	17:26:28	trough2	t	16	post	b	1	1	0	1	0	1	0	2	0
0	fawn	12/03/13	17:26:37	wpw	g	12	post	a	1	1	1	0	0	0	0	2	36.6
1	fawn	12/25/13	17:26:37	longleaf	g	15	post	a	1	1	1	0	0	0	0	2	17.3
0	fawn	12/23/14	17:26:57	trough3.2	t	15	post	b	1	1	0	0	0	0	0	1	0
0	fawn	12/30/13	17:27:00	trough4	t	16	post	a	1	1	0	0	0	0	0	1	6.2
0	fawn	11/25/14	17:27:07	boundary_pile	p	11	breed	b	1	1	0	0	0	0	0	1	0
0	fawn	12/23/13	17:27:26	wpw	g	15	post	a	1	1	0	0	0	0	0	1	36.6
0	fawn	12/15/14	17:27:43	airport	g	14	post	b	1	1	0	0	0	0	0	2	47.1
0	fawn	12/15/14	17:27:43	airport	g	14	post	b	1	1	0	0	0	0	0	2	47.1
0	fawn	12/08/14	17:27:53	trough2	t	13	post	b	1	1	1	0	0	0	0	2	0
1	fawn	12/10/13	17:28:12	longleaf	g	13	post	a	1	1	1	0	0	0	0	3	17.3
0	fawn	12/10/13	17:28:12	longleaf	g	13	post	a	1	1	1	0	0	0	0	3	17.3
0	fawn	12/16/14	17:28:13	trough3.2	t	14	post	b	1	1	1	0	0	0	0	2	0
0	fawn	12/04/13	17:28:19	wpw	g	12	post	a	1	1	0	0	0	0	0	1	36.6
0	fawn	09/23/13	17:28:40	skymeadow	g	2	pre	a	1	1	0	0	0	0	0	1	32.1
0	fawn	12/17/13	17:29:00	trough4	t	14	post	a	1	1	0	0	0	0	0	1	6.2
1	fawn	12/30/13	17:29:00	sc_entrance	g	16	post	a	1	1	1	0	0	0	0	2	17.1
0	fawn	12/01/14	17:29:21	trough1000	t	12	post	b	1	1	1	0	0	0	0	2	9.5
0	fawn	12/30/14	17:30:04	trough2	t	16	post	b	1	1	0	0	0	0	0	1	0
1	fawn	12/10/14	17:30:17	trough2	t	13	post	b	1	1	1	0	0	0	0	3	0
0	fawn	12/10/14	17:30:17	trough2	t	13	post	b	1	1	1	0	0	0	0	3	0
0	fawn	12/24/14	17:30:22	boundary_pile	p	15	post	b	1	1	1	0	0	0	0	3	0
0	fawn	12/24/14	17:30:22	boundary_pile	p	15	post	b	1	1	1	0	0	0	0	3	0
1	fawn	10/14/14	17:30:59	trough1600	t	5	pre	b	1	1	1	0	0	0	0	2	0
0	fawn	11/04/14	17:32:10	trough1600	t	8	breed	b	1	1	0	0	0	0	0	1	0
1	fawn	12/23/14	17:32:36	trough1600	t	15	post	b	1	1	1	0	0	0	0	3	0
1	fawn	12/31/13	17:33:00	trough4	t	16	post	a	1	1	0	0	0	0	0	1	6.2
0	fawn	12/31/13	17:33:00	longleaf	g	16	post	a	1	1	0	0	0	0	0	1	17.3
1	fawn	12/17/13	17:34:00	trough4	t	14	post	a	1	1	0	0	0	0	0	1	6.2
1	fawn	11/26/13	17:34:44	trough3.1	t	11	breed	a	1	1	0	0	0	0	0	1	7.3
0	fawn	10/21/14	17:35:01	trough3.2	t	6	pre	b	1	1	1	0	0	0	0	2	0
0	fawn	12/30/14	17:35:09	trough2	t	16	post	b	1	1	0	0	0	0	0	1	0
0	fawn	12/15/14	17:35:46	airport	g	14	post	b	1	1	0	0	0	0	0	1	47.1
0	fawn	10/14/14	17:36:24	trough1600	t	5	pre	b	1	1	1	0	0	0	0	2	0
0	fawn	10/22/14	17:36:46	trough1600	t	6	pre	b	1	1	0	0	0	0	0	1	0
1	fawn	12/11/13	17:37:00	sc_entrance	g	13	post	a	1	1	0	0	0	0	0	1	17.1
0	fawn	12/23/13	17:37:03	wpw	g	15	post	a	1	1	1	0	0	0	0	2	36.6
0	fawn	12/10/14	17:37:42	trough2	t	13	post	b	1	1	1	0	0	0	0	2	0
0	fawn	12/02/13	17:38:00	trough4	t	12	post	a	1	1	0	0	0	0	0	1	6.2
0	fawn	12/23/13	17:38:10	wpw	g	15	post	a	1	1	1	0	0	0	0	2	36.6
0	fawn	12/23/14	17:38:24	trough1600	t	15	post	b	1	1	0	0	0	0	0	1	0
1	fawn	11/04/14	17:38:58	trough1600	t	8	breed	b	1	1	1	0	0	0	0	2	0
0	fawn	10/08/14	17:39:43	trough1600	t	4	pre	b	1	1	0	0	0	0	0	1	0
1	fawn	12/17/13	17:40:00	trough4	t	14	post	a	1	1	0	0	0	0	0	1	6.2
0	fawn	11/04/14	17:40:04	wpw_pile	p	8	breed	b	1	1	1	0	0	0	0	2	0
0	fawn	11/20/13	17:40:12	whitetail	g	10	breed	a	1	1	0	0	0	0	0	1	55.2
0	fawn	11/12/14	17:40:12	hootwest	g	9	breed	b	1	1	0	0	0	0	0	1	29.5
0	fawn	11/25/14	17:40:13	haven	g	11	breed	b	1	1	0	0	0	0	0	1	47.4
0	fawn	11/18/14	17:40:48	hayfield_pile	p	10	breed	b	1	1	1	0	0	0	0	2	0
0	fawn	12/24/13	17:41:00	trough3.1	t	15	post	a	1	1	0	0	0	0	0	1	7.3
0	fawn	12/15/14	17:41:00	trough1600	t	14	post	b	1	1	0	0	0	0	1	2	0
0	fawn	12/01/14	17:41:01	trough1600	t	12	post	b	1	1	0	0	0	0	0	1	0
0	fawn	12/03/14	17:41:48	trough1600	t	12	post	b	1	1	0	0	0	0	0	1	0
1	fawn	12/10/14	17:43:04	trough2	t	13	post	b	1	1	1	0	0	0	0	3	0
0	fawn	12/10/14	17:43:04	trough2	t	13	post	b	1	1	1	0	0	0	0	3	0
0	fawn	12/23/14	17:43:36	trough1600	t	15	post	b	1	1	1	0	0	0	0	2	0
0	fawn	10/22/14	17:43:53	trough1600	t	6	pre	b	1	1	1	0	0	0	0	2	0
0	fawn	12/11/13	17:44:00	sc_entrance	g	13	post	a	1	1	0	0	0	0	0	1	17.1
0	fawn	12/09/14	17:44:06	trough1600	t	13	post	b	1	1	0	0	0	0	0	1	0
0	fawn	12/17/14	17:44:39	trough3.2	t	14	post	b	1	1	1	0	0	0	0	3	0
0	fawn	10/02/13	17:44:43	skymeadow	g	3	pre	a	1	1	0	0	0	0	0	1	32.1
0	fawn	12/17/14	17:44:51	trough1600	t	14	post	b	1	1	0	0	0	0	0	1	0
1	fawn	10/09/13	17:45:09	longleaf	g	4	pre	a	1	1	1	0	0	0	0	2	17.3
0	fawn	12/25/13	17:45:27	trough4	t	15	post	a	1	1	0	0	0	0	0	1	6.2
0	fawn	12/25/13	17:45:27	sc_entrance	g	15	post	a	1	1	1	0	0	0	0	2	17.1
0	fawn	12/02/13	17:46:00	hoot_east	g	12	post	a	1	1	1	0	0	0	0	2	52.3
0	fawn	12/24/13	17:46:00	trough3.1	t	15	post	a	1	1	0	0	0	0	0	1	7.3
1	fawn	11/26/13	17:46:46	trough3.1	t	11	breed	a	1	1	1	0	0	0	0	2	7.3
0	fawn	12/03/14	17:47:11	trough1600	t	12	post	b	1	1	1	0	0	0	0	4	0
0	fawn	10/08/14	17:47:39	trough1600	t	4	pre	b	1	1	0	0	0	0	0	1	0
1	fawn	12/10/13	17:48:00	haven	g	13	post	a	1	1	0	0	0	0	0	1	58
0	fawn	12/16/13	17:48:11	longleaf	g	14	post	a	1	1	0	0	0	0	0	1	17.3
0	fawn	12/10/14	17:48:17	trough2	t	13	post	b	1	1	0	0	0	0	0	1	0
1	fawn	10/08/14	17:48:34	wpw_pile	p	4	pre	b	1	1	0	1	0	1	0	2	0
1	fawn	12/31/13	17:49:00	sc_entrance	g	16	post	a	1	1	1	0	0	0	0	2	17.1
1	fawn	12/08/14	17:49:04	trough1600	t	13	post	b	1	1	1	0	0	0	0	2	0
0	fawn	12/09/14	17:49:08	trough1600	t	13	post	b	1	1	0	0	0	0	1	2	0
0	fawn	10/20/14	17:49:43	trough1600	t	6	pre	b	1	1	0	0	0	0	0	1	0
0	fawn	12/25/13	17:50:00	trough4	t	15	post	a	1	1	0	0	0	0	0	1	6.2
0	fawn	12/17/14	17:50:12	trough1600	t	14	post	b	1	1	1	0	0	0	0	2	0
0	fawn	10/02/13	17:50:18	skymeadow	g	3	pre	a	1	1	0	0	0	0	0	1	32.1
0	fawn	12/02/13	17:51:00	hoot_east	g	12	post	a	1	1	0	0	0	0	0	1	52.3
0	fawn	12/02/13	17:51:00	trough4	t	12	post	a	1	1	0	0	0	0	0	1	6.2
0	fawn	11/25/14	17:52:04	hayfield_pile	p	11	breed	b	1	1	1	0	0	0	0	3	0
0	fawn	12/09/13	17:52:08	haven	g	12	post	a	1	1	1	0	0	0	0	3	58
0	fawn	12/15/14	17:52:14	trough1000	t	14	post	b	1	1	0	0	0	0	0	1	9.5
0	fawn	12/25/13	17:53:25	trough4	t	15	post	a	1	1	0	0	0	0	0	1	6.2
0	fawn	12/25/13	17:53:25	sc_entrance	g	15	post	a	1	1	1	0	0	0	0	2	17.1
1	fawn	12/01/14	17:53:36	trough2	t	12	post	b	1	1	1	0	0	0	0	2	0
0	fawn	12/31/14	17:53:51	trough1600	t	16	post	b	1	1	0	0	0	0	0	1	0
0	fawn	12/11/13	17:54:00	hoot_east	g	13	post	a	1	1	0	0	0	0	0	1	52.3
1	fawn	12/25/13	17:55:00	trough4	t	15	post	a	1	1	0	0	0	0	0	1	6.2
1	fawn	12/18/13	17:55:19	wpw	g	14	post	a	1	1	0	0	0	0	0	1	36.6
0	fawn	11/19/13	17:56:00	sc_entrance	g	10	breed	a	1	1	0	0	0	0	0	1	17.1
0	fawn	12/17/13	17:56:13	whitetail	g	14	post	a	1	1	0	1	0	1	0	2	55.2
0	fawn	10/15/14	17:56:46	trough1600	t	5	pre	b	1	1	0	0	0	0	0	1	0
0	fawn	10/20/14	17:56:57	trough1600	t	6	pre	b	1	1	1	0	0	0	0	2	0
1	fawn	12/02/13	17:57:00	hoot_east	g	12	post	a	1	1	0	0	0	0	0	1	52.3
0	fawn	11/24/14	17:57:03	trough2	t	11	breed	b	1	1	0	0	0	0	0	1	0
0	fawn	11/10/14	17:57:11	wpw_pile	p	9	breed	b	1	1	1	0	0	0	0	2	0
0	fawn	12/23/13	17:57:22	wpw	g	15	post	a	1	1	1	0	0	0	0	2	36.6
0	fawn	11/25/13	17:57:40	wpw	g	11	breed	a	1	1	0	0	0	0	0	1	36.6
0	fawn	10/13/14	17:58:02	haven	g	5	pre	b	1	1	0	0	0	0	0	1	47.4
1	fawn	12/31/14	17:58:52	trough1600	t	16	post	b	1	1	1	0	0	0	0	2	0
0	fawn	11/25/14	17:59:09	haven	g	11	breed	b	1	1	0	0	0	0	0	1	47.4
0	fawn	12/01/14	17:59:21	trough2	t	12	post	b	1	1	1	0	0	0	0	2	0
1	fawn	12/15/14	17:59:23	trough1000	t	14	post	b	1	1	1	0	0	0	0	2	9.5
1	fawn	12/23/13	17:59:50	haven	g	15	post	a	1	1	1	0	0	0	0	3	58
0	fawn	12/30/13	17:59:52	whitetail	g	16	post	a	1	1	1	0	0	0	0	2	55.2
1	fawn	12/11/13	18:00:00	hoot_east	g	13	post	a	1	1	0	0	0	0	0	1	52.3
0	fawn	12/24/13	18:00:09	trough2	t	15	post	a	1	1	0	0	0	0	0	1	0
1	fawn	12/31/14	18:00:33	trough1	t	16	post	b	1	1	1	0	0	0	0	3	5.9
0	fawn	10/29/14	18:01:37	trough1600	t	7	breed	b	1	1	0	0	0	0	0	1	0
0	fawn	12/01/14	18:01:43	wpw_pile	p	12	post	b	1	1	0	0	0	0	1	2	0
0	fawn	10/20/14	18:01:59	trough1600	t	6	pre	b	1	1	1	0	0	0	0	2	0
1	fawn	11/10/14	18:02:15	wpw_pile	p	9	breed	b	1	1	1	0	0	0	0	2	0
1	fawn	11/19/14	18:02:29	wpw_pile	p	10	breed	b	1	1	1	0	0	0	0	2	0
0	fawn	12/15/14	18:03:13	trough1600	t	14	post	b	1	1	1	0	0	0	0	2	0
0	fawn	12/09/13	18:03:21	longleaf	g	13	post	a	0	1	1	0	0	0	0	3	17.3
0	fawn	12/09/13	18:03:21	longleaf	g	13	post	a	0	1	1	0	0	0	0	3	17.3
0	fawn	12/03/13	18:04:00	haven	g	12	post	a	0	1	0	0	0	0	0	1	58
1	fawn	10/27/14	18:04:11	trough1600	t	7	breed	b	1	1	0	0	0	0	0	1	0
0	fawn	12/01/14	18:04:26	trough2	t	12	post	b	0	1	0	0	0	0	0	1	0
0	fawn	10/15/14	18:04:27	trough1600	t	5	pre	b	1	1	0	0	0	0	0	1	0
1	fawn	12/11/13	18:05:00	haven	g	13	post	a	0	1	1	0	0	0	0	2	58
0	fawn	12/23/13	18:05:32	wpw	g	15	post	a	1	1	0	0	0	0	0	2	36.6
0	fawn	12/23/13	18:05:32	wpw	g	15	post	a	1	1	0	0	0	0	0	2	36.6
0	fawn	12/09/13	18:06:00	trough3.1	t	13	post	a	0	1	1	0	0	0	0	3	7.3
0	fawn	12/25/13	18:06:12	wpw	g	15	post	a	1	1	0	0	0	0	0	1	36.6
0	fawn	12/25/13	18:06:12	longleaf	g	15	post	a	1	1	0	0	0	0	0	1	17.3
1	fawn	10/29/13	18:06:18	sc_entrance	g	7	breed	a	1	1	1	0	0	0	0	2	17.1
0	fawn	10/29/13	18:06:18	skymeadow	g	7	breed	a	1	1	1	0	0	0	0	2	32.1
1	fawn	12/30/13	18:06:21	whitetail	g	16	post	a	1	1	1	0	0	0	0	2	55.2
0	fawn	11/24/14	18:06:23	trough2	t	11	breed	b	0	1	0	0	0	0	0	1	0
0	fawn	10/22/14	18:06:38	trough3.2	t	6	pre	b	1	1	0	0	0	0	0	1	0
0	fawn	12/11/13	18:07:00	hoot_east	g	13	post	a	0	1	0	0	0	0	0	1	52.3
0	fawn	12/17/14	18:07:29	trough1600	t	14	post	b	0	1	0	0	0	0	1	2	0
0	fawn	11/19/14	18:07:46	wpw_pile	p	10	breed	b	0	1	0	0	0	0	0	1	0
1	fawn	10/13/14	18:08:12	trough1600	t	5	pre	b	1	1	0	0	0	0	0	1	0
0	fawn	12/10/14	18:09:09	wpw_pile	p	13	post	b	0	1	1	0	0	0	0	2	0
0	fawn	12/17/13	18:09:12	wpw	g	14	post	a	0	1	0	0	0	0	0	1	36.6
0	fawn	12/17/13	18:09:12	skymeadow	g	14	post	a	0	1	0	0	0	0	0	1	32.1
1	fawn	12/01/14	18:09:34	trough2	t	12	post	b	0	1	0	0	0	0	0	2	0
0	fawn	12/01/14	18:09:34	trough2	t	12	post	b	0	1	0	0	0	0	0	2	0
0	fawn	11/04/14	18:09:55	boundary_pile	p	8	breed	b	1	1	0	0	0	0	0	1	0
0	fawn	12/23/14	18:09:56	airport	g	15	post	b	0	1	0	0	0	0	0	1	47.1
1	fawn	11/10/14	18:09:57	wpw_pile	p	9	breed	b	1	1	1	0	0	0	0	2	0
0	fawn	10/01/13	18:10:00	sc_entrance	g	3	pre	a	1	1	1	0	0	0	0	2	17.1
0	fawn	12/31/13	18:11:02	trough3.1	t	16	post	a	1	1	1	0	0	0	0	2	7.3
0	fawn	12/31/13	18:11:02	skymeadow	g	16	post	a	1	1	0	0	0	0	0	1	32.1
1	fawn	11/24/14	18:11:23	trough2	t	11	breed	b	0	1	0	0	0	0	0	1	0
0	fawn	12/30/14	18:11:34	trough1600	t	16	post	b	1	1	0	0	0	0	0	1	0
0	fawn	10/21/14	18:11:47	trough1600	t	6	pre	b	1	1	1	0	0	0	0	2	0
0	fawn	10/07/14	18:11:59	trough1600	t	4	pre	b	1	1	0	0	0	0	0	1	0
1	fawn	11/12/14	18:12:26	hayfield_pile	p	9	breed	b	0	1	1	0	0	0	0	2	0
0	fawn	12/10/14	18:12:29	trough1600	t	13	post	b	0	1	0	0	0	0	0	1	0
0	fawn	12/30/14	18:13:00	wpw_pile	p	16	post	b	1	1	1	0	0	0	0	2	0
0	fawn	12/10/14	18:13:15	hootwest	g	13	post	b	0	1	0	0	0	0	0	1	29.5
0	fawn	12/24/14	18:13:26	boundary_pile	p	15	post	b	0	1	0	1	0	1	0	2	0
1	fawn	10/22/13	18:13:35	skymeadow	g	6	pre	a	1	1	0	0	0	0	0	2	32.1
1	fawn	10/22/13	18:13:35	skymeadow	g	6	pre	a	1	1	0	0	0	0	0	2	32.1
0	fawn	12/23/13	18:14:12	wpw	g	15	post	a	0	1	0	0	0	0	0	2	36.6
0	fawn	12/23/13	18:14:12	wpw	g	15	post	a	0	1	0	0	0	0	0	2	36.6
0	fawn	01/01/14	18:14:13	wpw	g	16	post	a	0	1	0	0	0	0	0	1	36.6
0	fawn	12/17/13	18:14:19	longleaf	g	14	post	a	0	1	0	0	0	0	0	1	17.3
0	fawn	10/22/14	18:14:35	trough3.2	t	6	pre	b	1	1	1	0	0	0	0	3	0
0	fawn	10/22/14	18:14:35	trough3.2	t	6	pre	b	1	1	1	0	0	0	0	3	0
0	fawn	11/24/14	18:14:55	longleaf	g	11	breed	b	0	1	0	0	0	0	0	1	14.8
1	fawn	11/04/14	18:14:57	boundary_pile	p	8	breed	b	1	1	1	0	0	0	0	2	0
0	fawn	12/18/13	18:15:52	sc_entrance	g	14	post	a	0	1	0	0	0	0	0	1	17.1
0	fawn	12/31/13	18:16:02	trough3.1	t	16	post	a	0	1	1	0	0	0	0	2	7.3
0	fawn	12/01/14	18:16:05	trough2	t	12	post	b	0	1	0	0	0	0	0	1	0
0	fawn	12/24/13	18:16:07	trough4	t	15	post	a	0	1	0	0	0	0	0	1	6.2
0	fawn	12/25/13	18:16:30	sc_entrance	g	15	post	a	0	1	0	0	0	0	0	1	17.1
1	fawn	11/25/14	18:16:36	boundary_pile	p	11	breed	b	0	1	0	0	0	0	0	1	0
0	fawn	11/26/14	18:16:44	hayfield_pile	p	11	breed	b	0	1	0	0	0	0	0	1	0
0	fawn	12/17/14	18:16:51	airport	g	14	post	b	0	1	0	0	0	0	0	1	47.1
0	fawn	10/21/14	18:16:59	trough1600	t	6	pre	b	1	1	1	0	0	0	0	2	0
0	fawn	11/24/14	18:17:56	trough2	t	11	breed	b	0	1	0	0	0	0	0	1	0
1	fawn	12/10/14	18:18:07	trough1600	t	13	post	b	0	1	1	0	0	0	0	2	0
0	fawn	12/30/14	18:18:23	wpw_pile	p	16	post	b	0	1	1	0	0	0	0	2	0
0	fawn	12/01/14	18:18:32	wpw_pile	p	12	post	b	0	1	1	0	0	0	0	2	0
0	fawn	12/24/14	18:18:38	boundary_pile	p	15	post	b	0	1	0	1	0	1	0	2	0
0	fawn	10/07/14	18:18:44	trough1600	t	4	pre	b	1	1	0	0	0	0	0	1	0
1	fawn	10/15/13	18:19:32	longleaf	g	5	pre	a	1	1	1	0	0	0	0	2	17.3
0	fawn	10/15/13	18:19:32	skymeadow	g	5	pre	a	1	1	1	0	0	0	0	2	32.1
1	fawn	12/09/13	18:20:37	longleaf	g	13	post	a	0	1	1	0	0	0	0	3	17.3
0	fawn	12/09/13	18:20:37	longleaf	g	13	post	a	0	1	1	0	0	0	0	3	17.3
0	fawn	11/05/14	18:21:07	trough2	t	8	breed	b	0	1	1	0	0	0	0	2	0
0	fawn	10/22/14	18:21:16	trough3.2	t	6	pre	b	1	1	1	0	0	0	0	2	0
0	fawn	09/25/13	18:21:29	skymeadow	g	2	pre	a	1	1	0	0	0	0	0	1	32.1
0	fawn	11/25/14	18:21:39	boundary_pile	p	11	breed	b	0	1	0	0	0	0	0	1	0
1	fawn	11/12/14	18:21:43	hayfield_pile	p	9	breed	b	0	1	1	0	0	0	0	2	0
1	fawn	12/11/13	18:22:00	skymeadow	g	13	post	a	0	1	1	0	0	0	0	2	32.1
0	fawn	12/30/13	18:22:04	skymeadow	g	16	post	a	0	1	1	0	0	0	0	2	32.1
0	fawn	12/24/13	18:22:07	trough4	t	15	post	a	0	1	0	0	0	0	0	1	6.2
1	fawn	11/10/14	18:22:12	wpw_pile	p	9	breed	b	0	1	1	0	0	0	0	2	0
0	fawn	10/21/14	18:22:14	trough1600	t	6	pre	b	1	1	1	0	0	0	0	3	0
0	fawn	10/21/14	18:22:14	trough1600	t	6	pre	b	1	1	1	0	0	0	0	3	0
0	fawn	11/19/14	18:22:46	airport	g	10	breed	b	0	1	0	0	0	0	0	1	47.1
1	fawn	10/02/13	18:23:00	trough3.1	t	3	pre	a	1	1	0	0	0	0	0	1	7.3
0	fawn	10/20/14	18:23:00	haven	g	6	pre	b	1	1	1	0	0	0	0	2	47.4
1	fawn	12/10/14	18:23:13	trough1600	t	13	post	b	0	1	0	0	0	0	0	1	0
0	fawn	01/01/14	18:23:28	wpw	g	16	post	a	0	1	0	0	0	0	0	1	36.6
0	fawn	10/13/14	18:23:28	trough1600	t	5	pre	b	1	1	0	0	0	0	0	1	0
0	fawn	12/30/13	18:23:33	wpw	g	16	post	a	0	1	0	0	0	0	0	1	36.6
1	fawn	10/07/14	18:23:44	trough1600	t	4	pre	b	1	1	0	0	0	0	0	1	0
1	fawn	12/24/14	18:23:48	boundary_pile	p	15	post	b	0	1	0	0	0	0	0	1	0
1	fawn	09/24/14	18:24:09	trough1000	t	2	pre	b	1	1	1	0	0	0	0	2	9.5
1	fawn	10/28/14	18:24:43	hayfield_pile	p	7	breed	b	0	1	1	0	0	0	0	2	0
1	fawn	12/30/14	18:24:52	wpw_pile	p	16	post	b	0	1	1	0	0	0	0	2	0
0	fawn	10/06/14	18:25:51	trough1600	t	4	pre	b	1	1	1	0	0	0	0	2	0
0	fawn	10/28/13	18:26:00	haven	g	7	breed	a	0	1	1	0	0	0	0	2	58
0	fawn	11/04/14	18:26:00	hootwest	g	8	breed	b	0	1	0	0	0	0	0	1	29.5
0	fawn	12/01/14	18:26:31	wpw_pile	p	12	post	b	0	1	1	0	0	0	0	2	0
0	fawn	12/30/13	18:27:56	trough1	t	16	post	a	0	1	0	0	0	0	0	1	5.9
1	fawn	10/09/13	18:28:12	wpw	g	4	pre	a	1	1	1	0	0	0	0	2	36.6
0	fawn	10/29/14	18:28:18	trough3.2	t	7	breed	b	0	1	0	0	0	0	0	1	0
1	fawn	12/24/14	18:28:49	boundary_pile	p	15	post	b	0	1	0	0	0	0	0	1	0
0	fawn	11/19/14	18:28:51	boundary_pile	p	10	breed	b	0	1	0	0	0	0	0	1	0
1	fawn	11/05/14	18:29:24	trough2	t	8	breed	b	0	1	1	0	0	0	0	2	0
1	fawn	10/28/14	18:30:16	hayfield_pile	p	7	breed	b	0	1	1	0	0	0	0	3	0
0	fawn	10/02/13	18:30:28	sc_entrance	g	3	pre	a	1	1	0	0	0	0	0	1	17.1
0	fawn	10/22/13	18:30:40	skymeadow	g	6	pre	a	0	1	0	0	0	0	0	1	32.1
0	fawn	10/06/14	18:30:51	trough1600	t	4	pre	b	1	1	0	0	0	0	0	1	0
0	fawn	12/24/13	18:31:00	trough1	t	15	post	a	0	1	0	0	0	0	0	2	5.9
0	fawn	12/24/13	18:31:00	trough1	t	15	post	a	0	1	0	0	0	0	0	2	5.9
0	fawn	12/24/14	18:31:21	airport	g	15	post	b	0	1	1	0	0	0	0	2	47.1
0	fawn	12/29/14	18:31:26	hootwest	g	16	post	b	0	1	0	0	0	0	0	1	29.5
1	fawn	10/14/14	18:32:10	hayfield_pile	p	5	pre	b	1	1	1	0	0	0	0	2	0
0	fawn	12/23/13	18:32:38	haven	g	15	post	a	0	1	0	0	0	0	0	1	58
1	fawn	12/30/13	18:33:06	trough4	t	16	post	a	0	1	0	0	0	0	0	1	6.2
0	fawn	12/30/13	18:33:06	trough1	t	16	post	a	0	1	0	0	0	0	0	1	5.9
0	fawn	11/19/14	18:33:57	boundary_pile	p	10	breed	b	0	1	0	0	0	0	0	1	0
0	fawn	10/02/13	18:34:00	trough3.1	t	3	pre	a	1	1	1	0	0	0	0	2	7.3
1	fawn	09/25/13	18:34:11	haven	g	2	pre	a	1	1	1	0	0	0	0	2	58
0	fawn	12/24/14	18:34:21	boundary_pile	p	15	post	b	0	1	0	0	0	0	0	1	0
1	fawn	11/05/14	18:34:25	trough2	t	8	breed	b	0	1	1	0	0	0	0	2	0
0	fawn	12/30/14	18:35:03	trough3.2	t	16	post	b	0	1	1	0	0	0	0	2	0
0	fawn	12/10/14	18:35:40	hootwest	g	13	post	b	0	1	0	0	0	0	0	1	29.5
0	fawn	10/06/14	18:36:01	trough1600	t	4	pre	b	1	1	1	0	0	0	0	2	0
0	fawn	10/14/14	18:37:50	hayfield_pile	p	5	pre	b	1	1	1	0	0	0	0	3	0
0	fawn	11/25/14	18:38:33	boundary_pile	p	11	breed	b	0	1	0	0	0	0	0	1	0
0	fawn	11/19/14	18:39:01	boundary_pile	p	10	breed	b	0	1	0	0	0	0	0	1	0
0	fawn	12/01/14	18:39:19	wpw_pile	p	12	post	b	0	1	1	0	0	0	0	2	0
0	fawn	12/24/14	18:39:30	boundary_pile	p	15	post	b	0	1	0	0	0	0	0	1	0
1	fawn	10/13/14	18:39:44	trough1600	t	5	pre	b	0	1	1	0	0	0	0	2	0
0	fawn	12/30/14	18:40:03	trough3.2	t	16	post	b	0	1	1	0	0	0	0	2	0
0	fawn	11/17/14	18:40:22	trough1600	t	10	breed	b	0	1	1	0	0	0	0	2	0
0	fawn	12/29/14	18:41:11	trough1600	t	16	post	b	0	1	0	0	0	0	0	1	0
0	fawn	12/31/14	18:41:31	select	g	16	post	b	0	1	0	0	0	0	1	2	4.2
1	fawn	12/16/14	18:41:46	boundary_pile	p	14	post	b	0	1	0	0	0	0	0	1	0
0	fawn	11/18/14	18:41:59	trough1600	t	10	breed	b	0	1	0	0	0	0	0	1	0
1	fawn	10/06/14	18:42:15	trough1600	t	4	pre	b	1	1	0	0	0	0	0	1	0
1	fawn	11/25/13	18:42:20	haven	g	11	breed	a	0	1	0	0	0	0	0	1	58
1	fawn	10/08/13	18:43:00	trough3.1	t	4	pre	a	1	1	0	0	0	0	0	1	7.3
1	fawn	10/22/13	18:43:02	haven	g	6	pre	a	0	1	1	0	0	0	0	3	58
0	fawn	10/22/13	18:43:02	haven	g	6	pre	a	0	1	1	0	0	0	0	3	58
1	fawn	10/22/13	18:43:02	skymeadow	g	6	pre	a	0	1	0	0	0	0	0	1	32.1
0	fawn	12/24/13	18:43:27	wpw	g	15	post	a	0	1	0	0	0	0	0	1	36.6
0	fawn	12/02/13	18:44:00	haven	g	12	post	a	0	1	0	0	0	0	0	1	58
0	fawn	12/24/14	18:44:32	boundary_pile	p	15	post	b	0	1	0	0	0	0	0	1	0
0	fawn	11/19/14	18:44:46	boundary_pile	p	10	breed	b	0	1	0	0	0	0	0	1	0
0	fawn	12/16/14	18:44:50	skymeadow	g	14	post	b	0	1	0	0	0	0	0	1	32.1
0	fawn	10/28/14	18:44:59	trough3.2	t	7	breed	b	0	1	0	0	0	0	0	1	0
1	fawn	11/17/14	18:45:29	trough1600	t	10	breed	b	0	1	1	0	0	0	0	2	0
1	fawn	10/13/14	18:45:44	trough1600	t	5	pre	b	0	1	0	0	0	0	0	1	0
0	fawn	10/14/14	18:46:49	trough1600	t	5	pre	b	0	1	1	0	0	0	0	2	0
1	fawn	10/06/14	18:47:32	trough1600	t	4	pre	b	1	1	1	0	0	0	0	2	0
1	fawn	10/16/13	18:47:51	sc_entrance	g	5	pre	a	0	1	1	0	0	0	0	3	17.1
0	fawn	10/16/13	18:47:51	sc_entrance	g	5	pre	a	0	1	1	0	0	0	0	3	17.1
0	fawn	11/18/14	18:47:52	trough1600	t	10	breed	b	0	1	1	0	0	0	0	2	0
0	fawn	12/24/13	18:48:00	trough1	t	15	post	a	0	1	0	0	0	0	0	1	5.9
0	fawn	12/31/14	18:48:44	airport	g	16	post	b	0	1	0	0	0	0	0	1	47.1
0	fawn	12/24/13	18:48:51	wpw	g	15	post	a	0	1	1	0	0	0	0	2	36.6
0	fawn	12/31/14	18:48:53	trough2	t	16	post	b	0	1	0	0	0	0	0	1	0
0	fawn	11/25/14	18:48:54	wpw_pile	p	11	breed	b	0	1	1	0	0	0	0	2	0
0	fawn	10/08/13	18:49:00	trough3.1	t	4	pre	a	1	1	1	0	0	0	0	2	7.3
1	fawn	12/16/13	18:49:00	trough1	t	14	post	a	0	1	0	0	0	0	0	1	5.9
1	fawn	12/01/14	18:49:30	wpw_pile	p	12	post	b	0	1	1	0	0	0	0	2	0
0	fawn	12/24/14	18:49:55	boundary_pile	p	15	post	b	0	1	0	0	0	0	0	1	0
0	fawn	12/17/13	18:49:58	longleaf	g	14	post	a	0	1	0	0	0	0	0	1	17.3
0	fawn	11/19/14	18:50:34	boundary_pile	p	10	breed	b	0	1	0	0	0	0	0	1	0
0	fawn	11/17/14	18:50:35	trough1600	t	10	breed	b	0	1	1	0	0	0	0	3	0
1	fawn	10/28/14	18:50:43	trough3.2	t	7	breed	b	0	1	0	0	0	0	0	2	0
0	fawn	10/28/14	18:50:43	trough3.2	t	7	breed	b	0	1	0	0	0	0	0	2	0
1	fawn	11/25/14	18:51:59	trough1600	t	11	breed	b	0	1	0	0	0	0	0	1	0
0	fawn	11/18/14	18:52:52	trough1600	t	10	breed	b	0	1	1	0	0	0	0	2	0
0	fawn	11/11/14	18:53:21	trough2	t	9	breed	b	0	1	0	0	0	0	0	1	0
0	fawn	12/24/13	18:53:25	skymeadow	g	15	post	a	0	1	0	0	0	0	0	1	32.1
0	fawn	10/13/14	18:53:39	trough1600	t	5	pre	b	0	1	1	0	0	0	0	2	0
0	fawn	12/31/14	18:53:45	airport	g	16	post	b	0	1	0	1	0	1	0	2	47.1
1	fawn	11/25/14	18:53:55	wpw_pile	p	11	breed	b	0	1	1	0	0	0	0	3	0
0	fawn	12/31/14	18:53:58	trough2	t	16	post	b	0	1	0	0	0	0	0	2	0
0	fawn	12/31/14	18:53:58	trough2	t	16	post	b	0	1	0	0	0	0	0	2	0
0	fawn	12/29/14	18:54:00	airport	g	16	post	b	0	1	0	0	0	0	0	1	47.1
0	fawn	12/24/13	18:54:16	wpw	g	15	post	a	0	1	0	0	0	0	0	1	36.6
0	fawn	12/23/13	18:54:21	whitetail	g	15	post	a	0	1	0	0	0	0	0	1	55.2
0	fawn	12/24/14	18:55:11	boundary_pile	p	15	post	b	0	1	0	0	0	0	0	1	0
0	fawn	11/19/14	18:55:24	trough3.2	t	10	breed	b	0	1	0	0	0	0	0	1	0
0	fawn	12/31/13	18:56:00	trough1	t	16	post	a	0	1	0	1	0	1	0	2	5.9
1	fawn	10/09/13	18:56:42	longleaf	g	4	pre	a	1	1	0	0	0	0	0	1	17.3
0	fawn	11/25/14	18:57:04	trough1600	t	11	breed	b	0	1	1	0	0	0	0	2	0
0	fawn	11/26/13	18:57:10	wpw	g	11	breed	a	0	1	1	0	0	0	0	2	36.6
1	fawn	10/27/14	18:57:32	hayfield_pile	p	7	breed	b	0	1	1	0	0	0	0	4	0
0	fawn	10/27/14	18:57:32	hayfield_pile	p	7	breed	b	0	1	1	0	0	0	0	4	0
1	fawn	11/18/14	18:57:57	trough1600	t	10	breed	b	0	1	0	0	0	0	0	1	0
0	fawn	10/06/14	18:57:58	wpw_pile	p	4	pre	b	1	1	1	0	0	0	0	2	0
0	fawn	11/11/14	18:58:35	trough2	t	9	breed	b	0	1	1	0	0	0	0	2	0
0	fawn	12/01/14	18:58:42	boundary_pile	p	12	post	b	0	1	0	0	0	0	0	1	0
0	fawn	12/01/14	18:59:32	wpw_pile	p	12	post	b	0	1	0	0	0	0	0	1	0
0	fawn	11/17/14	19:00:36	trough1600	t	10	breed	b	0	1	0	0	0	0	0	1	0
0	fawn	12/31/14	19:01:08	trough3.2	t	16	post	b	0	1	0	0	0	0	0	1	0
1	fawn	12/29/14	19:01:47	hootwest	g	16	post	b	0	1	1	0	0	0	0	2	29.5
0	fawn	12/24/13	19:01:50	wpw	g	15	post	a	0	1	0	0	0	0	0	1	36.6
1	fawn	12/24/14	19:02:07	airport	g	15	post	b	0	1	1	0	0	0	0	2	47.1
0	fawn	10/27/14	19:02:48	hayfield_pile	p	7	breed	b	0	1	1	0	0	0	0	3	0
0	fawn	12/18/13	19:03:00	trough1	t	14	post	a	0	1	0	0	0	0	0	1	5.9
0	fawn	11/27/13	19:04:00	trough1	t	11	breed	a	0	1	0	0	0	0	0	1	5.9
0	fawn	10/20/14	19:04:08	haven	g	6	pre	b	0	1	1	0	0	0	0	2	47.4
1	fawn	12/01/14	19:04:35	boundary_pile	p	12	post	b	0	1	0	0	0	0	0	1	0
0	fawn	10/09/13	19:05:37	longleaf	g	4	pre	a	1	1	0	0	0	0	0	1	17.3
1	fawn	11/19/14	19:05:53	airport	g	10	breed	b	0	1	0	0	0	0	0	1	47.1
0	fawn	09/30/14	19:06:31	wpw_pile	p	3	pre	b	0	1	0	0	0	0	0	1	0
0	fawn	11/19/14	19:06:59	trough3.2	t	10	breed	b	0	1	1	0	0	0	0	2	0
0	fawn	10/02/13	19:07:00	trough3.1	t	3	pre	a	0	1	0	0	0	0	0	1	7.3
1	fawn	11/18/14	19:07:40	boundary_pile	p	10	breed	b	0	1	0	0	0	0	0	1	0
0	fawn	11/18/14	19:08:01	trough1600	t	10	breed	b	0	1	0	0	0	0	0	1	0
0	fawn	10/22/13	19:08:06	haven	g	6	pre	a	0	1	1	0	0	0	0	2	58
0	fawn	12/29/14	19:08:30	trough2	t	16	post	b	0	1	1	0	0	0	0	3	0
0	fawn	12/29/14	19:08:30	trough2	t	16	post	b	0	1	1	0	0	0	0	3	0
0	fawn	12/31/14	19:08:36	airport	g	16	post	b	0	1	0	0	0	0	0	1	47.1
1	fawn	12/02/13	19:09:00	haven	g	12	post	a	0	1	0	0	0	0	0	1	58
0	fawn	11/27/13	19:10:00	trough1	t	11	breed	a	0	1	0	0	0	0	0	1	5.9
0	fawn	12/01/14	19:10:19	boundary_pile	p	12	post	b	0	1	0	0	0	0	0	1	0
0	fawn	11/24/14	19:10:24	haven	g	11	breed	b	0	1	0	0	0	0	0	1	47.4
1	fawn	11/18/14	19:11:27	hayfield_pile	p	10	breed	b	0	1	1	0	0	0	0	3	0
0	fawn	10/27/14	19:11:38	hayfield_pile	p	7	breed	b	0	1	0	0	0	0	0	1	0
0	fawn	11/19/14	19:12:40	trough3.2	t	10	breed	b	0	1	1	0	0	0	0	3	0
0	fawn	11/19/14	19:12:40	trough3.2	t	10	breed	b	0	1	1	0	0	0	0	3	0
1	fawn	11/18/14	19:12:43	boundary_pile	p	10	breed	b	0	1	1	0	0	0	0	3	0
1	fawn	11/18/14	19:12:43	boundary_pile	p	10	breed	b	0	1	1	0	0	0	0	3	0
0	fawn	12/10/13	19:13:00	trough1	t	13	post	a	0	1	0	0	0	0	0	1	5.9
0	fawn	12/29/14	19:13:56	trough2	t	16	post	b	0	1	1	0	0	0	0	3	0
0	fawn	12/29/14	19:13:56	trough2	t	16	post	b	0	1	1	0	0	0	0	3	0
0	fawn	10/15/13	19:16:00	trough2	t	5	pre	a	0	1	0	0	0	0	0	1	0
0	fawn	12/01/14	19:16:03	boundary_pile	p	12	post	b	0	1	0	0	0	0	0	1	0
0	fawn	10/22/14	19:16:26	trough1600	t	6	pre	b	0	1	1	0	0	0	0	2	0
0	fawn	12/31/14	19:16:33	trough3.2	t	16	post	b	0	1	1	0	0	0	0	2	0
1	fawn	11/18/14	19:16:34	hayfield_pile	p	10	breed	b	0	1	1	0	0	0	0	2	0
0	fawn	11/24/14	19:16:58	haven	g	11	breed	b	0	1	1	0	0	0	0	2	47.4
0	fawn	12/29/14	19:17:41	trough1	t	16	post	b	0	1	0	0	0	0	0	1	5.9
1	fawn	11/18/14	19:17:49	boundary_pile	p	10	breed	b	0	1	1	0	0	0	0	3	0
0	fawn	11/18/14	19:17:49	boundary_pile	p	10	breed	b	0	1	1	0	0	0	0	3	0
0	fawn	11/19/14	19:18:10	trough3.2	t	10	breed	b	0	1	1	0	0	0	0	2	0
1	fawn	12/25/13	19:18:43	sc_entrance	g	15	post	a	0	1	1	0	0	0	0	2	17.1
0	fawn	12/25/13	19:18:43	sc_entrance	g	15	post	a	0	1	0	0	0	0	0	1	17.1
0	fawn	12/24/13	19:18:54	longleaf	g	15	post	a	0	1	1	0	0	0	0	2	17.3
0	fawn	11/25/14	19:19:40	trough3.2	t	11	breed	b	0	1	1	0	0	0	0	2	0
1	fawn	12/29/14	19:19:42	trough2	t	16	post	b	0	1	0	0	0	0	0	2	0
1	fawn	12/29/14	19:19:42	trough2	t	16	post	b	0	1	0	0	0	0	0	2	0
0	fawn	12/18/13	19:20:00	sc_entrance	g	14	post	a	0	1	0	0	0	0	0	1	17.1
0	fawn	10/09/13	19:20:09	longleaf	g	4	pre	a	1	1	0	0	0	0	0	1	17.3
1	fawn	12/22/14	19:20:26	skymeadow	g	15	post	b	0	1	1	0	0	0	0	2	32.1
0	fawn	09/17/13	19:21:00	haven	g	1	pre	a	0	1	1	0	0	0	0	3	58
0	fawn	12/30/13	19:21:00	trough1	t	16	post	a	0	1	0	0	0	0	0	1	5.9
0	fawn	12/01/14	19:21:06	boundary_pile	p	12	post	b	0	1	0	0	0	0	0	1	0
0	fawn	10/09/13	19:21:16	wpw	g	4	pre	a	1	1	0	0	0	0	0	1	36.6
0	fawn	11/18/14	19:21:36	hayfield_pile	p	10	breed	b	0	1	1	0	0	0	0	3	0
0	fawn	10/01/13	19:22:00	sc_entrance	g	3	pre	a	0	1	1	0	0	0	0	2	17.1
0	fawn	12/09/13	19:22:20	wpw	g	13	post	a	0	1	0	0	0	0	0	1	36.6
0	fawn	09/17/14	19:22:25	trough1600	t	1	pre	b	0	1	1	0	0	0	0	2	0
0	fawn	11/18/14	19:22:53	boundary_pile	p	10	breed	b	0	1	1	0	0	0	0	2	0
0	fawn	09/17/13	19:23:00	sc_entrance	g	1	pre	a	0	1	1	0	0	0	0	2	17.1
1	fawn	10/15/14	19:23:00	trough1600	t	5	pre	b	0	1	0	0	0	0	0	1	0
0	fawn	12/29/14	19:23:05	trough1	t	16	post	b	0	1	1	0	0	0	0	3	5.9
1	fawn	12/23/13	19:23:16	wpw	g	15	post	a	0	1	0	0	0	0	0	1	36.6
0	fawn	12/25/13	19:24:00	sc_entrance	g	15	post	a	0	1	0	0	0	0	0	1	17.1
0	fawn	11/19/14	19:24:10	trough3.2	t	10	breed	b	0	1	0	0	0	0	0	1	0
0	fawn	12/15/14	19:24:43	airport	g	14	post	b	0	1	0	0	0	0	0	1	47.1
1	fawn	12/29/14	19:24:43	trough2	t	16	post	b	0	1	0	0	0	0	0	2	0
1	fawn	12/29/14	19:24:43	trough2	t	16	post	b	0	1	0	0	0	0	0	2	0
0	fawn	12/17/13	19:24:47	wpw	g	14	post	a	0	1	0	0	0	0	0	1	36.6
0	fawn	10/02/13	19:25:00	trough3.1	t	3	pre	a	0	1	1	0	0	0	0	2	7.3
0	fawn	12/11/13	19:25:18	wpw	g	13	post	a	0	1	0	0	0	0	0	1	36.6
0	fawn	10/14/13	19:25:47	skymeadow	g	5	pre	a	0	0	0	0	1	1	0	1	32.1
0	fawn	09/17/13	19:27:00	haven	g	1	pre	a	0	1	1	0	0	0	0	3	58
1	fawn	11/24/14	19:28:09	trough1600	t	11	breed	b	0	1	1	0	0	0	0	2	0
1	fawn	12/24/14	19:28:25	airport	g	15	post	b	0	1	0	0	0	0	0	1	47.1
1	fawn	12/29/14	19:28:38	trough1	t	16	post	b	0	1	1	0	0	0	0	3	5.9
1	fawn	12/02/14	19:29:32	boundary_pile	p	12	post	b	0	1	0	0	0	0	0	1	0
0	fawn	11/19/14	19:29:50	trough3.2	t	10	breed	b	0	1	0	0	0	0	0	1	0
0	fawn	11/25/14	19:29:54	trough3.2	t	11	breed	b	0	1	1	0	0	0	0	2	0
0	fawn	09/16/13	19:30:00	sc_entrance	g	1	pre	a	0	1	1	0	0	0	0	2	17.1
0	fawn	09/17/14	19:30:26	trough1000	t	1	pre	b	0	1	0	0	0	0	0	1	9.5
1	fawn	11/04/13	19:30:42	sc_entrance	g	8	breed	a	0	1	1	0	0	0	0	3	17.1
0	fawn	11/04/13	19:30:42	sc_entrance	g	8	breed	a	0	1	1	0	0	0	0	3	17.1
1	fawn	10/07/13	19:31:00	trough1	t	4	pre	a	1	1	0	0	0	0	0	1	5.9
0	fawn	10/16/13	19:31:00	sc_entrance	g	5	pre	a	0	1	0	0	0	0	0	1	17.1
1	fawn	11/27/13	19:31:00	trough2	t	11	breed	a	0	1	0	0	0	0	0	1	0
0	fawn	12/11/13	19:31:10	wpw	g	13	post	a	0	1	0	0	0	0	0	1	36.6
0	fawn	12/18/13	19:31:34	whitetail	g	14	post	a	0	1	0	0	0	0	0	1	55.2
0	fawn	10/14/13	19:32:36	trough1	t	5	pre	a	0	1	1	0	0	0	0	2	5.9
0	fawn	10/15/14	19:33:07	trough1600	t	5	pre	b	0	1	0	1	0	1	0	2	0
1	fawn	09/24/14	19:33:40	wpw_pile	p	2	pre	b	0	1	1	0	0	0	0	2	0
0	fawn	11/24/14	19:33:50	trough1600	t	11	breed	b	0	1	1	0	0	0	0	2	0
0	fawn	12/29/14	19:33:59	trough1	t	16	post	b	0	1	1	0	0	0	0	2	5.9
1	fawn	09/17/13	19:34:00	sc_entrance	g	1	pre	a	0	1	1	1	0	1	0	4	17.1
1	fawn	12/08/14	19:34:48	hayfield_pile	p	13	post	b	0	1	1	0	0	0	0	4	0
0	fawn	12/02/14	19:35:19	boundary_pile	p	12	post	b	0	1	0	0	0	0	0	1	0
0	fawn	12/22/14	19:35:30	hayfield_pile	p	15	post	b	0	1	0	0	0	0	0	1	0
0	fawn	11/25/14	19:35:49	trough3.2	t	11	breed	b	0	1	1	0	0	0	0	2	0
0	fawn	12/22/14	19:36:54	airport	g	15	post	b	0	1	0	0	0	0	0	1	47.1
1	fawn	11/27/13	19:37:00	trough2	t	11	breed	a	0	1	0	1	0	1	0	2	0
0	fawn	09/17/14	19:38:51	trough1000	t	1	pre	b	0	1	0	0	0	0	0	1	9.5
0	fawn	10/07/13	19:39:00	sc_entrance	g	4	pre	a	1	1	1	0	0	0	0	2	17.1
0	fawn	12/18/13	19:39:02	whitetail	g	14	post	a	0	1	0	0	0	0	0	1	55.2
0	fawn	12/23/13	19:39:40	trough1	t	15	post	a	0	1	0	0	0	0	0	1	5.9
0	fawn	12/23/13	19:39:40	sc_entrance	g	15	post	a	0	1	0	0	0	0	0	1	17.1
0	fawn	09/24/14	19:39:47	wpw_pile	p	2	pre	b	0	1	1	0	0	0	0	3	0
0	fawn	10/01/13	19:40:00	sc_entrance	g	3	pre	a	0	1	1	0	0	0	0	2	17.1
1	fawn	10/08/13	19:40:00	hoot_east	g	4	pre	a	1	1	0	0	0	0	0	1	52.3
0	fawn	12/24/13	19:40:11	longleaf	g	15	post	a	0	1	0	0	0	0	0	2	17.3
0	fawn	12/24/13	19:40:11	longleaf	g	15	post	a	0	1	0	0	0	0	0	2	17.3
0	fawn	09/29/14	19:41:02	trough1000	t	3	pre	b	0	1	0	0	0	0	0	1	9.5
0	fawn	12/18/13	19:42:00	haven	g	14	post	a	0	1	0	0	0	0	0	1	58
0	fawn	12/15/14	19:44:22	airport	g	14	post	b	0	1	0	0	0	0	0	1	47.1
1	fawn	09/24/14	19:45:13	wpw_pile	p	2	pre	b	0	1	1	0	0	0	0	3	0
0	fawn	12/24/13	19:45:34	longleaf	g	15	post	a	0	1	0	0	0	0	0	1	17.3
0	fawn	10/01/13	19:46:00	haven	g	3	pre	a	0	1	1	0	0	0	0	2	58
1	fawn	12/31/14	19:46:40	trough3.2	t	16	post	b	0	1	1	0	0	0	0	2	0
0	fawn	09/29/14	19:46:45	trough1000	t	3	pre	b	0	1	0	0	0	0	0	1	9.5
0	fawn	09/17/14	19:47:06	trough1000	t	1	pre	b	0	1	0	0	0	0	0	1	9.5
0	fawn	12/22/14	19:48:59	hayfield_pile	p	15	post	b	0	1	1	0	0	0	0	2	0
1	fawn	12/10/13	19:49:00	sc_entrance	g	13	post	a	0	1	1	0	0	0	0	2	17.1
0	fawn	10/23/13	19:49:43	sc_entrance	g	6	pre	a	0	1	1	0	0	0	0	2	17.1
0	fawn	10/08/13	19:49:53	haven	g	4	pre	a	0	1	1	0	0	0	0	3	58
0	fawn	10/08/13	19:49:53	haven	g	4	pre	a	0	1	1	0	0	0	0	3	58
0	fawn	10/01/13	19:50:00	sc_entrance	g	3	pre	a	0	1	1	0	0	0	0	2	17.1
0	fawn	09/18/13	19:51:00	sc_entrance	g	1	pre	a	0	1	1	0	0	0	0	3	17.1
1	fawn	10/08/13	19:51:00	hoot_east	g	4	pre	a	0	1	0	0	0	0	0	1	52.3
0	fawn	10/14/13	19:51:00	sc_entrance	g	5	pre	a	0	1	1	0	0	0	0	2	17.1
0	fawn	09/29/14	19:51:51	trough1000	t	3	pre	b	0	1	1	0	0	0	0	3	9.5
0	fawn	09/29/14	19:51:51	trough1000	t	3	pre	b	0	1	1	0	0	0	0	3	9.5
0	fawn	11/12/14	19:52:38	trough1600	t	9	breed	b	0	1	0	0	0	0	0	1	0
0	fawn	10/02/13	19:54:00	hoot_east	g	3	pre	a	0	1	0	1	0	1	0	2	52.3
0	fawn	12/22/14	19:55:17	hayfield_pile	p	15	post	b	0	1	1	0	0	0	0	2	0
1	fawn	10/08/13	19:57:00	hoot_east	g	4	pre	a	0	1	0	0	0	0	0	1	52.3
0	fawn	12/31/14	19:58:01	trough3.2	t	16	post	b	0	1	0	0	0	0	0	1	0
0	fawn	12/15/14	19:58:33	airport	g	14	post	b	0	1	0	0	0	0	0	1	47.1
0	fawn	10/02/13	19:59:00	hoot_east	g	3	pre	a	0	1	0	1	0	1	0	2	52.3
1	fawn	11/27/13	20:01:00	haven	g	11	breed	a	0	1	1	0	0	0	0	3	58
1	fawn	12/30/13	20:02:00	trough1	t	16	post	a	0	1	0	0	0	0	0	1	5.9
1	fawn	10/16/13	20:02:27	sc_entrance	g	5	pre	a	0	1	1	0	0	0	0	3	17.1
0	fawn	10/16/13	20:02:27	sc_entrance	g	5	pre	a	0	1	1	0	0	0	0	3	17.1
0	fawn	10/16/13	20:02:27	skymeadow	g	5	pre	a	0	1	0	0	0	0	0	1	32.1
0	fawn	12/10/14	20:03:08	haven	g	13	post	b	0	1	0	0	0	0	0	1	47.4
0	fawn	09/22/14	20:03:43	wpw_pile	p	2	pre	b	0	1	1	0	0	0	0	3	0
1	fawn	10/23/13	20:03:59	haven	g	6	pre	a	0	1	1	0	0	0	0	3	58
0	fawn	10/07/13	20:05:00	haven	g	4	pre	a	0	1	1	0	0	0	0	2	58
0	fawn	12/09/13	20:05:00	haven	g	13	post	a	0	1	0	0	0	0	0	1	58
0	fawn	12/25/13	20:06:04	sc_entrance	g	15	post	a	0	1	0	0	0	0	0	1	17.1
0	fawn	12/25/13	20:06:04	skymeadow	g	15	post	a	0	1	0	0	0	0	0	1	32.1
0	fawn	11/25/14	20:08:19	trough2	t	11	breed	b	0	1	0	0	0	0	0	1	0
0	fawn	10/23/13	20:09:00	hoot_east	g	6	pre	a	0	1	0	0	0	0	0	1	52.3
0	fawn	12/30/13	20:09:00	trough1	t	16	post	a	0	1	0	0	0	0	0	1	5.9
0	fawn	09/22/14	20:09:10	wpw_pile	p	2	pre	b	0	1	0	1	0	1	0	2	0
1	fawn	09/17/13	20:10:00	haven	g	1	pre	a	0	1	0	0	0	0	0	1	58
1	fawn	10/16/13	20:10:06	skymeadow	g	5	pre	a	0	1	1	0	0	0	0	2	32.1
1	fawn	09/18/13	20:11:00	sc_entrance	g	1	pre	a	0	1	1	0	0	0	0	2	17.1
0	fawn	12/25/13	20:11:30	sc_entrance	g	15	post	a	0	1	0	0	0	0	0	1	17.1
0	fawn	12/25/13	20:11:30	sc_entrance	g	15	post	a	0	1	1	0	0	0	0	2	17.1
0	fawn	12/25/13	20:11:30	haven	g	15	post	a	0	1	0	0	0	0	0	1	58
0	fawn	12/25/13	20:11:30	skymeadow	g	15	post	a	0	1	0	0	0	0	1	2	32.1
0	fawn	12/30/14	20:13:37	airport	g	16	post	b	0	1	0	0	0	0	0	1	47.1
1	fawn	11/25/14	20:13:48	trough2	t	11	breed	b	0	1	0	0	0	0	0	2	0
0	fawn	11/25/14	20:13:48	trough2	t	11	breed	b	0	1	0	0	0	0	0	2	0
1	fawn	11/25/14	20:18:49	trough2	t	11	breed	b	0	1	0	0	0	0	0	1	0
0	fawn	12/25/13	20:20:14	skymeadow	g	15	post	a	0	1	0	0	0	0	0	1	32.1
0	fawn	12/30/14	20:21:54	airport	g	16	post	b	0	1	0	0	0	0	0	1	47.1
0	fawn	12/24/13	20:23:59	wpw	g	15	post	a	0	1	0	0	0	0	0	1	36.6
0	fawn	09/22/14	20:25:13	wpw_pile	p	2	pre	b	0	1	0	0	0	0	0	1	0
0	fawn	12/22/14	20:26:40	airport	g	15	post	b	0	1	1	0	0	0	0	2	47.1
0	fawn	11/19/13	20:31:00	trough1	t	10	breed	a	0	1	0	0	0	0	0	1	5.9
0	fawn	09/22/14	20:31:17	wpw_pile	p	2	pre	b	0	1	1	1	0	1	0	3	0
0	fawn	12/31/14	20:32:01	trough2	t	16	post	b	0	1	0	0	0	0	0	1	0
0	fawn	12/11/13	20:33:00	sc_entrance	g	13	post	a	0	1	0	0	0	0	0	1	17.1
0	fawn	11/25/14	20:33:17	wpw_pile	p	11	breed	b	0	1	0	0	0	0	0	1	0
0	fawn	12/30/14	20:33:46	airport	g	16	post	b	0	1	0	0	0	0	0	1	47.1
0	fawn	12/25/13	20:35:39	haven	g	15	post	a	0	1	0	0	0	0	0	1	58
0	fawn	12/10/13	20:36:00	haven	g	13	post	a	0	1	1	0	0	0	0	2	58
0	fawn	12/09/13	20:36:14	wpw	g	13	post	a	0	1	0	0	0	0	0	1	36.6
1	fawn	12/31/14	20:37:34	trough2	t	16	post	b	0	1	1	0	0	0	0	3	0
0	fawn	12/31/14	20:37:34	trough2	t	16	post	b	0	1	1	0	0	0	0	3	0
0	fawn	11/19/13	20:38:00	trough1	t	10	breed	a	0	1	0	0	0	0	0	1	5.9
1	fawn	10/01/14	20:39:49	wpw_pile	p	3	pre	b	0	1	1	0	0	0	0	2	0
1	fawn	12/31/13	20:41:00	trough1	t	16	post	a	0	1	0	0	0	0	0	1	5.9
1	fawn	10/06/14	20:42:49	wpw_pile	p	4	pre	b	0	1	1	0	0	0	1	3	0
0	fawn	10/28/13	20:42:54	haven	g	7	breed	a	0	1	1	0	0	0	0	2	58
0	fawn	11/19/13	20:44:00	trough1	t	10	breed	a	0	1	0	0	0	0	0	1	5.9
0	fawn	10/23/13	20:45:41	hoot_east	g	6	pre	a	0	1	0	0	0	0	0	1	52.3
0	fawn	11/25/13	20:46:00	haven	g	11	breed	a	0	1	0	0	0	0	1	2	58
1	fawn	10/06/14	20:47:58	wpw_pile	p	4	pre	b	0	1	0	0	0	0	1	2	0
0	fawn	12/31/13	20:50:00	trough1	t	16	post	a	0	1	0	0	0	0	0	2	5.9
0	fawn	12/31/13	20:50:00	trough1	t	16	post	a	0	1	0	0	0	0	0	2	5.9
0	fawn	12/31/14	20:50:14	trough2	t	16	post	b	0	1	0	0	0	0	0	1	0
0	fawn	12/25/13	20:52:37	wpw	g	15	post	a	0	1	0	0	0	0	0	1	36.6
1	fawn	12/25/13	20:52:37	longleaf	g	15	post	a	0	1	1	0	0	0	0	2	17.3
1	fawn	12/25/13	20:52:37	haven	g	15	post	a	0	1	0	0	0	0	0	1	58
1	fawn	12/04/13	20:55:00	hoot_east	g	12	post	a	0	1	0	0	0	0	0	1	52.3
0	fawn	10/06/14	20:55:16	wpw_pile	p	4	pre	b	0	1	1	0	0	0	0	2	0
1	fawn	09/30/13	20:57:09	skymeadow	g	3	pre	a	0	1	1	0	0	0	0	2	32.1
1	fawn	09/17/13	20:59:00	sc_entrance	g	1	pre	a	0	1	1	1	0	1	0	3	17.1
0	fawn	10/28/13	20:59:11	sc_entrance	g	7	breed	a	0	1	0	0	0	0	0	1	17.1
0	fawn	10/08/14	20:59:24	trough3.2	t	4	pre	b	0	1	1	0	0	0	0	2	0
0	fawn	12/25/13	21:01:00	trough1	t	15	post	a	0	1	0	0	0	0	0	1	5.9
1	fawn	10/06/14	21:01:06	wpw_pile	p	4	pre	b	0	1	1	0	0	0	0	2	0
0	fawn	12/31/14	21:01:23	skymeadow	g	16	post	b	0	1	0	0	0	0	0	1	32.1
0	fawn	10/23/13	21:01:41	hoot_east	g	6	pre	a	0	1	0	0	0	0	0	1	52.3
0	fawn	12/04/13	21:02:00	hoot_east	g	12	post	a	0	1	0	0	0	0	0	1	52.3
1	fawn	09/30/13	21:02:09	skymeadow	g	3	pre	a	0	1	1	0	0	0	0	2	32.1
0	fawn	12/25/13	21:05:21	trough3.1	t	15	post	a	0	1	0	0	0	0	0	1	7.3
1	fawn	10/28/13	21:05:33	sc_entrance	g	7	breed	a	0	1	1	0	0	0	0	3	17.1
0	fawn	10/28/13	21:05:33	sc_entrance	g	7	breed	a	0	1	1	0	0	0	0	3	17.1
0	fawn	12/03/14	21:06:44	wpw_pile	p	12	post	b	0	1	0	0	0	0	0	1	0
0	fawn	12/25/13	21:07:00	trough1	t	15	post	a	0	1	0	0	0	0	0	1	5.9
1	fawn	09/30/13	21:07:45	skymeadow	g	3	pre	a	0	1	1	0	0	0	0	2	32.1
1	fawn	09/17/13	21:08:00	sc_entrance	g	1	pre	a	0	1	1	0	0	0	0	2	17.1
0	fawn	12/04/13	21:08:00	hoot_east	g	12	post	a	0	1	1	0	0	0	0	2	52.3
1	fawn	11/10/14	21:08:26	boundary_pile	p	9	breed	b	0	1	0	0	0	0	0	1	0
1	fawn	10/01/13	21:08:36	skymeadow	g	3	pre	a	0	1	1	0	0	0	0	2	32.1
0	fawn	12/31/13	21:09:57	trough3.1	t	16	post	a	0	1	0	0	0	0	0	1	7.3
0	fawn	10/14/13	21:11:13	trough1	t	5	pre	a	0	1	1	0	0	0	0	2	5.9
1	fawn	11/10/14	21:13:36	boundary_pile	p	9	breed	b	0	1	1	0	0	0	0	2	0
1	fawn	10/01/13	21:13:44	skymeadow	g	3	pre	a	0	1	1	0	0	0	0	2	32.1
0	fawn	12/25/13	21:14:00	trough1	t	15	post	a	0	1	0	0	0	0	0	1	5.9
0	fawn	12/22/14	21:14:55	airport	g	15	post	b	0	1	0	0	0	0	0	1	47.1
0	fawn	11/19/14	21:15:42	haven	g	10	breed	b	0	1	1	0	0	0	0	3	47.4
0	fawn	12/10/14	21:16:51	haven	g	13	post	b	0	1	1	0	0	0	0	2	47.4
1	fawn	12/31/13	21:17:10	longleaf	g	16	post	a	0	1	0	0	0	0	0	2	17.3
0	fawn	12/31/13	21:17:10	longleaf	g	16	post	a	0	1	0	0	0	0	0	2	17.3
0	fawn	12/31/13	21:17:10	longleaf	g	16	post	a	0	1	0	0	0	0	0	1	17.3
0	fawn	11/10/14	21:18:56	boundary_pile	p	9	breed	b	0	1	1	0	0	0	0	2	0
0	fawn	11/25/13	21:19:00	haven	g	11	breed	a	0	1	1	0	0	0	0	2	58
0	fawn	10/01/13	21:19:06	skymeadow	g	3	pre	a	0	1	1	0	0	0	0	2	32.1
0	fawn	12/25/13	21:20:00	trough1	t	15	post	a	0	1	0	0	0	0	0	1	5.9
0	fawn	10/08/14	21:21:28	trough3.2	t	4	pre	b	0	1	0	0	0	0	0	1	0
1	fawn	12/31/13	21:23:34	longleaf	g	16	post	a	0	1	0	0	0	0	0	2	17.3
1	fawn	12/31/13	21:23:34	longleaf	g	16	post	a	0	1	0	0	0	0	0	2	17.3
0	fawn	12/22/14	21:23:38	airport	g	15	post	b	0	1	0	0	0	0	0	1	47.1
0	fawn	10/23/13	21:24:53	hoot_east	g	6	pre	a	0	1	0	0	0	0	0	1	52.3
0	fawn	09/17/13	21:25:00	sc_entrance	g	1	pre	a	0	1	0	0	0	0	0	1	17.1
0	fawn	01/01/14	21:25:00	trough1	t	16	post	a	0	1	0	0	0	0	0	1	5.9
0	fawn	10/28/14	21:25:54	trough3.2	t	7	breed	b	0	1	0	0	0	0	0	1	0
1	fawn	12/22/14	21:26:28	select	g	15	post	b	0	1	1	0	0	0	0	2	4.2
0	fawn	12/25/13	21:27:33	trough3.1	t	15	post	a	0	1	0	0	0	0	0	1	7.3
1	fawn	12/25/13	21:27:33	trough3.1	t	15	post	a	0	1	1	0	0	0	0	2	7.3
0	fawn	12/17/13	21:27:46	whitetail	g	14	post	a	0	1	1	0	0	0	0	2	55.2
0	fawn	12/31/13	21:28:41	longleaf	g	16	post	a	0	1	0	0	0	0	0	1	17.3
0	fawn	12/31/13	21:28:41	longleaf	g	16	post	a	0	1	0	0	0	0	0	1	17.3
0	fawn	10/08/14	21:28:51	trough3.2	t	4	pre	b	0	1	0	0	0	0	0	1	0
0	fawn	12/31/14	21:29:19	trough1	t	16	post	b	0	1	1	0	0	0	0	3	5.9
1	fawn	11/25/14	21:30:31	boundary_pile	p	11	breed	b	0	1	0	0	0	0	0	1	0
0	fawn	01/01/14	21:31:00	trough1	t	16	post	a	0	1	0	0	0	0	0	1	5.9
0	fawn	10/23/13	21:31:49	hoot_east	g	6	pre	a	0	1	0	0	0	0	0	1	52.3
0	fawn	12/16/13	21:32:18	wpw	g	14	post	a	0	1	0	0	0	0	0	1	36.6
0	fawn	12/25/13	21:33:08	trough3.1	t	15	post	a	0	1	0	0	0	0	0	1	7.3
0	fawn	12/17/13	21:33:37	trough4	t	14	post	a	0	1	0	0	0	0	0	1	6.2
1	fawn	12/31/13	21:33:52	longleaf	g	16	post	a	0	1	0	0	0	0	0	2	17.3
0	fawn	12/31/13	21:33:52	longleaf	g	16	post	a	0	1	0	0	0	0	0	2	17.3
0	fawn	12/31/13	21:33:52	hoot_east	g	16	post	a	0	1	0	0	0	0	0	1	52.3
1	fawn	10/08/14	21:34:25	trough3.2	t	4	pre	b	0	1	0	0	0	0	0	2	0
1	fawn	10/08/14	21:34:25	trough3.2	t	4	pre	b	0	1	0	0	0	0	0	2	0
0	fawn	10/06/14	21:34:47	hayfield_pile	p	4	pre	b	0	1	1	0	0	0	0	2	0
0	fawn	10/07/13	21:35:00	haven	g	4	pre	a	0	1	1	0	0	0	0	2	58
0	fawn	12/31/14	21:35:25	trough3.2	t	16	post	b	0	1	0	0	0	0	0	1	0
1	fawn	11/25/14	21:35:55	boundary_pile	p	11	breed	b	0	1	1	0	0	0	0	3	0
1	fawn	11/25/14	21:35:55	boundary_pile	p	11	breed	b	0	1	1	0	0	0	0	3	0
0	fawn	10/21/13	21:36:07	skymeadow	g	6	pre	a	0	1	0	0	0	0	0	1	32.1
1	fawn	12/25/13	21:38:10	trough4	t	15	post	a	0	1	0	0	0	0	0	1	6.2
0	fawn	12/22/14	21:39:36	airport	g	15	post	b	0	1	0	0	0	0	0	1	47.1
1	fawn	10/08/14	21:39:55	trough3.2	t	4	pre	b	0	1	1	0	0	0	0	3	0
0	fawn	10/08/14	21:39:55	trough3.2	t	4	pre	b	0	1	1	0	0	0	0	3	0
0	fawn	10/07/13	21:41:00	haven	g	4	pre	a	0	1	1	0	0	0	0	3	58
1	fawn	11/25/14	21:41:01	boundary_pile	p	11	breed	b	0	1	1	0	0	0	0	3	0
1	fawn	10/21/13	21:41:35	skymeadow	g	6	pre	a	0	1	1	0	0	0	0	2	32.1
1	fawn	12/25/13	21:43:12	trough4	t	15	post	a	0	1	0	0	0	0	0	1	6.2
1	fawn	10/28/14	21:43:25	trough3.2	t	7	breed	b	0	1	1	0	0	0	0	3	0
0	fawn	10/28/14	21:43:25	trough3.2	t	7	breed	b	0	1	1	0	0	0	0	3	0
1	fawn	10/08/14	21:44:56	trough3.2	t	4	pre	b	0	1	0	0	0	0	0	2	0
0	fawn	10/08/14	21:44:56	trough3.2	t	4	pre	b	0	1	0	0	0	0	0	2	0
0	fawn	12/11/13	21:45:00	haven	g	13	post	a	0	1	0	0	0	0	1	2	58
0	fawn	11/25/14	21:46:02	boundary_pile	p	11	breed	b	0	1	1	0	0	0	0	3	0
1	fawn	11/25/14	21:46:02	boundary_pile	p	11	breed	b	0	1	1	0	0	0	0	3	0
0	fawn	12/02/14	21:46:24	trough3.2	t	12	post	b	0	1	0	0	0	0	0	1	0
0	fawn	11/10/14	21:46:55	trough2	t	9	breed	b	0	1	0	0	0	0	0	1	0
0	fawn	10/21/13	21:47:55	skymeadow	g	6	pre	a	0	1	1	0	0	0	0	2	32.1
0	fawn	10/28/14	21:48:26	trough3.2	t	7	breed	b	0	1	1	0	0	0	0	3	0
0	fawn	10/28/14	21:48:26	trough3.2	t	7	breed	b	0	1	1	0	0	0	0	3	0
1	fawn	10/15/13	21:49:15	wpw	g	5	pre	a	0	1	0	0	0	0	0	1	36.6
1	fawn	12/31/14	21:50:09	skymeadow	g	16	post	b	0	1	1	0	0	0	0	2	32.1
0	fawn	11/18/14	21:51:39	haven	g	10	breed	b	0	1	1	0	0	0	0	2	47.4
0	fawn	11/26/14	21:51:56	haven	g	11	breed	b	0	1	1	0	0	0	0	3	47.4
0	fawn	12/02/14	21:52:16	trough3.2	t	12	post	b	0	1	1	0	0	0	0	2	0
0	fawn	10/07/14	21:52:27	wpw_pile	p	4	pre	b	0	1	0	0	0	0	0	1	0
0	fawn	12/24/13	21:56:59	haven	g	15	post	a	0	1	0	0	0	0	0	1	58
0	fawn	12/02/14	21:58:01	trough3.2	t	12	post	b	0	1	1	0	0	0	0	2	0
0	fawn	11/10/14	21:58:21	trough2	t	9	breed	b	0	1	0	0	0	0	0	1	0
0	fawn	12/31/13	22:00:00	trough4	t	16	post	a	0	1	0	0	0	0	0	1	6.2
0	fawn	11/04/13	22:01:00	sc_entrance	g	8	breed	a	0	1	0	1	0	1	0	2	17.1
0	fawn	12/16/13	22:02:24	whitetail	g	14	post	a	0	1	0	0	0	0	0	1	55.2
0	fawn	09/23/13	22:02:51	skymeadow	g	2	pre	a	0	1	0	0	0	0	0	1	32.1
0	fawn	11/25/14	22:02:59	trough1600	t	11	breed	b	0	1	1	0	0	0	0	2	0
1	fawn	10/13/14	22:04:10	hayfield_pile	p	5	pre	b	0	1	1	0	0	0	0	3	0
0	fawn	12/09/14	22:04:12	haven	g	13	post	b	0	1	1	0	0	0	0	4	47.4
1	fawn	10/15/13	22:04:43	skymeadow	g	5	pre	a	0	1	1	0	0	0	0	2	32.1
1	fawn	11/27/13	22:05:00	haven	g	11	breed	a	0	1	0	0	0	0	0	1	58
0	fawn	12/17/13	22:05:01	haven	g	14	post	a	0	1	1	0	0	0	0	2	58
0	fawn	11/19/14	22:05:47	boundary_pile	p	10	breed	b	0	1	0	0	0	0	0	1	0
0	fawn	09/30/14	22:08:43	wpw_pile	p	3	pre	b	0	1	0	0	0	0	0	1	0
0	fawn	11/25/14	22:09:13	trough1600	t	11	breed	b	0	1	1	0	0	0	0	2	0
0	fawn	10/15/13	22:10:26	trough2	t	5	pre	a	0	1	0	0	0	0	0	1	0
0	fawn	10/15/13	22:10:26	skymeadow	g	5	pre	a	0	1	1	0	0	0	0	2	32.1
0	fawn	11/19/14	22:10:57	boundary_pile	p	10	breed	b	0	1	0	0	0	0	0	1	0
0	fawn	12/02/14	22:11:28	trough3.2	t	12	post	b	0	1	1	0	0	0	0	3	0
1	fawn	10/07/14	22:11:48	wpw_pile	p	4	pre	b	0	1	1	0	0	0	0	2	0
0	fawn	12/31/13	22:12:00	trough4	t	16	post	a	0	1	0	0	0	0	0	1	6.2
0	fawn	12/01/14	22:12:19	haven	g	12	post	b	0	1	1	0	0	0	0	2	47.4
0	fawn	12/04/13	22:13:00	haven	g	12	post	a	0	1	0	0	0	0	0	1	58
0	fawn	12/09/14	22:13:30	haven	g	13	post	b	0	1	1	0	0	0	0	2	47.4
0	fawn	12/25/13	22:13:53	longleaf	g	15	post	a	0	1	0	0	0	0	0	2	17.3
0	fawn	12/25/13	22:13:53	longleaf	g	15	post	a	0	1	0	0	0	0	0	2	17.3
0	fawn	11/25/14	22:14:25	trough1600	t	11	breed	b	0	1	0	0	0	0	0	1	0
0	fawn	11/10/14	22:15:07	wpw_pile	p	9	breed	b	0	1	0	0	0	0	0	1	0
0	fawn	12/03/13	22:15:42	skymeadow	g	12	post	a	0	1	0	0	0	0	0	1	32.1
0	fawn	12/31/13	22:16:10	longleaf	g	16	post	a	0	1	1	0	0	0	0	3	17.3
0	fawn	12/31/13	22:16:10	longleaf	g	16	post	a	0	1	1	0	0	0	0	3	17.3
0	fawn	12/31/13	22:16:10	trough1	t	16	post	a	0	1	0	0	0	0	0	1	5.9
0	fawn	10/07/14	22:17:27	wpw_pile	p	4	pre	b	0	1	1	0	0	0	0	2	0
0	fawn	12/22/14	22:17:28	wpw_pile	p	15	post	b	0	1	0	0	0	0	0	1	0
0	fawn	10/01/14	22:18:20	wpw_pile	p	3	pre	b	0	1	1	0	0	0	0	2	0
0	fawn	12/31/13	22:19:00	trough4	t	16	post	a	0	1	0	0	0	0	0	1	6.2
0	fawn	10/22/14	22:19:34	trough1600	t	6	pre	b	0	1	0	0	0	0	0	1	0
0	fawn	12/25/13	22:19:35	trough3.1	t	15	post	a	0	1	0	0	0	0	0	1	7.3
0	fawn	12/25/13	22:19:35	longleaf	g	15	post	a	0	1	0	0	0	0	0	1	17.3
0	fawn	09/30/14	22:20:32	wpw_pile	p	3	pre	b	0	1	0	0	0	0	0	1	0
0	fawn	11/25/14	22:20:54	trough1600	t	11	breed	b	0	1	0	0	0	0	0	1	0
0	fawn	11/27/13	22:21:00	haven	g	11	breed	a	0	1	0	0	0	0	0	1	58
0	fawn	12/18/13	22:21:00	whitetail	g	14	post	a	0	1	0	0	0	0	0	1	55.2
0	fawn	12/31/13	22:21:11	trough1	t	16	post	a	0	1	0	0	0	0	0	1	5.9
0	fawn	12/31/13	22:21:11	trough2	t	16	post	a	0	1	0	0	0	0	0	1	0
0	fawn	12/24/13	22:22:27	longleaf	g	15	post	a	0	1	0	0	0	0	0	1	17.3
0	fawn	10/07/14	22:23:01	wpw_pile	p	4	pre	b	0	1	1	0	0	0	0	2	0
0	fawn	12/09/14	22:24:23	skymeadow	g	13	post	b	0	1	0	0	0	0	0	1	32.1
1	fawn	12/31/13	22:25:00	trough4	t	16	post	a	0	1	0	0	0	0	0	1	6.2
0	fawn	12/11/13	22:26:00	trough1	t	13	post	a	0	1	0	0	0	0	0	1	5.9
0	fawn	12/31/13	22:26:16	trough2	t	16	post	a	0	1	0	0	0	0	0	1	0
1	fawn	11/11/14	22:26:21	hayfield_pile	p	9	breed	b	0	1	0	0	0	0	0	1	0
1	fawn	10/07/14	22:28:34	wpw_pile	p	4	pre	b	0	1	1	0	0	0	0	2	0
0	fawn	12/24/14	22:28:40	trough1	t	15	post	b	0	1	1	0	0	0	0	4	5.9
1	fawn	12/24/14	22:28:40	trough1	t	15	post	b	0	1	1	0	0	0	0	4	5.9
1	fawn	11/17/14	22:28:43	haven	g	10	breed	b	0	1	1	0	0	0	0	4	47.4
1	fawn	11/17/14	22:28:43	haven	g	10	breed	b	0	1	1	0	0	0	0	4	47.4
1	fawn	11/10/14	22:28:54	wpw_pile	p	9	breed	b	0	1	1	0	0	0	0	2	0
0	fawn	12/15/14	22:30:02	haven	g	14	post	b	0	1	0	0	0	0	0	1	47.4
0	fawn	12/24/13	22:30:18	trough4	t	15	post	a	0	1	0	0	0	0	0	1	6.2
1	fawn	12/11/13	22:31:00	haven	g	13	post	a	0	1	0	0	0	0	1	2	58
1	fawn	11/11/14	22:31:24	hayfield_pile	p	9	breed	b	0	1	0	0	0	0	0	1	0
0	fawn	11/10/14	22:31:56	haven	g	9	breed	b	0	1	1	0	0	0	0	3	47.4
0	fawn	10/06/14	22:32:25	trough3.2	t	4	pre	b	0	1	0	0	0	0	0	1	0
1	fawn	11/26/14	22:32:26	wpw_pile	p	11	breed	b	0	1	1	1	0	1	0	4	0
0	fawn	12/24/14	22:33:52	trough1	t	15	post	b	0	1	1	0	0	0	0	5	5.9
0	fawn	12/25/13	22:34:53	haven	g	15	post	a	0	1	0	0	0	0	0	1	58
0	fawn	10/07/13	22:36:00	hoot_east	g	4	pre	a	0	1	0	0	0	0	0	1	52.3
0	fawn	12/11/13	22:36:00	trough1	t	13	post	a	0	1	0	0	0	0	0	1	5.9
0	fawn	11/10/14	22:37:36	haven	g	9	breed	b	0	1	0	0	0	0	0	1	47.4
1	fawn	10/06/14	22:37:40	trough1600	t	4	pre	b	0	1	0	0	0	0	0	1	0
1	fawn	10/06/14	22:38:18	trough3.2	t	4	pre	b	0	1	1	0	0	0	0	3	0
0	fawn	10/06/14	22:38:18	trough3.2	t	4	pre	b	0	1	1	0	0	0	0	3	0
0	fawn	11/03/14	22:38:54	haven	g	8	breed	b	0	1	1	0	0	0	0	3	47.4
1	fawn	12/24/14	22:38:54	trough1	t	15	post	b	0	1	1	0	0	0	0	4	5.9
0	fawn	12/24/14	22:38:54	trough1	t	15	post	b	0	1	1	0	0	0	0	4	5.9
0	fawn	11/27/13	22:39:00	haven	g	11	breed	a	0	1	0	0	0	0	0	1	58
0	fawn	12/25/13	22:40:05	trough1	t	15	post	a	0	1	0	0	0	0	0	1	5.9
0	fawn	12/29/14	22:40:06	airport	g	16	post	b	0	1	0	0	0	0	0	1	47.1
1	fawn	10/20/14	22:40:25	hayfield_pile	p	6	pre	b	0	1	0	0	0	0	0	1	0
1	fawn	10/29/14	22:40:35	trough1600	t	7	breed	b	0	1	1	0	0	0	0	2	0
0	fawn	12/17/13	22:43:08	longleaf	g	14	post	a	0	1	0	0	0	0	0	1	17.3
0	fawn	10/06/14	22:43:24	trough3.2	t	4	pre	b	0	1	1	0	0	0	0	3	0
0	fawn	10/06/14	22:43:24	trough3.2	t	4	pre	b	0	1	1	0	0	0	0	3	0
0	fawn	10/06/14	22:43:28	trough1600	t	4	pre	b	0	1	1	0	0	0	0	2	0
0	fawn	12/09/13	22:43:59	wpw	g	13	post	a	0	1	1	0	0	0	0	2	36.6
1	fawn	11/11/14	22:45:47	boundary_pile	p	9	breed	b	0	1	0	0	0	0	0	1	0
0	fawn	12/11/13	22:47:00	trough1	t	13	post	a	0	1	0	0	0	0	0	1	5.9
1	fawn	09/29/14	22:47:03	wpw_pile	p	3	pre	b	0	1	1	0	0	0	0	2	0
0	fawn	12/10/13	22:48:00	haven	g	13	post	a	0	1	0	0	0	0	0	1	58
1	fawn	10/06/14	22:48:41	trough3.2	t	4	pre	b	0	1	1	0	0	0	0	3	0
0	fawn	10/06/14	22:48:41	trough3.2	t	4	pre	b	0	1	1	0	0	0	0	3	0
0	fawn	12/11/13	22:49:00	haven	g	13	post	a	0	1	0	0	0	0	0	2	58
0	fawn	12/11/13	22:49:00	haven	g	13	post	a	0	1	0	0	0	0	0	2	58
0	fawn	10/06/14	22:49:05	trough1600	t	4	pre	b	0	1	1	0	0	0	0	3	0
0	fawn	10/06/14	22:49:05	trough1600	t	4	pre	b	0	1	1	0	0	0	0	3	0
1	fawn	12/16/13	22:49:15	longleaf	g	14	post	a	0	1	0	0	0	0	0	1	17.3
1	fawn	10/22/13	22:49:47	trough2	t	6	pre	a	0	1	0	0	0	0	1	2	0
1	fawn	11/11/14	22:52:12	boundary_pile	p	9	breed	b	0	1	1	0	0	0	0	2	0
0	fawn	11/03/14	22:52:15	trough3.2	t	8	breed	b	0	1	0	0	0	0	0	1	0
0	fawn	11/03/14	22:53:45	haven	g	8	breed	b	0	1	1	0	0	0	0	3	47.4
1	fawn	09/18/13	22:55:00	haven	g	1	pre	a	0	1	1	0	0	0	0	2	58
1	fawn	12/11/13	22:55:00	trough1	t	13	post	a	0	1	0	0	0	0	0	1	5.9
1	fawn	10/06/14	22:55:05	trough1600	t	4	pre	b	0	1	1	0	0	0	0	2	0
1	fawn	12/30/13	22:57:00	trough1	t	16	post	a	0	1	0	0	0	0	0	1	5.9
0	fawn	12/02/14	22:57:31	hayfield_pile	p	12	post	b	0	1	0	0	0	0	0	1	0
0	fawn	12/09/13	22:57:33	wpw	g	13	post	a	0	1	0	0	0	0	0	1	36.6
1	fawn	10/22/13	22:59:19	trough2	t	6	pre	a	0	1	0	0	0	0	1	2	0
0	fawn	10/06/14	22:59:19	trough3.2	t	4	pre	b	0	1	0	0	0	0	0	2	0
0	fawn	10/06/14	22:59:19	trough3.2	t	4	pre	b	0	1	0	0	0	0	0	2	0
1	fawn	10/20/14	22:59:39	hayfield_pile	p	6	pre	b	0	1	1	0	0	0	0	2	0
1	fawn	11/03/14	22:59:43	hayfield_pile	p	8	breed	b	0	1	0	0	0	0	0	1	0
1	fawn	12/24/13	22:59:55	longleaf	g	15	post	a	0	1	0	0	0	0	0	2	17.3
0	fawn	12/24/13	22:59:55	longleaf	g	15	post	a	0	1	0	0	0	0	0	2	17.3
0	fawn	09/18/13	23:01:00	haven	g	1	pre	a	0	1	1	0	0	0	0	3	58
0	fawn	10/22/14	23:01:33	trough1000	t	6	pre	b	0	1	0	0	0	0	0	1	9.5
0	fawn	12/30/14	23:02:09	trough1600	t	16	post	b	0	1	0	0	0	0	0	1	0
1	fawn	11/03/14	23:02:26	trough3.2	t	8	breed	b	0	1	0	0	0	0	0	1	0
0	fawn	12/30/13	23:04:00	trough1	t	16	post	a	0	1	0	0	0	0	0	1	5.9
0	fawn	11/27/13	23:04:05	trough3.1	t	11	breed	a	0	1	1	0	0	0	0	2	7.3
0	fawn	11/27/13	23:04:05	skymeadow	g	11	breed	a	0	1	1	0	0	0	0	2	32.1
0	fawn	12/24/13	23:04:45	skymeadow	g	15	post	a	0	1	0	0	0	0	1	2	32.1
0	fawn	10/22/14	23:06:49	trough1000	t	6	pre	b	0	1	0	0	0	0	0	1	9.5
0	fawn	12/30/14	23:07:10	trough1600	t	16	post	b	0	1	1	0	0	0	0	2	0
0	fawn	12/17/13	23:07:11	whitetail	g	14	post	a	0	1	0	0	0	0	0	1	55.2
1	fawn	09/24/13	23:07:39	sc_entrance	g	2	pre	a	0	1	1	0	0	0	0	2	17.1
1	fawn	10/01/13	23:08:00	haven	g	3	pre	a	0	1	1	0	0	0	0	2	58
1	fawn	12/10/13	23:09:00	haven	g	13	post	a	0	1	0	0	0	0	0	1	58
0	fawn	12/16/14	23:09:25	airport	g	14	post	b	0	1	0	0	0	0	0	1	47.1
0	fawn	12/10/13	23:10:15	whitetail	g	13	post	a	0	1	0	0	0	0	0	1	55.2
0	fawn	12/24/13	23:10:16	trough4	t	15	post	a	0	1	0	0	0	0	0	1	6.2
0	fawn	12/24/13	23:10:16	skymeadow	g	15	post	a	0	1	0	0	0	0	0	1	32.1
0	fawn	11/26/13	23:12:23	trough3.1	t	11	breed	a	0	1	0	0	0	0	0	1	7.3
0	fawn	12/17/13	23:12:40	whitetail	g	14	post	a	0	1	0	0	0	0	0	1	55.2
0	fawn	09/18/13	23:13:00	haven	g	1	pre	a	0	1	0	0	0	0	0	1	58
0	fawn	10/01/13	23:15:00	haven	g	3	pre	a	0	1	1	0	0	0	0	2	58
0	fawn	12/16/14	23:15:57	airport	g	14	post	b	0	1	0	0	0	0	0	1	47.1
0	fawn	12/08/14	23:16:05	trough2	t	13	post	b	0	1	0	0	1	1	0	2	0
0	fawn	12/24/13	23:16:31	skymeadow	g	15	post	a	0	1	0	0	0	0	0	1	32.1
0	fawn	10/07/13	23:19:00	hoot_east	g	4	pre	a	0	1	0	0	0	0	1	2	52.3
0	fawn	09/29/14	23:19:44	wpw_pile	p	3	pre	b	0	1	0	0	0	0	0	1	0
0	fawn	12/01/14	23:19:56	hayfield_pile	p	12	post	b	0	1	1	0	0	0	0	2	0
0	fawn	12/10/14	23:20:19	hootwest	g	13	post	b	0	1	0	0	0	0	0	1	29.5
0	fawn	11/03/14	23:21:40	hayfield_pile	p	8	breed	b	0	1	0	0	0	0	0	1	0
0	fawn	11/18/13	23:23:00	sc_entrance	g	10	breed	a	0	1	1	0	0	0	0	2	17.1
0	fawn	12/29/14	23:24:10	trough1600	t	16	post	b	0	1	0	0	0	0	1	2	0
0	fawn	12/10/14	23:24:47	haven	g	13	post	b	0	1	0	0	0	0	0	1	47.4
0	fawn	12/10/13	23:25:00	trough1	t	13	post	a	0	1	0	0	0	0	0	1	5.9
0	fawn	10/01/14	23:25:52	wpw_pile	p	3	pre	b	0	1	1	0	0	0	0	2	0
0	fawn	11/18/13	23:26:00	haven	g	10	breed	a	0	1	0	0	0	0	0	1	58
0	fawn	11/18/13	23:28:00	trough4	t	10	breed	a	0	1	0	0	0	0	0	1	6.2
1	fawn	11/03/14	23:28:10	hayfield_pile	p	8	breed	b	0	1	0	0	0	0	0	1	0
1	fawn	11/18/13	23:30:00	sc_entrance	g	10	breed	a	0	1	1	0	0	0	0	2	17.1
0	fawn	12/10/14	23:30:25	haven	g	13	post	b	0	1	0	0	0	0	0	1	47.4
1	fawn	09/18/13	23:32:00	haven	g	1	pre	a	0	1	0	0	0	0	0	1	58
1	fawn	12/08/14	23:32:16	trough2	t	13	post	b	0	1	1	0	0	0	0	2	0
0	fawn	10/22/14	23:32:49	trough1000	t	6	pre	b	0	1	1	0	0	0	0	3	9.5
1	fawn	12/24/13	23:33:59	longleaf	g	15	post	a	0	1	0	0	0	0	0	1	17.3
1	fawn	12/16/13	23:34:00	haven	g	14	post	a	0	1	0	0	0	0	0	1	58
0	fawn	11/18/13	23:35:00	hoot_east	g	10	breed	a	0	1	0	0	0	0	0	1	52.3
1	fawn	10/28/14	23:35:04	hayfield_pile	p	7	breed	b	0	1	1	0	0	0	0	2	0
0	fawn	11/18/13	23:36:00	haven	g	10	breed	a	0	1	0	0	0	0	0	1	58
1	fawn	10/07/14	23:36:59	wpw_pile	p	4	pre	b	0	1	1	0	0	0	0	2	0
0	fawn	12/10/14	23:37:27	haven	g	13	post	b	0	1	1	0	0	0	0	3	47.4
0	fawn	12/30/14	23:37:37	boundary_pile	p	16	post	b	0	1	0	0	0	0	0	1	0
0	fawn	12/10/13	23:37:50	wpw	g	13	post	a	0	1	0	0	0	0	0	1	36.6
0	fawn	12/01/14	23:38:26	hayfield_pile	p	12	post	b	0	1	0	0	0	0	0	1	0
0	fawn	12/31/13	23:39:19	wpw	g	16	post	a	0	1	1	0	0	0	0	2	36.6
0	fawn	10/20/14	23:39:28	trough1600	t	6	pre	b	0	1	0	0	0	0	0	1	0
0	fawn	12/29/14	23:39:34	trough1600	t	16	post	b	0	1	1	0	0	0	0	2	0
0	fawn	12/16/13	23:39:45	whitetail	g	14	post	a	0	1	0	0	0	0	0	1	55.2
1	fawn	12/08/14	23:39:56	trough2	t	13	post	b	0	1	1	0	0	0	0	3	0
1	fawn	12/08/14	23:39:56	trough2	t	13	post	b	0	1	1	0	0	0	0	3	0
1	fawn	09/18/13	23:40:00	haven	g	1	pre	a	0	1	1	0	0	0	0	3	58
0	fawn	12/18/13	23:40:00	haven	g	14	post	a	0	1	0	0	0	0	0	1	58
0	fawn	10/15/13	23:41:00	sc_entrance	g	5	pre	a	0	1	1	0	0	0	0	2	17.1
0	fawn	12/30/14	23:43:59	boundary_pile	p	16	post	b	0	1	0	0	0	0	0	1	0
0	fawn	10/15/13	23:44:31	longleaf	g	5	pre	a	0	1	0	0	0	0	0	1	17.3
1	fawn	10/20/14	23:44:42	trough1600	t	6	pre	b	0	1	1	0	0	0	0	2	0
0	fawn	12/25/13	23:44:48	longleaf	g	15	post	a	0	1	0	0	0	0	0	1	17.3
1	fawn	09/18/13	23:45:00	haven	g	1	pre	a	0	1	1	0	0	0	0	3	58
1	fawn	12/31/13	23:45:06	wpw	g	16	post	a	0	1	1	0	0	0	0	2	36.6
1	fawn	10/28/14	23:45:16	hayfield_pile	p	7	breed	b	0	1	1	0	0	0	0	2	0
0	fawn	12/08/14	23:45:17	trough2	t	13	post	b	0	1	0	0	0	0	0	2	0
0	fawn	12/08/14	23:45:17	trough2	t	13	post	b	0	1	0	0	0	0	0	2	0
0	fawn	12/29/14	23:45:27	trough1600	t	16	post	b	0	1	1	0	0	0	0	2	0
1	fawn	12/09/13	23:46:00	trough4	t	13	post	a	0	1	0	0	0	0	0	1	6.2
0	fawn	11/10/14	23:46:33	trough3.2	t	9	breed	b	0	1	0	0	0	0	0	1	0
0	fawn	10/07/14	23:47:04	wpw_pile	p	4	pre	b	0	1	0	0	0	0	0	1	0
0	fawn	12/31/13	23:49:20	trough4	t	16	post	a	0	1	0	0	0	0	0	1	6.2
0	fawn	12/31/13	23:49:20	trough4	t	16	post	a	0	1	0	0	0	0	0	1	6.2
1	fawn	10/01/13	23:50:00	trough1	t	3	pre	a	0	1	0	0	0	0	0	1	5.9
0	fawn	12/31/13	23:50:27	wpw	g	16	post	a	0	1	1	0	0	0	0	2	36.6
0	fawn	12/24/13	23:51:00	sc_entrance	g	15	post	a	0	1	0	0	0	0	0	1	17.1
1	fawn	10/20/14	23:51:20	trough1600	t	6	pre	b	0	1	1	0	0	0	0	2	0
0	fawn	12/30/14	23:51:37	boundary_pile	p	16	post	b	0	1	0	0	0	0	0	1	0
1	fawn	10/15/14	23:51:46	hayfield_pile	p	5	pre	b	0	1	1	0	0	0	0	2	0
0	fawn	10/27/14	23:51:55	hayfield_pile	p	7	breed	b	0	1	1	0	0	0	0	2	0
0	fawn	09/18/13	23:52:00	sc_entrance	g	1	pre	a	0	1	0	0	0	0	0	1	17.1
0	fawn	12/09/13	23:52:00	trough4	t	13	post	a	0	1	0	0	0	0	0	1	6.2
0	fawn	10/28/14	23:52:05	hayfield_pile	p	7	breed	b	0	1	1	0	0	0	0	2	0
0	fawn	11/24/14	23:52:37	boundary_pile	p	11	breed	b	0	1	0	0	0	0	0	1	0
0	fawn	12/29/14	23:54:57	select	g	16	post	b	0	1	0	0	0	0	0	1	4.2
0	fawn	12/31/13	23:55:28	wpw	g	16	post	a	0	1	0	0	0	0	0	1	36.6
0	fawn	12/08/14	23:55:34	trough3.2	t	13	post	b	0	1	0	0	0	0	0	1	0
0	fawn	10/01/13	23:58:00	trough1	t	3	pre	a	0	1	0	0	0	0	0	1	5.9
1	fawn	11/24/14	23:58:07	boundary_pile	p	11	breed	b	0	1	1	0	0	0	0	2	0
0	fawn	10/15/14	23:58:08	hayfield_pile	p	5	pre	b	0	1	1	0	0	0	0	2	0
0	fawn	10/16/13	23:59:40	wpw	g	5	pre	a	0	1	0	0	0	0	0	1	36.6
