# Supplementary material for: Breeding chronology and social interactions affect ungulate foraging behavior at a concentrated food resource
Source: PLoS One. 2017 Jun 7;12(6):e0178477. doi: 10.1371/journal.pone.0178477 (PMC5462360; doi:10.1371/journal.pone.0178477)
Supplement: S1 Dataset — (ZIP) [file pone.0178477.s001.zip › supporting_information_PlosOne/mature_male_data.csv]

feed	class	date	time	location	feeder_type	week	season	year	legal	fawn_present_bino	doe_present_bino	X1yo_present_bino	X2yo_present_bino	imm_present_bino	mat_present_bino	group_size	cover
0	mat	09/16/13	1:31:00	trough4	t	1	pre	a	0	0	0	0	0	0	1	1	6.2
0	mat	09/16/13	1:35:00	trough1	t	1	pre	a	0	0	0	0	0	0	1	1	5.9
0	mat	09/16/13	1:41:00	trough1	t	1	pre	a	0	0	0	0	0	0	1	1	5.9
0	mat	09/16/13	1:47:00	trough1	t	1	pre	a	0	0	0	0	0	0	1	1	5.9
0	mat	09/16/13	1:47:00	trough4	t	1	pre	a	0	0	0	0	0	0	1	1	6.2
0	mat	09/16/13	20:09:00	trough4	t	1	pre	a	0	0	0	0	0	0	1	1	6.2
0	mat	09/16/13	22:30:00	trough4	t	1	pre	a	0	0	0	0	0	0	1	1	6.2
0	mat	09/16/13	22:36:00	trough4	t	1	pre	a	0	0	0	0	0	0	1	1	6.2
0	mat	09/16/13	22:41:00	trough4	t	1	pre	a	0	0	0	0	0	0	1	1	6.2
0	mat	09/16/13	22:55:00	trough4	t	1	pre	a	0	0	0	0	0	0	1	1	6.2
0	mat	09/17/13	1:06:00	trough4	t	1	pre	a	0	0	0	0	0	0	1	1	6.2
0	mat	09/17/13	1:19:00	trough4	t	1	pre	a	0	0	0	0	0	0	1	1	6.2
0	mat	09/17/13	2:43:00	trough4	t	1	pre	a	0	0	0	0	0	0	1	1	6.2
1	mat	09/17/13	2:49:00	trough4	t	1	pre	a	0	0	0	0	0	0	1	1	6.2
1	mat	09/17/13	2:57:00	trough4	t	1	pre	a	0	0	0	0	0	0	1	1	6.2
0	mat	09/17/13	4:55:00	trough2	t	1	pre	a	0	0	0	0	0	0	1	1	0
0	mat	09/17/13	5:20:00	trough4	t	1	pre	a	0	0	0	0	0	0	1	1	6.2
0	mat	09/17/13	5:52:00	trough2	t	1	pre	a	0	0	0	0	0	0	1	1	0
0	mat	09/17/13	20:36:00	haven	g	1	pre	a	0	0	0	0	0	0	1	1	58
0	mat	09/17/13	22:04:00	trough1	t	1	pre	a	0	0	0	0	0	0	1	1	5.9
0	mat	09/17/13	22:35:00	trough1	t	1	pre	a	0	0	0	0	0	0	1	1	5.9
0	mat	09/17/13	22:40:00	trough1	t	1	pre	a	0	0	0	0	0	0	1	1	5.9
0	mat	09/17/13	22:46:00	trough1	t	1	pre	a	0	0	0	0	0	0	1	1	5.9
0	mat	09/17/13	23:07:00	trough1	t	1	pre	a	0	0	0	0	0	0	1	1	5.9
0	mat	09/17/13	23:09:29	whitetail	g	1	pre	a	0	0	0	0	0	0	1	1	55.2
0	mat	09/17/13	23:13:00	trough1	t	1	pre	a	0	0	0	0	0	0	1	1	5.9
0	mat	09/17/13	23:18:00	trough1	t	1	pre	a	0	0	0	0	0	0	1	1	5.9
0	mat	09/17/13	23:24:00	trough1	t	1	pre	a	0	0	0	0	0	0	1	1	5.9
0	mat	09/17/13	23:29:00	trough1	t	1	pre	a	0	0	0	0	0	0	1	1	5.9
0	mat	09/18/13	0:00:00	trough1	t	1	pre	a	0	0	0	0	0	0	1	1	5.9
0	mat	09/18/13	0:23:00	trough2	t	1	pre	a	0	0	0	0	0	0	1	1	0
0	mat	09/18/13	0:30:00	trough2	t	1	pre	a	0	0	0	0	0	0	1	1	0
0	mat	09/18/13	0:35:00	trough2	t	1	pre	a	0	0	0	0	0	0	1	1	0
0	mat	09/18/13	0:40:00	trough2	t	1	pre	a	0	0	0	0	0	0	1	1	0
0	mat	09/18/13	0:50:00	trough1	t	1	pre	a	0	0	0	0	0	0	1	1	5.9
0	mat	09/18/13	0:56:00	trough1	t	1	pre	a	0	0	0	0	0	0	1	1	5.9
0	mat	09/18/13	2:50:00	trough2	t	1	pre	a	0	0	0	0	0	0	1	1	0
0	mat	09/18/13	3:18:00	trough4	t	1	pre	a	0	0	0	0	0	0	1	1	6.2
0	mat	09/18/13	3:36:00	trough4	t	1	pre	a	0	0	0	0	0	0	1	1	6.2
1	mat	09/18/13	6:23:00	trough4	t	1	pre	a	1	0	0	0	0	0	1	1	6.2
0	mat	09/18/13	19:16:21	whitetail	g	1	pre	a	0	0	0	0	0	0	1	1	55.2
0	mat	09/18/13	20:59:00	trough1	t	1	pre	a	0	0	0	0	0	0	1	1	5.9
0	mat	09/18/13	21:05:00	trough4	t	1	pre	a	0	0	0	0	0	0	1	1	6.2
0	mat	09/18/13	21:10:00	trough1	t	1	pre	a	0	0	0	0	0	0	1	1	5.9
0	mat	09/18/13	21:17:00	trough1	t	1	pre	a	0	0	0	0	0	0	1	1	5.9
0	mat	09/18/13	21:22:00	trough4	t	1	pre	a	0	0	0	0	0	0	1	1	6.2
0	mat	09/18/13	21:30:00	trough2	t	1	pre	a	0	0	0	0	0	0	1	1	0
0	mat	09/18/13	21:34:00	trough4	t	1	pre	a	0	0	0	0	0	0	1	1	6.2
0	mat	09/18/13	21:35:00	trough1	t	1	pre	a	0	0	0	0	0	0	1	1	5.9
1	mat	09/18/13	21:40:00	trough1	t	1	pre	a	0	0	0	0	0	0	1	2	5.9
0	mat	09/18/13	21:40:00	trough1	t	1	pre	a	0	0	0	0	0	0	1	2	5.9
0	mat	09/18/13	21:47:00	trough1	t	1	pre	a	0	0	0	0	0	0	1	1	5.9
1	mat	09/18/13	21:52:00	trough1	t	1	pre	a	0	0	0	0	0	0	1	1	5.9
0	mat	09/18/13	21:58:00	trough1	t	1	pre	a	0	0	0	0	0	0	1	1	5.9
0	mat	09/18/13	22:03:00	trough1	t	1	pre	a	0	0	0	0	0	0	1	1	5.9
0	mat	09/18/13	22:08:00	trough1	t	1	pre	a	0	0	0	0	0	0	1	2	5.9
0	mat	09/18/13	22:08:00	trough1	t	1	pre	a	0	0	0	0	0	0	1	2	5.9
0	mat	09/18/13	23:29:00	trough4	t	1	pre	a	0	0	0	0	0	0	1	1	6.2
0	mat	09/18/13	23:34:00	trough4	t	1	pre	a	0	0	0	0	0	0	1	1	6.2
0	mat	09/19/13	0:12:00	trough2	t	1	pre	a	0	0	0	0	0	0	1	1	0
0	mat	09/19/13	0:23:00	trough1	t	1	pre	a	0	0	0	0	0	0	1	1	5.9
0	mat	09/23/13	2:30:35	trough2	t	2	pre	a	0	0	0	0	0	0	1	1	0
0	mat	09/23/13	2:37:26	trough2	t	2	pre	a	0	0	0	0	0	0	1	1	0
0	mat	09/23/13	17:28:40	hoot_east	g	2	pre	a	1	0	0	1	0	1	1	2	52.3
0	mat	09/23/13	21:30:46	hoot_east	g	2	pre	a	0	0	0	0	0	0	1	1	52.3
0	mat	09/23/13	21:30:46	skymeadow	g	2	pre	a	0	0	0	0	0	0	1	1	32.1
1	mat	09/24/13	1:43:32	hoot_east	g	2	pre	a	0	0	0	0	0	0	1	2	52.3
1	mat	09/24/13	1:43:32	hoot_east	g	2	pre	a	0	0	0	0	0	0	1	2	52.3
0	mat	09/24/13	1:43:32	skymeadow	g	2	pre	a	0	0	0	0	0	0	1	1	32.1
0	mat	09/24/13	1:48:35	skymeadow	g	2	pre	a	0	0	0	0	0	0	1	1	32.1
0	mat	09/24/13	2:49:23	trough1	t	2	pre	a	0	0	0	0	0	0	1	1	5.9
0	mat	09/24/13	2:49:23	skymeadow	g	2	pre	a	0	0	0	0	0	0	1	1	32.1
1	mat	09/24/13	2:54:25	hoot_east	g	2	pre	a	0	0	0	0	0	0	1	2	52.3
0	mat	09/24/13	2:54:25	hoot_east	g	2	pre	a	0	0	0	0	0	0	1	2	52.3
0	mat	09/24/13	3:09:59	trough1	t	2	pre	a	0	0	0	0	0	0	1	1	5.9
0	mat	09/24/13	4:16:21	haven	g	2	pre	a	0	0	0	0	0	0	1	1	58
0	mat	09/24/13	4:26:34	haven	g	2	pre	a	0	0	0	0	0	0	1	1	58
0	mat	09/24/13	4:31:36	wpw	g	2	pre	a	0	0	0	0	0	0	1	1	36.6
0	mat	09/24/13	4:41:48	trough1	t	2	pre	a	0	0	0	0	0	0	1	1	5.9
0	mat	09/24/13	4:59:21	haven	g	2	pre	a	0	0	0	0	0	0	1	1	58
1	mat	09/24/13	18:05:45	trough1	t	2	pre	a	1	0	0	0	0	0	1	1	5.9
1	mat	09/24/13	18:05:45	skymeadow	g	2	pre	a	1	0	0	0	0	0	1	1	32.1
0	mat	09/24/13	18:29:07	trough1	t	2	pre	a	1	0	0	0	0	0	1	1	5.9
0	mat	09/24/13	19:14:28	trough1	t	2	pre	a	0	0	0	0	0	0	1	1	5.9
1	mat	09/24/13	23:12:40	wpw	g	2	pre	a	0	0	0	0	0	0	1	1	36.6
0	mat	09/25/13	0:21:18	trough1	t	2	pre	a	0	0	0	0	0	0	1	1	5.9
0	mat	09/25/13	0:21:18	skymeadow	g	2	pre	a	0	0	0	0	0	0	1	1	32.1
0	mat	09/25/13	0:33:29	hoot_east	g	2	pre	a	0	0	0	0	0	0	1	1	52.3
0	mat	09/25/13	0:33:29	skymeadow	g	2	pre	a	0	0	0	0	0	0	1	1	32.1
0	mat	09/25/13	1:42:32	haven	g	2	pre	a	0	0	0	0	0	0	1	1	58
0	mat	09/25/13	1:42:32	skymeadow	g	2	pre	a	0	0	0	0	0	0	1	1	32.1
0	mat	09/25/13	1:48:28	trough1	t	2	pre	a	0	0	0	0	0	0	1	1	5.9
0	mat	09/25/13	3:55:28	hoot_east	g	2	pre	a	0	0	0	0	0	0	1	1	52.3
0	mat	09/25/13	4:01:50	wpw	g	2	pre	a	0	0	0	0	0	0	1	1	36.6
0	mat	09/25/13	18:34:11	skymeadow	g	2	pre	a	1	0	0	0	0	0	1	1	32.1
0	mat	09/25/13	21:40:02	hoot_east	g	2	pre	a	0	0	0	0	0	0	1	1	52.3
0	mat	09/25/13	21:48:10	hoot_east	g	2	pre	a	0	0	0	0	0	0	1	1	52.3
0	mat	09/25/13	21:48:10	skymeadow	g	2	pre	a	0	0	0	0	1	1	1	2	32.1
0	mat	09/25/13	21:53:33	skymeadow	g	2	pre	a	0	0	0	0	0	0	1	1	32.1
0	mat	09/30/13	1:25:13	trough2	t	3	pre	a	0	0	0	0	0	0	1	1	0
0	mat	09/30/13	2:36:35	hoot_east	g	3	pre	a	0	0	0	0	0	0	1	1	52.3
0	mat	09/30/13	2:36:35	skymeadow	g	3	pre	a	0	0	0	0	0	0	1	1	32.1
0	mat	09/30/13	2:41:45	longleaf	g	3	pre	a	0	0	0	0	0	0	1	1	17.3
1	mat	09/30/13	2:41:45	skymeadow	g	3	pre	a	0	0	0	0	1	1	1	2	32.1
0	mat	09/30/13	2:46:48	skymeadow	g	3	pre	a	0	0	0	0	1	1	1	2	32.1
0	mat	09/30/13	3:21:26	trough1	t	3	pre	a	0	0	0	0	0	0	1	1	5.9
0	mat	09/30/13	3:33:10	longleaf	g	3	pre	a	0	0	0	0	0	0	1	1	17.3
0	mat	09/30/13	4:36:07	trough1	t	3	pre	a	0	0	0	0	0	0	1	1	5.9
0	mat	09/30/13	4:41:57	trough1	t	3	pre	a	0	0	0	0	0	0	1	1	5.9
0	mat	09/30/13	18:25:48	trough1	t	3	pre	a	1	0	0	0	0	0	1	1	5.9
0	mat	09/30/13	18:47:17	trough2	t	3	pre	a	1	0	0	0	0	0	1	1	0
0	mat	09/30/13	18:52:22	longleaf	g	3	pre	a	1	0	0	0	0	0	1	1	17.3
0	mat	09/30/13	19:37:31	trough1	t	3	pre	a	0	0	0	0	0	0	1	1	5.9
0	mat	09/30/13	19:42:41	longleaf	g	3	pre	a	0	0	0	0	0	0	1	1	17.3
0	mat	09/30/13	19:48:10	longleaf	g	3	pre	a	0	0	0	0	0	0	1	1	17.3
0	mat	09/30/13	20:57:09	longleaf	g	3	pre	a	0	0	0	0	0	0	1	1	17.3
0	mat	09/30/13	21:07:45	longleaf	g	3	pre	a	0	0	0	0	1	1	1	2	17.3
0	mat	10/01/13	0:07:30	whitetail	g	3	pre	a	0	0	0	0	0	0	1	1	55.2
0	mat	10/01/13	0:07:30	skymeadow	g	3	pre	a	0	0	0	0	0	0	1	1	32.1
0	mat	10/01/13	0:22:28	whitetail	g	3	pre	a	0	0	0	0	0	0	1	1	55.2
1	mat	10/01/13	0:22:28	skymeadow	g	3	pre	a	0	0	0	0	1	1	1	2	32.1
0	mat	10/01/13	0:28:21	whitetail	g	3	pre	a	0	0	0	0	0	0	1	1	55.2
0	mat	10/01/13	0:28:21	skymeadow	g	3	pre	a	0	0	0	0	1	1	1	2	32.1
0	mat	10/01/13	0:33:31	longleaf	g	3	pre	a	0	0	0	0	0	0	1	1	17.3
0	mat	10/01/13	0:41:57	longleaf	g	3	pre	a	0	0	0	0	0	0	1	1	17.3
1	mat	10/01/13	0:47:54	trough2	t	3	pre	a	0	0	0	0	0	0	1	1	0
0	mat	10/01/13	1:36:36	wpw	g	3	pre	a	0	0	0	0	0	0	1	1	36.6
0	mat	10/01/13	1:36:36	skymeadow	g	3	pre	a	0	0	0	0	0	0	1	1	32.1
0	mat	10/01/13	1:42:30	skymeadow	g	3	pre	a	0	0	0	0	0	0	1	1	32.1
1	mat	10/01/13	1:47:46	trough2	t	3	pre	a	0	0	0	0	0	0	1	1	0
0	mat	10/01/13	1:47:46	skymeadow	g	3	pre	a	0	0	0	0	0	0	1	1	32.1
0	mat	10/01/13	1:52:55	skymeadow	g	3	pre	a	0	0	0	0	0	0	1	1	32.1
1	mat	10/01/13	2:28:22	trough2	t	3	pre	a	0	0	0	0	0	0	1	1	0
0	mat	10/01/13	2:28:22	skymeadow	g	3	pre	a	0	0	0	0	0	0	1	1	32.1
0	mat	10/01/13	2:34:29	hoot_east	g	3	pre	a	0	0	0	0	0	0	1	1	52.3
0	mat	10/01/13	2:34:29	skymeadow	g	3	pre	a	0	0	0	0	0	0	1	1	32.1
0	mat	10/01/13	2:40:34	trough2	t	3	pre	a	0	0	0	0	0	0	1	1	0
0	mat	10/01/13	2:40:34	skymeadow	g	3	pre	a	0	0	0	0	1	1	1	2	32.1
0	mat	10/01/13	2:46:34	trough2	t	3	pre	a	0	0	0	0	0	0	1	1	0
0	mat	10/01/13	4:03:31	trough2	t	3	pre	a	0	0	0	0	0	0	1	1	0
0	mat	10/01/13	4:03:31	skymeadow	g	3	pre	a	0	0	0	0	0	0	1	1	32.1
0	mat	10/01/13	4:08:56	skymeadow	g	3	pre	a	0	0	0	0	0	0	1	1	32.1
1	mat	10/01/13	4:52:30	trough2	t	3	pre	a	0	0	0	0	0	0	1	2	0
0	mat	10/01/13	4:52:30	trough2	t	3	pre	a	0	0	0	0	0	0	1	2	0
0	mat	10/01/13	4:52:30	skymeadow	g	3	pre	a	0	0	0	0	0	0	1	1	32.1
0	mat	10/01/13	6:52:00	hoot_east	g	3	pre	a	1	0	0	0	0	0	1	1	52.3
0	mat	10/01/13	7:03:44	wpw	g	3	pre	a	1	0	0	0	0	0	1	1	36.6
0	mat	10/01/13	18:28:53	longleaf	g	3	pre	a	1	0	0	0	0	0	1	1	17.3
0	mat	10/01/13	18:28:53	skymeadow	g	3	pre	a	1	0	0	0	0	0	1	1	32.1
0	mat	10/01/13	18:41:29	skymeadow	g	3	pre	a	1	0	0	0	0	0	1	1	32.1
0	mat	10/01/13	18:46:36	longleaf	g	3	pre	a	1	0	0	0	0	0	1	1	17.3
0	mat	10/01/13	18:51:39	trough2	t	3	pre	a	1	0	0	0	0	0	1	1	0
1	mat	10/01/13	19:05:47	trough1	t	3	pre	a	0	0	0	0	0	0	1	1	5.9
0	mat	10/01/13	19:58:00	hoot_east	g	3	pre	a	0	0	0	0	0	0	1	1	52.3
0	mat	10/01/13	19:59:00	haven	g	3	pre	a	0	0	0	0	0	0	1	1	58
0	mat	10/01/13	20:04:00	hoot_east	g	3	pre	a	0	0	0	0	0	0	1	1	52.3
0	mat	10/01/13	20:56:00	hoot_east	g	3	pre	a	0	0	0	0	0	0	1	1	52.3
0	mat	10/01/13	21:03:00	trough1	t	3	pre	a	0	0	0	0	0	0	1	1	5.9
0	mat	10/01/13	21:08:36	hoot_east	g	3	pre	a	0	0	0	0	0	0	1	1	52.3
0	mat	10/01/13	21:09:00	hoot_east	g	3	pre	a	0	0	0	0	1	1	1	2	52.3
0	mat	10/01/13	21:13:44	trough2	t	3	pre	a	0	0	0	0	0	0	1	1	0
0	mat	10/01/13	21:15:00	hoot_east	g	3	pre	a	0	0	0	0	1	1	1	2	52.3
0	mat	10/01/13	21:19:06	hoot_east	g	3	pre	a	0	0	0	0	0	0	1	1	52.3
0	mat	10/01/13	21:21:00	hoot_east	g	3	pre	a	0	0	0	0	1	1	1	2	52.3
0	mat	10/01/13	21:27:00	hoot_east	g	3	pre	a	0	0	0	0	0	0	1	1	52.3
0	mat	10/01/13	21:28:00	trough2	t	3	pre	a	0	0	0	0	0	0	1	1	0
0	mat	10/01/13	21:40:00	trough2	t	3	pre	a	0	0	0	0	0	0	1	1	0
0	mat	10/01/13	21:45:00	trough2	t	3	pre	a	0	0	0	0	0	0	1	1	0
0	mat	10/01/13	21:54:00	trough1	t	3	pre	a	0	0	0	0	0	0	1	1	5.9
0	mat	10/01/13	22:01:00	trough1	t	3	pre	a	0	0	0	0	0	0	1	1	5.9
0	mat	10/01/13	22:15:00	trough2	t	3	pre	a	0	0	0	0	0	0	1	1	0
0	mat	10/01/13	22:21:00	trough2	t	3	pre	a	0	0	0	0	0	0	1	1	0
0	mat	10/01/13	22:27:00	trough2	t	3	pre	a	0	0	0	0	0	0	1	1	0
0	mat	10/01/13	22:38:00	trough2	t	3	pre	a	0	0	0	0	0	0	1	1	0
0	mat	10/01/13	22:44:00	trough2	t	3	pre	a	0	0	0	0	0	0	1	1	0
0	mat	10/01/13	23:37:00	hoot_east	g	3	pre	a	0	0	0	0	0	0	1	1	52.3
0	mat	10/01/13	23:48:00	hoot_east	g	3	pre	a	0	0	0	0	0	0	1	1	52.3
0	mat	10/02/13	0:20:00	longleaf	g	3	pre	a	0	0	0	0	0	0	1	1	17.3
0	mat	10/02/13	0:20:00	skymeadow	g	3	pre	a	0	0	0	0	0	0	1	1	32.1
0	mat	10/02/13	0:25:31	skymeadow	g	3	pre	a	0	0	0	0	0	0	1	1	32.1
0	mat	10/02/13	0:32:07	skymeadow	g	3	pre	a	0	0	0	0	0	0	1	1	32.1
0	mat	10/02/13	0:38:56	skymeadow	g	3	pre	a	0	0	0	0	0	0	1	1	32.1
0	mat	10/02/13	0:44:12	wpw	g	3	pre	a	0	0	0	0	0	0	1	1	36.6
0	mat	10/02/13	0:44:12	skymeadow	g	3	pre	a	0	0	0	0	0	0	1	1	32.1
1	mat	10/02/13	1:08:00	haven	g	3	pre	a	0	0	0	0	0	0	1	1	58
0	mat	10/02/13	1:11:23	wpw	g	3	pre	a	0	0	0	0	0	0	1	2	36.6
0	mat	10/02/13	1:11:23	wpw	g	3	pre	a	0	0	0	0	0	0	1	2	36.6
0	mat	10/02/13	1:17:56	trough1	t	3	pre	a	0	0	0	0	0	0	1	1	5.9
0	mat	10/02/13	1:23:13	trough1	t	3	pre	a	0	0	0	0	0	0	1	1	5.9
1	mat	10/02/13	1:23:13	skymeadow	g	3	pre	a	0	0	0	0	1	1	1	3	32.1
0	mat	10/02/13	1:24:26	wpw	g	3	pre	a	0	0	0	0	0	0	1	1	36.6
1	mat	10/02/13	1:28:35	skymeadow	g	3	pre	a	0	0	0	1	0	1	1	2	32.1
0	mat	10/02/13	1:32:00	hoot_east	g	3	pre	a	0	0	0	0	0	0	1	1	52.3
1	mat	10/02/13	1:37:00	hoot_east	g	3	pre	a	0	0	0	0	0	0	1	1	52.3
0	mat	10/02/13	2:05:00	trough1	t	3	pre	a	0	0	0	0	0	0	1	1	5.9
0	mat	10/02/13	2:06:50	trough2	t	3	pre	a	0	0	0	0	0	0	1	1	0
1	mat	10/02/13	2:06:50	skymeadow	g	3	pre	a	0	0	0	0	1	1	1	2	32.1
1	mat	10/02/13	2:12:00	trough1	t	3	pre	a	0	0	0	0	0	0	1	1	5.9
1	mat	10/02/13	2:18:00	trough1	t	3	pre	a	0	0	0	0	0	0	1	1	5.9
0	mat	10/02/13	2:23:00	trough1	t	3	pre	a	0	0	0	0	0	0	1	1	5.9
0	mat	10/02/13	2:37:12	longleaf	g	3	pre	a	0	0	0	0	0	0	1	1	17.3
1	mat	10/02/13	2:44:41	longleaf	g	3	pre	a	0	0	0	0	1	1	1	2	17.3
0	mat	10/02/13	2:53:00	longleaf	g	3	pre	a	0	0	0	0	0	0	1	1	17.3
0	mat	10/02/13	2:54:00	hoot_east	g	3	pre	a	0	0	0	0	0	0	1	1	52.3
0	mat	10/02/13	3:00:10	longleaf	g	3	pre	a	0	0	0	0	1	1	1	2	17.3
0	mat	10/02/13	3:03:00	hoot_east	g	3	pre	a	0	0	0	0	1	1	1	2	52.3
0	mat	10/02/13	3:08:00	hoot_east	g	3	pre	a	0	0	0	0	1	1	1	2	52.3
0	mat	10/02/13	3:10:39	trough2	t	3	pre	a	0	0	0	0	0	0	1	1	0
1	mat	10/02/13	3:10:39	skymeadow	g	3	pre	a	0	0	0	0	0	0	1	1	32.1
0	mat	10/02/13	3:11:00	trough1	t	3	pre	a	0	0	0	0	0	0	1	1	5.9
0	mat	10/02/13	3:16:00	trough2	t	3	pre	a	0	0	0	0	0	0	1	1	0
0	mat	10/02/13	3:21:14	trough2	t	3	pre	a	0	0	0	0	0	0	1	1	0
0	mat	10/02/13	3:23:00	trough1	t	3	pre	a	0	0	0	0	0	0	1	1	5.9
0	mat	10/02/13	3:24:00	hoot_east	g	3	pre	a	0	0	0	0	0	0	1	1	52.3
0	mat	10/02/13	3:28:00	trough1	t	3	pre	a	0	0	0	0	0	0	1	1	5.9
0	mat	10/02/13	3:33:00	haven	g	3	pre	a	0	0	0	0	0	0	1	1	58
0	mat	10/02/13	3:39:00	haven	g	3	pre	a	0	0	0	0	0	0	1	1	58
0	mat	10/02/13	3:40:00	trough1	t	3	pre	a	0	0	0	0	0	0	1	1	5.9
0	mat	10/02/13	3:45:00	hoot_east	g	3	pre	a	0	0	0	0	0	0	1	1	52.3
0	mat	10/02/13	3:47:00	haven	g	3	pre	a	0	0	0	0	0	0	1	1	58
0	mat	10/02/13	3:54:18	trough2	t	3	pre	a	0	0	0	0	0	0	1	2	0
0	mat	10/02/13	3:54:18	trough2	t	3	pre	a	0	0	0	0	0	0	1	2	0
0	mat	10/02/13	4:00:22	trough2	t	3	pre	a	0	0	0	0	0	0	1	1	0
0	mat	10/02/13	4:00:22	skymeadow	g	3	pre	a	0	0	0	0	0	0	1	1	32.1
0	mat	10/02/13	4:01:00	trough2	t	3	pre	a	0	0	0	0	0	0	1	1	0
0	mat	10/02/13	4:06:37	longleaf	g	3	pre	a	0	0	0	0	0	0	1	1	17.3
0	mat	10/02/13	4:07:00	trough2	t	3	pre	a	0	0	0	0	0	0	1	1	0
0	mat	10/02/13	4:11:07	wpw	g	3	pre	a	0	0	0	0	0	0	1	1	36.6
0	mat	10/02/13	4:11:07	skymeadow	g	3	pre	a	0	0	0	0	0	0	1	1	32.1
1	mat	10/02/13	4:11:42	longleaf	g	3	pre	a	0	0	0	0	1	1	1	2	17.3
0	mat	10/02/13	4:15:00	trough2	t	3	pre	a	0	0	0	0	0	0	1	1	0
0	mat	10/02/13	4:22:01	wpw	g	3	pre	a	0	0	0	0	0	0	1	1	36.6
0	mat	10/02/13	4:22:01	skymeadow	g	3	pre	a	0	0	0	0	0	0	1	1	32.1
0	mat	10/02/13	4:25:00	trough2	t	3	pre	a	0	0	0	0	0	0	1	1	0
1	mat	10/02/13	4:30:00	trough2	t	3	pre	a	0	0	0	0	0	0	1	1	0
0	mat	10/02/13	4:37:00	haven	g	3	pre	a	0	0	0	0	0	0	1	1	58
0	mat	10/02/13	4:37:00	trough2	t	3	pre	a	0	0	0	0	0	0	1	1	0
0	mat	10/02/13	5:48:00	haven	g	3	pre	a	0	0	0	0	0	0	1	1	58
0	mat	10/02/13	5:56:00	haven	g	3	pre	a	0	0	0	0	0	0	1	1	58
0	mat	10/02/13	6:09:00	trough2	t	3	pre	a	1	0	0	0	0	0	1	1	0
0	mat	10/02/13	6:15:00	haven	g	3	pre	a	1	0	0	0	0	0	1	1	58
0	mat	10/02/13	6:18:00	trough2	t	3	pre	a	1	0	0	0	0	0	1	1	0
0	mat	10/02/13	6:23:00	trough2	t	3	pre	a	1	0	0	0	0	0	1	1	0
1	mat	10/02/13	6:28:00	trough2	t	3	pre	a	1	0	0	0	0	0	1	1	0
0	mat	10/02/13	6:33:00	trough2	t	3	pre	a	1	0	0	0	0	0	1	1	0
0	mat	10/02/13	6:39:00	trough2	t	3	pre	a	1	0	0	0	0	0	1	1	0
0	mat	10/02/13	17:44:43	trough2	t	3	pre	a	1	0	0	0	0	0	1	1	0
0	mat	10/02/13	17:50:18	wpw	g	3	pre	a	1	0	0	0	0	0	1	1	36.6
0	mat	10/02/13	18:30:28	skymeadow	g	3	pre	a	1	0	0	0	0	0	1	1	32.1
0	mat	10/02/13	19:45:00	haven	g	3	pre	a	0	0	0	0	0	0	1	1	58
0	mat	10/02/13	19:57:00	haven	g	3	pre	a	0	0	0	0	0	0	1	1	58
0	mat	10/02/13	20:26:00	trough2	t	3	pre	a	0	0	0	0	0	0	1	1	0
0	mat	10/02/13	20:31:00	trough2	t	3	pre	a	0	0	0	0	0	0	1	1	0
1	mat	10/02/13	20:37:00	trough2	t	3	pre	a	0	0	0	0	0	0	1	1	0
0	mat	10/02/13	20:42:00	trough2	t	3	pre	a	0	0	0	0	0	0	1	1	0
0	mat	10/02/13	20:52:00	hoot_east	g	3	pre	a	0	0	0	0	1	1	1	2	52.3
0	mat	10/02/13	20:59:00	hoot_east	g	3	pre	a	0	0	0	0	1	1	1	2	52.3
0	mat	10/02/13	21:27:00	trough1	t	3	pre	a	0	0	0	0	0	0	1	1	5.9
0	mat	10/02/13	21:30:39	wpw	g	3	pre	a	0	0	0	0	0	0	1	2	36.6
0	mat	10/02/13	21:30:39	wpw	g	3	pre	a	0	0	0	0	0	0	1	2	36.6
0	mat	10/02/13	21:32:00	trough1	t	3	pre	a	0	0	0	0	0	0	1	1	5.9
0	mat	10/02/13	21:39:00	trough1	t	3	pre	a	0	0	0	0	0	0	1	1	5.9
0	mat	10/02/13	21:39:48	wpw	g	3	pre	a	0	0	0	0	0	0	1	1	36.6
0	mat	10/02/13	21:45:17	wpw	g	3	pre	a	0	0	0	0	0	0	1	1	36.6
0	mat	10/02/13	21:53:59	wpw	g	3	pre	a	0	0	0	0	0	0	1	1	36.6
0	mat	10/02/13	21:53:59	skymeadow	g	3	pre	a	0	0	0	0	0	0	1	1	32.1
0	mat	10/02/13	21:59:00	trough1	t	3	pre	a	0	0	0	0	0	0	1	1	5.9
0	mat	10/02/13	22:06:29	wpw	g	3	pre	a	0	0	0	0	0	0	1	1	36.6
0	mat	10/02/13	22:23:00	haven	g	3	pre	a	0	0	0	0	0	0	1	1	58
0	mat	10/02/13	22:45:38	wpw	g	3	pre	a	0	0	0	0	0	0	1	1	36.6
0	mat	10/02/13	22:58:32	wpw	g	3	pre	a	0	0	0	0	0	0	1	1	36.6
0	mat	10/02/13	23:13:00	trough1	t	3	pre	a	0	0	0	0	0	0	1	1	5.9
0	mat	10/02/13	23:19:00	trough1	t	3	pre	a	0	0	0	0	0	0	1	1	5.9
0	mat	10/02/13	23:30:00	haven	g	3	pre	a	0	0	0	0	0	0	1	1	58
1	mat	10/02/13	23:30:00	trough1	t	3	pre	a	0	0	0	0	0	0	1	1	5.9
0	mat	10/07/13	20:13:00	haven	g	4	pre	a	0	0	0	0	0	0	1	1	58
0	mat	10/07/13	20:22:00	haven	g	4	pre	a	0	0	0	0	0	0	1	1	58
0	mat	10/07/13	21:14:00	trough2	t	4	pre	a	0	0	0	0	0	0	1	1	0
1	mat	10/07/13	21:15:55	trough2	t	4	pre	a	0	0	0	0	0	0	1	1	0
0	mat	10/07/13	21:25:00	trough2	t	4	pre	a	0	0	0	0	0	0	1	1	0
0	mat	10/07/13	21:43:00	trough2	t	4	pre	a	0	0	0	0	0	0	1	1	0
0	mat	10/07/13	21:48:00	trough2	t	4	pre	a	0	0	0	0	0	0	1	1	0
1	mat	10/07/13	23:18:00	trough1	t	4	pre	a	0	0	0	0	0	0	1	1	5.9
1	mat	10/07/13	23:19:00	hoot_east	g	4	pre	a	0	1	0	0	0	0	1	2	52.3
0	mat	10/07/13	23:24:00	trough1	t	4	pre	a	0	0	0	0	0	0	1	1	5.9
0	mat	10/07/13	23:27:00	hoot_east	g	4	pre	a	0	0	0	0	0	0	1	1	52.3
0	mat	10/07/13	23:32:00	hoot_east	g	4	pre	a	0	0	0	0	0	0	1	1	52.3
0	mat	10/07/13	23:38:00	hoot_east	g	4	pre	a	0	0	0	0	0	0	1	1	52.3
0	mat	10/08/13	1:03:00	trough1	t	4	pre	a	0	0	0	0	0	0	1	1	5.9
0	mat	10/08/13	1:05:18	wpw	g	4	pre	a	0	0	0	0	0	0	1	1	36.6
0	mat	10/08/13	1:12:09	wpw	g	4	pre	a	0	0	0	0	0	0	1	1	36.6
1	mat	10/08/13	1:17:00	trough2	t	4	pre	a	0	0	0	0	0	0	1	1	0
0	mat	10/08/13	2:01:00	trough2	t	4	pre	a	0	0	0	0	0	0	1	1	0
0	mat	10/08/13	2:06:00	trough2	t	4	pre	a	0	0	0	0	0	0	1	1	0
0	mat	10/08/13	2:11:00	trough2	t	4	pre	a	0	0	0	0	0	0	1	1	0
0	mat	10/08/13	3:37:00	trough1	t	4	pre	a	0	0	0	0	0	0	1	1	5.9
0	mat	10/08/13	3:42:00	trough1	t	4	pre	a	0	0	0	0	0	0	1	1	5.9
0	mat	10/08/13	3:47:00	trough1	t	4	pre	a	0	0	0	0	0	0	1	1	5.9
0	mat	10/08/13	3:53:00	trough1	t	4	pre	a	0	0	0	0	0	0	1	1	5.9
0	mat	10/08/13	3:59:00	trough1	t	4	pre	a	0	0	0	0	0	0	1	1	5.9
0	mat	10/08/13	19:32:37	wpw	g	4	pre	a	1	0	0	0	0	0	1	1	36.6
0	mat	10/08/13	19:43:20	wpw	g	4	pre	a	1	0	0	0	0	0	1	2	36.6
0	mat	10/08/13	19:43:20	wpw	g	4	pre	a	1	0	0	0	0	0	1	2	36.6
0	mat	10/08/13	19:49:38	wpw	g	4	pre	a	0	0	0	0	0	0	1	1	36.6
0	mat	10/08/13	19:55:42	wpw	g	4	pre	a	0	0	0	0	0	0	1	1	36.6
0	mat	10/08/13	21:08:00	trough2	t	4	pre	a	0	0	0	0	0	0	1	1	0
0	mat	10/08/13	22:23:19	wpw	g	4	pre	a	0	0	0	0	0	0	1	1	36.6
0	mat	10/09/13	1:39:00	trough2	t	4	pre	a	0	0	0	0	0	0	1	1	0
0	mat	10/09/13	1:45:00	trough2	t	4	pre	a	0	0	0	0	0	0	1	1	0
0	mat	10/09/13	1:50:00	trough2	t	4	pre	a	0	0	0	0	0	0	1	1	0
0	mat	10/09/13	1:57:00	trough2	t	4	pre	a	0	0	0	0	0	0	1	1	0
0	mat	10/09/13	4:58:00	trough2	t	4	pre	a	0	0	0	0	0	0	1	1	0
0	mat	10/09/13	5:06:00	trough2	t	4	pre	a	0	0	0	0	0	0	1	1	0
0	mat	10/09/13	5:54:00	sc_entrance	g	4	pre	a	0	0	0	0	0	0	1	1	17.1
0	mat	10/10/13	0:31:00	trough2	t	4	pre	a	0	0	0	0	0	0	1	1	0
0	mat	10/14/13	3:08:00	trough1	t	5	pre	a	0	0	0	0	0	0	1	1	5.9
0	mat	10/14/13	3:15:00	trough1	t	5	pre	a	0	0	0	0	0	0	1	1	5.9
0	mat	10/14/13	3:37:31	trough2	t	5	pre	a	0	0	0	0	0	0	1	1	0
0	mat	10/14/13	4:00:00	trough4	t	5	pre	a	0	0	0	0	0	0	1	1	6.2
0	mat	10/14/13	4:05:00	trough4	t	5	pre	a	0	0	0	0	0	0	1	1	6.2
0	mat	10/14/13	4:51:00	sc_entrance	g	5	pre	a	0	0	0	0	0	0	1	1	17.1
0	mat	10/14/13	5:09:10	trough2	t	5	pre	a	0	0	0	0	0	0	1	1	0
1	mat	10/14/13	5:18:00	sc_entrance	g	5	pre	a	0	0	0	0	0	0	1	1	17.1
0	mat	10/14/13	6:58:00	trough2	t	5	pre	a	1	0	0	0	0	0	1	1	0
0	mat	10/14/13	7:16:00	trough2	t	5	pre	a	1	0	0	0	0	0	1	1	0
0	mat	10/14/13	19:25:47	trough2	t	5	pre	a	0	0	0	0	0	0	1	1	0
0	mat	10/14/13	19:36:00	trough2	t	5	pre	a	0	0	0	0	0	0	1	1	0
0	mat	10/14/13	20:44:00	trough2	t	5	pre	a	0	0	0	0	0	0	1	1	0
0	mat	10/14/13	20:57:00	trough2	t	5	pre	a	0	0	0	0	0	0	1	1	0
1	mat	10/14/13	22:04:00	trough4	t	5	pre	a	0	0	0	0	0	0	1	1	6.2
0	mat	10/14/13	23:07:00	hoot_east	g	5	pre	a	0	0	0	1	0	1	1	2	52.3
1	mat	10/14/13	23:38:08	trough2	t	5	pre	a	0	0	0	0	0	0	1	1	0
1	mat	10/14/13	23:38:08	skymeadow	g	5	pre	a	0	0	0	0	0	0	1	1	32.1
0	mat	10/14/13	23:52:00	trough4	t	5	pre	a	0	0	0	0	0	0	1	1	6.2
1	mat	10/15/13	3:09:00	trough4	t	5	pre	a	0	0	0	0	0	0	1	1	6.2
0	mat	10/15/13	5:24:00	trough2	t	5	pre	a	0	0	0	0	0	0	1	1	0
0	mat	10/15/13	6:41:00	sc_entrance	g	5	pre	a	1	0	0	0	1	1	1	2	17.1
0	mat	10/15/13	6:48:00	sc_entrance	g	5	pre	a	1	0	0	0	1	1	1	2	17.1
0	mat	10/15/13	7:45:48	longleaf	g	5	pre	a	1	0	0	0	1	1	1	2	17.3
0	mat	10/15/13	22:02:00	trough1	t	5	pre	a	0	0	0	0	0	0	1	1	5.9
0	mat	10/15/13	22:08:00	trough1	t	5	pre	a	0	0	0	0	0	0	1	1	5.9
1	mat	10/15/13	22:51:00	trough2	t	5	pre	a	0	0	0	0	0	0	1	1	0
0	mat	10/16/13	3:01:00	trough4	t	5	pre	a	0	0	0	0	0	0	1	1	6.2
0	mat	10/16/13	3:10:00	trough4	t	5	pre	a	0	0	0	0	0	0	1	1	6.2
0	mat	10/16/13	3:18:00	trough4	t	5	pre	a	0	0	0	0	0	0	1	1	6.2
1	mat	10/16/13	3:26:00	trough4	t	5	pre	a	0	0	0	0	0	0	1	1	6.2
0	mat	10/16/13	3:34:00	sc_entrance	g	5	pre	a	0	0	0	0	0	0	1	1	17.1
1	mat	10/16/13	4:10:00	hoot_east	g	5	pre	a	0	0	0	1	0	1	1	3	52.3
0	mat	10/16/13	4:10:00	hoot_east	g	5	pre	a	0	0	0	1	0	1	1	3	52.3
0	mat	10/16/13	4:17:00	hoot_east	g	5	pre	a	0	0	0	0	0	0	1	1	52.3
1	mat	10/16/13	4:22:00	hoot_east	g	5	pre	a	0	0	0	0	0	0	1	1	52.3
0	mat	10/16/13	4:39:00	trough4	t	5	pre	a	0	0	0	0	0	0	1	1	6.2
1	mat	10/16/13	4:44:00	trough4	t	5	pre	a	0	0	0	0	0	0	1	1	6.2
0	mat	10/16/13	4:50:00	trough4	t	5	pre	a	0	0	0	0	0	0	1	1	6.2
0	mat	10/16/13	19:39:00	trough2	t	5	pre	a	0	0	0	0	0	0	1	1	0
1	mat	10/16/13	21:54:00	hoot_east	g	5	pre	a	0	0	0	0	0	0	1	1	52.3
0	mat	10/16/13	22:00:00	hoot_east	g	5	pre	a	0	0	0	0	1	1	1	2	52.3
0	mat	10/16/13	22:06:00	hoot_east	g	5	pre	a	0	0	0	0	1	1	1	2	52.3
0	mat	10/21/13	3:52:03	whitetail	g	6	pre	a	0	0	0	0	0	0	1	1	55.2
0	mat	10/21/13	3:52:03	skymeadow	g	6	pre	a	0	0	0	1	0	1	1	2	32.1
0	mat	10/21/13	3:57:03	whitetail	g	6	pre	a	0	0	0	0	0	0	1	1	55.2
0	mat	10/21/13	4:09:02	skymeadow	g	6	pre	a	0	0	0	0	1	1	1	2	32.1
0	mat	10/21/13	4:17:33	skymeadow	g	6	pre	a	0	0	0	0	1	1	1	2	32.1
0	mat	10/21/13	4:31:08	hoot_east	g	6	pre	a	0	0	0	0	0	0	1	1	52.3
1	mat	10/21/13	4:31:08	skymeadow	g	6	pre	a	0	0	0	0	0	0	1	1	32.1
0	mat	10/21/13	4:36:25	skymeadow	g	6	pre	a	0	0	0	0	0	0	1	1	32.1
0	mat	10/21/13	4:57:29	hoot_east	g	6	pre	a	0	0	0	0	0	0	1	1	52.3
1	mat	10/21/13	5:19:19	trough4	t	6	pre	a	0	0	0	0	0	0	1	1	6.2
0	mat	10/21/13	5:55:01	trough4	t	6	pre	a	0	0	0	0	0	0	1	1	6.2
0	mat	10/21/13	6:00:01	trough2	t	6	pre	a	0	0	0	0	0	0	1	1	0
0	mat	10/21/13	16:44:17	trough2	t	6	pre	a	1	0	0	0	0	0	1	1	0
0	mat	10/21/13	16:44:17	skymeadow	g	6	pre	a	1	0	0	0	0	0	1	1	32.1
0	mat	10/21/13	16:54:50	trough2	t	6	pre	a	1	0	0	0	0	0	1	1	0
0	mat	10/21/13	17:00:17	trough1	t	6	pre	a	1	0	0	0	0	0	1	1	5.9
0	mat	10/21/13	17:05:25	trough1	t	6	pre	a	1	0	0	0	0	0	1	1	5.9
0	mat	10/21/13	17:05:25	trough4	t	6	pre	a	1	0	0	0	0	0	1	1	6.2
0	mat	10/21/13	17:10:59	trough1	t	6	pre	a	1	0	0	0	0	0	1	1	5.9
0	mat	10/21/13	17:19:09	trough1	t	6	pre	a	1	0	0	0	0	0	1	2	5.9
0	mat	10/21/13	17:19:09	trough1	t	6	pre	a	1	0	0	0	0	0	1	2	5.9
0	mat	10/21/13	17:19:09	trough1	t	6	pre	a	1	0	0	0	0	0	1	1	5.9
0	mat	10/21/13	17:19:09	skymeadow	g	6	pre	a	1	0	0	0	0	0	1	1	32.1
0	mat	10/21/13	17:27:24	trough1	t	6	pre	a	1	0	0	0	0	0	1	2	5.9
0	mat	10/21/13	17:27:24	trough1	t	6	pre	a	1	0	0	0	0	0	1	2	5.9
0	mat	10/21/13	17:27:24	trough1	t	6	pre	a	1	0	0	0	0	0	1	1	5.9
0	mat	10/21/13	17:27:24	skymeadow	g	6	pre	a	1	0	0	0	0	0	1	1	32.1
1	mat	10/21/13	17:33:24	trough1	t	6	pre	a	1	0	0	0	0	0	1	1	5.9
0	mat	10/21/13	17:33:24	skymeadow	g	6	pre	a	1	0	0	0	0	0	1	1	32.1
0	mat	10/21/13	21:36:07	longleaf	g	6	pre	a	0	0	0	0	0	0	1	1	17.3
0	mat	10/21/13	21:36:07	trough1	t	6	pre	a	0	0	0	0	0	0	1	1	5.9
0	mat	10/21/13	21:41:35	trough1	t	6	pre	a	0	0	0	0	0	0	1	1	5.9
0	mat	10/21/13	21:41:35	trough1	t	6	pre	a	0	0	0	0	0	0	1	1	5.9
0	mat	10/21/13	21:47:55	longleaf	g	6	pre	a	0	0	0	0	0	0	1	1	17.3
0	mat	10/22/13	3:18:20	trough1	t	6	pre	a	0	0	0	0	0	0	1	1	5.9
0	mat	10/22/13	3:27:52	whitetail	g	6	pre	a	0	0	0	0	0	0	1	1	55.2
0	mat	10/22/13	4:10:02	whitetail	g	6	pre	a	0	0	0	0	0	0	1	1	55.2
0	mat	10/22/13	4:15:15	whitetail	g	6	pre	a	0	0	0	0	0	0	1	2	55.2
1	mat	10/22/13	4:15:15	whitetail	g	6	pre	a	0	0	0	0	0	0	1	2	55.2
0	mat	10/22/13	4:21:02	whitetail	g	6	pre	a	0	0	0	0	0	0	1	1	55.2
0	mat	10/22/13	4:34:29	whitetail	g	6	pre	a	0	0	0	0	0	0	1	1	55.2
0	mat	10/22/13	18:30:40	haven	g	6	pre	a	0	0	0	0	0	0	1	1	58
1	mat	10/22/13	19:13:10	whitetail	g	6	pre	a	0	0	0	0	0	0	1	1	55.2
0	mat	10/22/13	19:13:10	skymeadow	g	6	pre	a	0	0	0	0	0	0	1	1	32.1
0	mat	10/22/13	22:38:24	whitetail	g	6	pre	a	0	0	0	0	0	0	1	1	55.2
0	mat	10/22/13	22:49:47	trough2	t	6	pre	a	0	1	0	0	0	0	1	2	0
0	mat	10/22/13	22:59:19	trough2	t	6	pre	a	0	1	0	0	0	0	1	2	0
0	mat	10/22/13	22:59:19	longleaf	g	6	pre	a	0	0	0	0	0	0	1	1	17.3
0	mat	10/22/13	22:59:19	skymeadow	g	6	pre	a	0	0	0	0	0	0	1	1	32.1
0	mat	10/22/13	23:12:08	longleaf	g	6	pre	a	0	0	0	0	0	0	1	1	17.3
0	mat	10/22/13	23:12:08	skymeadow	g	6	pre	a	0	0	0	0	0	0	1	1	32.1
0	mat	10/23/13	0:06:31	trough2	t	6	pre	a	0	0	0	0	0	0	1	1	0
1	mat	10/23/13	2:30:40	skymeadow	g	6	pre	a	0	0	0	0	0	0	1	1	32.1
0	mat	10/23/13	2:38:12	skymeadow	g	6	pre	a	0	0	0	0	0	0	1	1	32.1
0	mat	10/23/13	2:44:45	trough2	t	6	pre	a	0	0	0	0	0	0	1	1	0
0	mat	10/23/13	2:44:45	wpw	g	6	pre	a	0	0	0	0	0	0	1	1	36.6
0	mat	10/23/13	2:44:45	skymeadow	g	6	pre	a	0	0	0	0	0	0	1	1	32.1
0	mat	10/23/13	2:49:58	trough2	t	6	pre	a	0	0	0	0	0	0	1	1	0
0	mat	10/23/13	2:49:58	wpw	g	6	pre	a	0	0	0	0	0	0	1	1	36.6
0	mat	10/23/13	2:49:58	skymeadow	g	6	pre	a	0	0	0	0	0	0	1	1	32.1
0	mat	10/23/13	2:56:46	trough1	t	6	pre	a	0	0	0	0	0	0	1	1	5.9
0	mat	10/23/13	3:27:40	trough1	t	6	pre	a	0	0	0	0	0	0	1	1	5.9
0	mat	10/23/13	3:35:46	trough1	t	6	pre	a	0	0	0	0	0	0	1	1	5.9
0	mat	10/23/13	3:35:46	skymeadow	g	6	pre	a	0	0	0	0	0	0	1	1	32.1
1	mat	10/23/13	4:02:59	trough2	t	6	pre	a	0	0	0	1	0	1	1	2	0
1	mat	10/23/13	5:30:16	skymeadow	g	6	pre	a	0	0	0	0	0	0	1	1	32.1
0	mat	10/23/13	5:36:51	whitetail	g	6	pre	a	0	0	0	0	0	0	1	1	55.2
0	mat	10/23/13	5:36:51	skymeadow	g	6	pre	a	0	0	0	0	0	0	1	1	32.1
0	mat	10/23/13	5:46:16	whitetail	g	6	pre	a	0	0	0	0	0	0	1	2	55.2
0	mat	10/23/13	5:46:16	whitetail	g	6	pre	a	0	0	0	0	0	0	1	2	55.2
0	mat	10/23/13	5:46:16	skymeadow	g	6	pre	a	0	0	0	0	0	0	1	1	32.1
0	mat	10/23/13	6:10:46	whitetail	g	6	pre	a	0	0	0	0	0	0	1	2	55.2
0	mat	10/23/13	6:10:46	whitetail	g	6	pre	a	0	0	0	0	0	0	1	2	55.2
0	mat	10/23/13	6:10:46	skymeadow	g	6	pre	a	0	0	0	0	0	0	1	1	32.1
0	mat	10/23/13	6:16:29	skymeadow	g	6	pre	a	0	0	0	0	0	0	1	1	32.1
1	mat	10/23/13	6:22:26	whitetail	g	6	pre	a	1	0	0	0	0	0	1	1	55.2
0	mat	10/23/13	6:22:26	skymeadow	g	6	pre	a	1	0	0	0	0	0	1	1	32.1
0	mat	10/23/13	6:33:30	whitetail	g	6	pre	a	1	0	0	0	0	0	1	1	55.2
0	mat	10/23/13	6:33:30	trough1	t	6	pre	a	1	0	0	0	0	0	1	1	5.9
0	mat	10/23/13	6:33:30	skymeadow	g	6	pre	a	1	0	0	0	0	0	1	1	32.1
0	mat	10/23/13	19:44:22	whitetail	g	6	pre	a	0	0	0	0	0	0	1	1	55.2
0	mat	10/23/13	19:44:22	trough1	t	6	pre	a	0	0	0	0	0	0	1	1	5.9
0	mat	10/23/13	19:58:47	whitetail	g	6	pre	a	0	0	0	0	0	0	1	1	55.2
0	mat	10/23/13	20:03:59	hoot_east	g	6	pre	a	0	0	0	0	0	0	1	1	52.3
0	mat	10/23/13	20:09:00	hoot_east	g	6	pre	a	0	0	0	0	0	0	1	1	52.3
0	mat	10/23/13	20:09:00	skymeadow	g	6	pre	a	0	0	0	0	0	0	1	1	32.1
0	mat	10/23/13	20:45:41	wpw	g	6	pre	a	0	0	0	0	0	0	1	1	36.6
1	mat	10/23/13	20:45:41	skymeadow	g	6	pre	a	0	0	0	0	0	0	1	1	32.1
0	mat	10/23/13	21:01:41	wpw	g	6	pre	a	0	0	0	0	0	0	1	1	36.6
0	mat	10/23/13	21:01:41	skymeadow	g	6	pre	a	0	0	0	0	0	0	1	1	32.1
0	mat	10/23/13	21:24:53	trough2	t	6	pre	a	0	0	0	0	0	0	1	1	0
0	mat	10/23/13	21:24:53	skymeadow	g	6	pre	a	0	0	0	0	0	0	1	1	32.1
0	mat	10/23/13	21:31:49	trough2	t	6	pre	a	0	0	0	0	0	0	1	1	0
0	mat	10/23/13	21:31:49	skymeadow	g	6	pre	a	0	0	0	0	0	0	1	1	32.1
1	mat	10/28/13	3:02:11	trough2	t	7	breed	a	0	0	0	0	0	0	1	1	0
1	mat	10/28/13	3:02:11	trough4	t	7	breed	a	0	0	0	0	0	0	1	1	6.2
1	mat	10/28/13	3:07:52	trough2	t	7	breed	a	0	0	0	0	0	0	1	1	0
1	mat	10/28/13	15:51:23	trough2	t	7	breed	a	1	0	0	0	0	0	1	1	0
1	mat	10/28/13	15:51:23	trough4	t	7	breed	a	1	0	0	0	0	0	1	1	6.2
1	mat	10/28/13	18:26:00	trough4	t	7	breed	a	0	0	0	0	0	0	1	1	6.2
1	mat	10/28/13	20:42:54	trough4	t	7	breed	a	0	0	0	0	0	0	1	1	6.2
1	mat	10/29/13	1:55:57	hoot_east	g	7	breed	a	0	0	0	0	0	0	1	1	52.3
1	mat	10/29/13	1:55:57	skymeadow	g	7	breed	a	0	0	0	0	0	0	1	1	32.1
0	mat	10/29/13	5:03:24	trough1	t	7	breed	a	0	0	0	0	0	0	1	1	5.9
0	mat	10/29/13	5:03:24	skymeadow	g	7	breed	a	0	0	0	0	0	0	1	1	32.1
1	mat	10/29/13	18:06:18	hoot_east	g	7	breed	a	1	0	0	0	0	0	1	1	52.3
0	mat	10/30/13	6:49:46	trough1	t	7	breed	a	1	0	0	0	0	0	1	1	5.9
0	mat	11/04/13	0:07:57	longleaf	g	8	breed	a	0	0	0	0	0	0	1	1	17.3
0	mat	11/04/13	19:30:42	skymeadow	g	8	breed	a	0	0	0	0	0	0	1	1	32.1
0	mat	11/18/13	18:55:00	haven	g	10	breed	a	0	0	0	0	0	0	1	1	58
0	mat	11/18/13	20:21:00	trough4	t	10	breed	a	0	0	0	0	0	0	1	1	6.2
1	mat	11/18/13	20:28:00	trough4	t	10	breed	a	0	0	0	0	0	0	1	1	6.2
0	mat	11/18/13	20:33:00	trough4	t	10	breed	a	0	0	0	0	0	0	1	1	6.2
0	mat	11/18/13	23:15:00	hoot_east	g	10	breed	a	0	0	0	0	0	0	1	1	52.3
0	mat	11/19/13	2:32:00	trough4	t	10	breed	a	0	0	0	0	0	0	1	1	6.2
0	mat	11/19/13	2:38:00	trough4	t	10	breed	a	0	0	0	0	0	0	1	1	6.2
0	mat	11/19/13	15:57:00	trough3.1	t	10	breed	a	1	0	0	0	0	0	1	1	7.3
0	mat	11/19/13	16:35:00	trough4	t	10	breed	a	1	0	0	0	0	0	1	1	6.2
0	mat	11/19/13	16:40:00	trough4	t	10	breed	a	1	0	0	0	0	0	1	1	6.2
1	mat	11/19/13	16:48:00	trough4	t	10	breed	a	1	0	0	0	0	0	1	1	6.2
0	mat	11/19/13	16:57:00	trough4	t	10	breed	a	1	0	0	0	0	0	1	1	6.2
0	mat	11/19/13	17:38:00	trough2	t	10	breed	a	1	0	0	0	0	0	1	1	0
0	mat	11/19/13	21:08:00	trough4	t	10	breed	a	0	0	0	0	0	0	1	1	6.2
0	mat	11/19/13	21:14:00	trough4	t	10	breed	a	0	0	0	0	0	0	1	1	6.2
0	mat	11/20/13	0:23:00	haven	g	10	breed	a	0	0	0	0	0	0	1	1	58
1	mat	11/20/13	0:51:00	skymeadow	g	10	breed	a	0	0	0	0	0	0	1	1	32.1
0	mat	11/20/13	3:37:00	haven	g	10	breed	a	0	0	0	0	0	0	1	1	58
0	mat	11/20/13	5:03:00	trough2	t	10	breed	a	0	0	0	0	0	0	1	1	0
0	mat	11/20/13	5:09:00	trough2	t	10	breed	a	0	0	0	0	0	0	1	1	0
1	mat	11/20/13	7:08:00	trough1	t	10	breed	a	1	0	0	0	0	0	1	1	5.9
1	mat	11/20/13	8:05:00	trough4	t	10	breed	a	1	0	0	0	0	0	1	1	6.2
1	mat	11/20/13	8:11:00	trough4	t	10	breed	a	1	0	0	0	0	0	1	1	6.2
0	mat	11/20/13	19:29:00	haven	g	10	breed	a	0	0	0	0	0	0	1	1	58
0	mat	11/20/13	19:47:57	skymeadow	g	10	breed	a	0	0	0	0	0	0	1	1	32.1
1	mat	11/20/13	19:53:49	trough2	t	10	breed	a	0	0	0	0	0	0	1	2	0
0	mat	11/20/13	19:53:49	trough2	t	10	breed	a	0	0	0	0	0	0	1	2	0
0	mat	11/20/13	19:53:49	skymeadow	g	10	breed	a	0	0	0	0	0	0	1	1	32.1
0	mat	11/20/13	20:35:00	trough2	t	10	breed	a	0	0	0	0	0	0	1	1	0
0	mat	11/20/13	21:33:00	trough4	t	10	breed	a	0	0	0	0	0	0	1	1	6.2
0	mat	11/20/13	21:52:00	trough4	t	10	breed	a	0	0	0	0	0	0	1	1	6.2
1	mat	11/25/13	0:37:06	trough2	t	11	breed	a	0	0	0	0	0	0	1	2	0
1	mat	11/25/13	0:37:06	trough2	t	11	breed	a	0	0	0	0	0	0	1	2	0
0	mat	11/25/13	2:53:00	haven	g	11	breed	a	0	0	0	0	0	0	1	1	58
0	mat	11/25/13	3:14:00	haven	g	11	breed	a	0	0	0	0	0	0	1	1	58
1	mat	11/25/13	3:52:46	trough2	t	11	breed	a	0	0	0	0	0	0	1	1	0
1	mat	11/25/13	3:52:46	skymeadow	g	11	breed	a	0	0	0	0	0	0	1	1	32.1
0	mat	11/25/13	5:11:00	trough4	t	11	breed	a	0	0	0	0	0	0	1	1	6.2
1	mat	11/25/13	5:17:00	trough4	t	11	breed	a	0	0	0	0	0	0	1	1	6.2
0	mat	11/25/13	5:22:00	trough4	t	11	breed	a	0	0	0	0	0	0	1	1	6.2
0	mat	11/25/13	6:50:00	trough2	t	11	breed	a	1	0	0	0	0	0	1	1	0
0	mat	11/25/13	6:55:00	trough2	t	11	breed	a	1	0	0	0	0	0	1	1	0
0	mat	11/25/13	10:07:00	trough2	t	11	breed	a	1	0	0	0	0	0	1	1	0
0	mat	11/25/13	13:45:00	trough2	t	11	breed	a	1	0	0	0	0	0	1	1	0
0	mat	11/25/13	13:52:00	trough2	t	11	breed	a	1	0	0	0	0	0	1	1	0
0	mat	11/25/13	17:02:00	haven	g	11	breed	a	1	0	0	0	0	0	1	1	58
0	mat	11/25/13	18:10:00	haven	g	11	breed	a	0	0	0	0	0	0	1	1	58
0	mat	11/25/13	18:42:20	hoot_east	g	11	breed	a	0	0	0	0	0	0	1	1	52.3
0	mat	11/25/13	20:46:00	haven	g	11	breed	a	0	1	0	0	0	0	1	2	58
0	mat	11/25/13	20:52:00	haven	g	11	breed	a	0	0	0	0	0	0	1	1	58
0	mat	11/25/13	21:30:00	haven	g	11	breed	a	0	0	0	0	0	0	1	1	58
0	mat	11/26/13	0:34:00	trough2	t	11	breed	a	0	0	0	0	0	0	1	1	0
0	mat	11/26/13	4:16:00	trough2	t	11	breed	a	0	0	0	0	0	0	1	1	0
0	mat	11/26/13	6:13:00	trough2	t	11	breed	a	0	0	0	0	0	0	1	1	0
0	mat	11/26/13	6:19:00	trough2	t	11	breed	a	0	0	0	0	0	0	1	1	0
1	mat	11/26/13	6:25:00	trough2	t	11	breed	a	0	0	0	0	0	0	1	1	0
0	mat	11/26/13	17:34:44	trough2	t	11	breed	a	1	0	0	0	0	0	1	1	0
0	mat	11/26/13	17:34:44	skymeadow	g	11	breed	a	1	0	0	0	0	0	1	1	32.1
0	mat	11/26/13	17:46:46	hoot_east	g	11	breed	a	1	0	0	0	0	0	1	1	52.3
1	mat	11/26/13	17:46:46	skymeadow	g	11	breed	a	1	0	0	0	0	0	1	1	32.1
0	mat	11/26/13	18:40:00	haven	g	11	breed	a	0	0	0	1	0	1	1	2	58
0	mat	11/26/13	23:12:23	hoot_east	g	11	breed	a	0	0	0	0	0	0	1	1	52.3
0	mat	11/26/13	23:20:00	haven	g	11	breed	a	0	0	0	0	0	0	1	1	58
0	mat	11/27/13	0:02:00	trough4	t	11	breed	a	0	0	0	0	0	0	1	1	6.2
0	mat	11/27/13	0:08:00	trough4	t	11	breed	a	0	0	0	0	0	0	1	1	6.2
1	mat	11/27/13	0:13:00	trough4	t	11	breed	a	0	0	0	0	0	0	1	1	6.2
0	mat	11/27/13	1:58:00	haven	g	11	breed	a	0	0	0	0	0	0	1	1	58
1	mat	11/27/13	3:11:00	trough2	t	11	breed	a	0	0	0	0	0	0	1	1	0
0	mat	11/27/13	3:19:00	trough2	t	11	breed	a	0	0	0	0	0	0	1	1	0
0	mat	11/27/13	3:25:00	trough2	t	11	breed	a	0	0	0	0	0	0	1	1	0
0	mat	11/27/13	3:32:00	trough2	t	11	breed	a	0	0	0	0	0	0	1	1	0
0	mat	11/27/13	3:59:00	trough4	t	11	breed	a	0	0	0	0	0	0	1	1	6.2
0	mat	11/27/13	4:05:00	trough4	t	11	breed	a	0	0	0	0	0	0	1	1	6.2
0	mat	11/27/13	7:03:08	trough1	t	11	breed	a	1	0	0	0	0	0	1	1	5.9
0	mat	11/27/13	7:11:00	trough2	t	11	breed	a	1	0	0	0	0	0	1	1	0
0	mat	11/27/13	7:16:00	trough2	t	11	breed	a	1	0	0	0	0	0	1	1	0
0	mat	11/27/13	7:22:00	trough2	t	11	breed	a	1	0	0	0	0	0	1	1	0
0	mat	11/27/13	17:20:00	trough4	t	11	breed	a	1	0	0	0	0	0	1	1	6.2
1	mat	11/27/13	17:25:00	trough4	t	11	breed	a	1	0	0	0	0	0	1	1	6.2
0	mat	11/27/13	17:30:00	trough4	t	11	breed	a	1	0	0	0	0	0	1	1	6.2
0	mat	11/27/13	17:57:00	haven	g	11	breed	a	1	0	0	1	0	1	1	2	58
1	mat	11/27/13	18:03:00	haven	g	11	breed	a	1	0	0	0	0	0	1	2	58
1	mat	11/27/13	18:03:00	haven	g	11	breed	a	1	0	0	0	0	0	1	2	58
0	mat	11/27/13	19:05:00	haven	g	11	breed	a	0	0	0	0	0	0	1	1	58
1	mat	11/27/13	20:11:00	haven	g	11	breed	a	0	0	0	1	0	1	1	2	58
0	mat	11/27/13	20:38:00	haven	g	11	breed	a	0	0	0	1	0	1	1	2	58
0	mat	11/27/13	21:14:00	trough2	t	11	breed	a	0	0	0	0	0	0	1	1	0
0	mat	11/27/13	21:21:00	trough2	t	11	breed	a	0	0	0	0	0	0	1	1	0
0	mat	11/27/13	21:27:00	trough2	t	11	breed	a	0	0	0	0	0	0	1	1	0
0	mat	11/27/13	21:32:00	trough2	t	11	breed	a	0	0	0	0	0	0	1	1	0
0	mat	11/27/13	21:45:00	haven	g	11	breed	a	0	0	0	0	0	0	1	1	58
0	mat	11/27/13	23:04:05	trough2	t	11	breed	a	0	0	0	0	0	0	1	1	0
0	mat	12/02/13	1:24:00	haven	g	12	post	a	0	0	0	0	0	0	1	1	58
0	mat	12/02/13	1:33:00	haven	g	12	post	a	0	0	0	0	0	0	1	1	58
0	mat	12/02/13	2:18:00	hoot_east	g	12	post	a	0	0	0	0	0	0	1	1	52.3
1	mat	12/02/13	5:20:00	trough4	t	12	post	a	0	0	0	0	0	0	1	1	6.2
1	mat	12/02/13	5:25:00	trough4	t	12	post	a	0	0	0	0	0	0	1	1	6.2
0	mat	12/02/13	5:30:00	trough4	t	12	post	a	0	0	0	0	0	0	1	1	6.2
0	mat	12/02/13	5:35:00	trough4	t	12	post	a	0	0	0	0	0	0	1	1	6.2
0	mat	12/02/13	6:43:30	trough1	t	12	post	a	0	0	0	0	0	0	1	1	5.9
0	mat	12/02/13	8:35:00	trough2	t	12	post	a	1	0	0	0	0	0	1	1	0
1	mat	12/02/13	8:40:00	trough2	t	12	post	a	1	0	0	0	0	0	1	1	0
1	mat	12/02/13	8:45:00	trough2	t	12	post	a	1	0	0	0	0	0	1	1	0
0	mat	12/02/13	8:51:00	trough2	t	12	post	a	1	0	0	0	0	0	1	1	0
0	mat	12/02/13	16:54:21	trough1	t	12	post	a	1	0	0	0	0	0	1	1	5.9
0	mat	12/02/13	16:54:21	skymeadow	g	12	post	a	1	0	0	0	0	0	1	1	32.1
0	mat	12/02/13	17:05:57	skymeadow	g	12	post	a	1	0	0	0	0	0	1	1	32.1
0	mat	12/02/13	17:21:15	trough2	t	12	post	a	1	0	0	0	0	0	1	1	0
0	mat	12/02/13	17:21:15	haven	g	14	post	a	1	0	0	0	0	0	1	1	58
0	mat	12/02/13	18:18:00	trough4	t	12	post	a	0	0	0	0	0	0	1	1	6.2
0	mat	12/02/13	18:49:00	haven	g	12	post	a	0	0	0	0	0	0	1	1	58
0	mat	12/02/13	18:55:00	haven	g	12	post	a	0	0	0	0	0	0	1	1	58
0	mat	12/03/13	0:48:00	trough4	t	12	post	a	0	0	0	0	0	0	1	1	6.2
0	mat	12/03/13	0:54:00	trough4	t	12	post	a	0	0	0	0	0	0	1	1	6.2
0	mat	12/03/13	1:01:00	trough4	t	12	post	a	0	0	0	0	0	0	1	1	6.2
1	mat	12/03/13	1:07:00	trough4	t	12	post	a	0	0	0	0	0	0	1	1	6.2
0	mat	12/03/13	1:25:00	haven	g	12	post	a	0	0	0	0	0	0	1	1	58
0	mat	12/03/13	1:33:00	haven	g	12	post	a	0	0	0	0	0	0	1	1	58
0	mat	12/03/13	17:22:00	trough4	t	12	post	a	1	0	0	0	0	0	1	1	6.2
1	mat	12/03/13	17:28:00	trough4	t	12	post	a	1	0	0	0	0	0	1	1	6.2
0	mat	12/03/13	22:15:42	trough2	t	12	post	a	0	0	0	0	0	0	1	1	0
0	mat	12/03/13	22:15:42	haven	g	12	post	a	0	0	0	0	0	0	1	1	58
0	mat	12/04/13	0:14:00	trough2	t	12	post	a	0	0	0	0	0	0	1	1	0
0	mat	12/04/13	0:20:00	trough2	t	12	post	a	0	0	0	0	0	0	1	1	0
0	mat	12/04/13	0:27:00	trough2	t	12	post	a	0	0	0	0	0	0	1	1	0
1	mat	12/04/13	14:10:00	trough4	t	12	post	a	1	0	0	0	0	0	1	1	6.2
0	mat	12/04/13	17:23:00	trough4	t	12	post	a	1	0	0	0	0	0	1	1	6.2
0	mat	12/04/13	17:29:00	trough4	t	12	post	a	1	0	0	0	0	0	1	1	6.2
0	mat	12/04/13	17:37:46	wpw	g	12	post	a	1	0	0	0	0	0	1	1	36.6
0	mat	12/04/13	17:47:55	wpw	g	12	post	a	1	0	0	0	0	0	1	1	36.6
0	mat	12/04/13	18:20:00	trough2	t	12	post	a	0	0	0	0	0	0	1	1	0
1	mat	12/04/13	18:26:00	trough2	t	12	post	a	0	0	0	0	0	0	1	1	0
0	mat	12/04/13	19:36:03	trough2	t	12	post	a	0	0	0	0	0	0	1	1	0
0	mat	12/04/13	19:36:03	haven	g	12	post	a	0	0	0	0	0	0	1	1	58
0	mat	12/09/13	0:23:00	haven	g	13	post	a	0	0	0	0	0	0	1	1	58
0	mat	12/09/13	0:25:00	trough4	t	13	post	a	0	0	0	0	0	0	1	1	6.2
1	mat	12/09/13	0:31:00	trough4	t	13	post	a	0	0	0	0	0	0	1	1	6.2
1	mat	12/09/13	0:37:00	trough4	t	13	post	a	0	0	0	0	0	0	1	1	6.2
0	mat	12/09/13	0:42:00	trough4	t	13	post	a	0	0	0	0	0	0	1	1	6.2
1	mat	12/09/13	2:11:56	wpw	g	13	post	a	0	0	0	0	0	0	1	1	36.6
0	mat	12/09/13	3:31:00	haven	g	13	post	a	0	0	0	0	0	0	1	1	58
0	mat	12/09/13	17:51:00	trough4	t	13	post	a	1	0	0	0	0	0	1	1	6.2
0	mat	12/09/13	17:52:08	skymeadow	g	13	post	a	1	0	0	0	0	0	1	1	32.1
0	mat	12/09/13	17:56:00	trough4	t	13	post	a	1	0	0	0	0	0	1	1	6.2
0	mat	12/09/13	18:38:00	trough2	t	13	post	a	0	0	0	0	0	0	1	1	0
1	mat	12/09/13	18:50:00	trough2	t	13	post	a	0	0	0	0	0	0	1	1	0
0	mat	12/09/13	19:44:00	trough4	t	13	post	a	0	0	0	0	0	0	1	1	6.2
0	mat	12/09/13	20:53:00	trough4	t	13	post	a	0	0	0	0	0	0	1	1	6.2
0	mat	12/09/13	21:14:00	haven	g	13	post	a	0	0	0	0	0	0	1	1	58
1	mat	12/09/13	21:42:00	trough2	t	13	post	a	0	0	0	0	0	0	1	1	0
0	mat	12/09/13	23:42:00	haven	g	13	post	a	0	0	0	0	0	0	1	1	58
0	mat	12/09/13	23:52:00	haven	g	13	post	a	0	0	0	0	0	0	1	1	58
0	mat	12/10/13	2:20:00	haven	g	13	post	a	0	0	0	0	0	0	1	1	58
0	mat	12/10/13	2:26:00	haven	g	13	post	a	0	0	0	0	0	0	1	1	58
0	mat	12/10/13	6:16:30	haven	g	13	post	a	0	0	0	0	0	0	1	1	58
0	mat	12/10/13	17:21:28	haven	g	13	post	a	1	0	0	0	0	0	1	1	58
1	mat	12/10/13	17:21:28	skymeadow	g	13	post	a	1	0	0	0	0	0	1	1	32.1
0	mat	12/10/13	17:28:04	skymeadow	g	13	post	a	1	0	0	0	0	0	1	1	32.1
0	mat	12/10/13	18:11:32	hoot_east	g	13	post	a	0	0	0	0	0	0	1	1	52.3
0	mat	12/10/13	18:17:46	trough4	t	13	post	a	0	0	0	0	0	0	1	1	6.2
0	mat	12/10/13	18:31:00	hoot_east	g	13	post	a	0	0	0	0	0	0	1	1	52.3
0	mat	12/10/13	18:41:00	haven	g	13	post	a	0	0	0	0	0	0	1	1	58
0	mat	12/10/13	18:46:00	haven	g	13	post	a	0	0	0	0	0	0	1	1	58
0	mat	12/10/13	18:47:39	trough4	t	13	post	a	0	0	0	0	0	0	1	1	6.2
0	mat	12/10/13	19:23:00	haven	g	13	post	a	0	0	0	0	0	0	1	1	58
0	mat	12/10/13	19:29:00	haven	g	13	post	a	0	0	0	0	0	0	1	1	58
0	mat	12/10/13	20:15:00	trough2	t	13	post	a	0	0	0	0	0	0	1	1	0
1	mat	12/10/13	20:20:00	trough2	t	13	post	a	0	0	0	0	0	0	1	1	0
0	mat	12/10/13	20:26:00	trough2	t	13	post	a	0	0	0	0	0	0	1	1	0
0	mat	12/10/13	20:46:48	hoot_east	g	13	post	a	0	0	0	0	0	0	1	2	52.3
0	mat	12/10/13	20:46:48	hoot_east	g	13	post	a	0	0	0	0	0	0	1	2	52.3
0	mat	12/10/13	21:51:48	wpw	g	13	post	a	0	0	0	0	0	0	1	1	36.6
0	mat	12/10/13	22:25:00	trough4	t	13	post	a	0	0	0	0	0	0	1	1	6.2
0	mat	12/10/13	22:32:01	trough4	t	13	post	a	0	0	0	0	0	0	1	1	6.2
0	mat	12/10/13	22:32:01	skymeadow	g	13	post	a	0	0	0	0	0	0	1	1	32.1
0	mat	12/10/13	22:39:00	trough4	t	13	post	a	0	0	0	0	0	0	1	1	6.2
0	mat	12/10/13	22:44:00	trough4	t	13	post	a	0	0	0	0	0	0	1	1	6.2
0	mat	12/10/13	22:52:53	hoot_east	g	13	post	a	0	0	0	0	0	0	1	1	52.3
0	mat	12/10/13	22:52:53	skymeadow	g	13	post	a	0	0	0	0	0	0	1	1	32.1
0	mat	12/10/13	23:37:50	skymeadow	g	13	post	a	0	0	0	0	0	0	1	1	32.1
1	mat	12/10/13	23:39:00	trough2	t	13	post	a	0	0	0	0	0	0	1	1	0
0	mat	12/10/13	23:49:00	trough4	t	13	post	a	0	0	0	0	0	0	1	1	6.2
0	mat	12/10/13	23:54:00	trough4	t	13	post	a	0	0	0	0	0	0	1	1	6.2
0	mat	12/10/13	23:59:00	trough4	t	13	post	a	0	0	0	0	0	0	1	1	6.2
0	mat	12/11/13	0:10:28	longleaf	g	13	post	a	0	0	0	0	0	0	1	1	17.3
0	mat	12/11/13	0:19:00	longleaf	g	13	post	a	0	0	0	0	0	0	1	1	17.3
0	mat	12/11/13	0:32:00	trough1	t	13	post	a	0	0	0	0	0	0	1	1	5.9
0	mat	12/11/13	0:37:00	trough1	t	13	post	a	0	0	0	0	0	0	1	1	5.9
0	mat	12/11/13	0:42:00	trough1	t	13	post	a	0	0	0	0	0	0	1	1	5.9
0	mat	12/11/13	2:34:00	haven	g	13	post	a	0	0	0	0	0	0	1	1	58
0	mat	12/11/13	3:19:00	trough4	t	13	post	a	0	0	0	0	0	0	1	1	6.2
1	mat	12/11/13	3:24:00	trough4	t	13	post	a	0	0	0	0	0	0	1	1	6.2
0	mat	12/11/13	3:29:00	trough4	t	13	post	a	0	0	0	0	0	0	1	1	6.2
0	mat	12/11/13	3:40:00	trough3.1	t	13	post	a	0	0	0	0	0	0	1	1	7.3
0	mat	12/11/13	7:43:14	longleaf	g	13	post	a	1	0	0	0	0	0	1	1	17.3
0	mat	12/11/13	7:46:00	trough4	t	13	post	a	1	0	0	0	0	0	1	1	6.2
0	mat	12/11/13	7:55:00	trough4	t	13	post	a	1	0	0	0	0	0	1	1	6.2
0	mat	12/11/13	8:02:00	trough4	t	13	post	a	1	0	0	0	0	0	1	1	6.2
0	mat	12/11/13	17:08:00	trough2	t	13	post	a	1	0	0	0	0	0	1	1	0
0	mat	12/11/13	17:14:00	trough2	t	13	post	a	1	0	0	0	0	0	1	1	0
0	mat	12/11/13	17:21:00	trough2	t	13	post	a	1	0	0	0	0	0	1	1	0
0	mat	12/11/13	21:45:00	haven	g	13	post	a	0	1	0	0	0	0	1	2	58
0	mat	12/11/13	22:31:00	haven	g	13	post	a	0	1	0	0	0	0	1	2	58
1	mat	12/16/13	0:40:00	trough2	t	14	post	a	0	0	0	0	0	0	1	1	0
0	mat	12/16/13	2:32:38	whitetail	g	14	post	a	0	0	0	0	0	0	1	1	55.2
1	mat	12/16/13	2:42:00	trough3.1	t	14	post	a	0	0	0	0	0	0	1	1	7.3
0	mat	12/16/13	2:45:00	hoot_east	g	14	post	a	0	0	0	0	0	0	1	1	52.3
0	mat	12/16/13	3:25:00	trough2	t	14	post	a	0	0	0	0	0	0	1	1	0
0	mat	12/16/13	3:30:00	trough2	t	14	post	a	0	0	0	0	0	0	1	1	0
1	mat	12/16/13	7:48:00	trough4	t	14	post	a	1	0	0	0	0	0	1	1	6.2
0	mat	12/16/13	7:48:12	longleaf	g	14	post	a	1	0	0	0	0	0	1	1	17.3
0	mat	12/16/13	7:53:00	trough4	t	14	post	a	1	0	0	0	0	0	1	1	6.2
0	mat	12/16/13	7:53:43	longleaf	g	14	post	a	1	0	0	0	0	0	1	1	17.3
0	mat	12/16/13	7:58:00	trough2	t	14	post	a	1	0	0	0	0	0	1	1	0
0	mat	12/16/13	7:58:00	trough4	t	14	post	a	1	0	0	0	0	0	1	1	6.2
0	mat	12/16/13	8:01:19	longleaf	g	14	post	a	1	0	0	0	0	0	1	1	17.3
0	mat	12/16/13	8:07:37	longleaf	g	14	post	a	1	0	0	0	0	0	1	1	17.3
0	mat	12/16/13	8:14:26	longleaf	g	14	post	a	1	0	0	0	0	0	1	1	17.3
0	mat	12/16/13	8:19:31	longleaf	g	14	post	a	1	0	0	0	0	0	1	1	17.3
0	mat	12/16/13	8:36:26	longleaf	g	14	post	a	1	0	0	0	0	0	1	1	17.3
0	mat	12/16/13	8:55:00	trough4	t	14	post	a	1	0	0	0	0	0	1	1	6.2
0	mat	12/16/13	9:00:00	trough4	t	14	post	a	1	0	0	0	0	0	1	1	6.2
0	mat	12/16/13	9:06:00	trough4	t	14	post	a	1	0	0	0	0	0	1	1	6.2
0	mat	12/16/13	19:08:00	trough2	t	14	post	a	0	0	0	0	0	0	1	1	0
0	mat	12/16/13	19:14:00	trough2	t	14	post	a	0	0	0	0	0	0	1	1	0
0	mat	12/16/13	20:00:00	trough1	t	14	post	a	0	0	0	0	0	0	1	1	5.9
0	mat	12/16/13	20:07:00	trough1	t	14	post	a	0	0	0	0	0	0	1	1	5.9
0	mat	12/16/13	20:12:00	trough1	t	14	post	a	0	0	0	0	0	0	1	1	5.9
0	mat	12/16/13	20:20:00	trough1	t	14	post	a	0	0	0	0	0	0	1	1	5.9
0	mat	12/16/13	22:03:00	trough1	t	14	post	a	0	0	0	0	0	0	1	1	5.9
0	mat	12/16/13	22:49:15	skymeadow	g	14	post	a	0	0	0	0	0	0	1	1	32.1
0	mat	12/16/13	22:50:00	trough2	t	14	post	a	0	0	0	0	0	0	1	1	0
0	mat	12/16/13	23:17:09	wpw	g	14	post	a	0	0	0	0	0	0	1	1	36.6
0	mat	12/17/13	0:21:00	trough4	t	14	post	a	0	0	0	0	0	0	1	1	6.2
1	mat	12/17/13	0:26:00	trough4	t	14	post	a	0	0	0	0	0	0	1	1	6.2
0	mat	12/17/13	0:32:00	trough4	t	14	post	a	0	0	0	0	0	0	1	1	6.2
0	mat	12/17/13	0:38:00	trough4	t	14	post	a	0	0	0	0	0	0	1	1	6.2
0	mat	12/17/13	1:01:11	trough4	t	14	post	a	0	0	0	0	0	0	1	1	6.2
1	mat	12/17/13	1:52:02	trough4	t	14	post	a	0	0	0	0	0	0	1	1	6.2
1	mat	12/17/13	2:04:55	trough4	t	14	post	a	0	0	0	0	0	0	1	1	6.2
0	mat	12/17/13	4:31:00	trough2	t	14	post	a	0	0	0	0	0	0	1	1	0
1	mat	12/17/13	4:36:00	trough2	t	14	post	a	0	0	0	0	0	0	1	1	0
1	mat	12/17/13	4:41:00	trough2	t	14	post	a	0	0	0	0	0	0	1	1	0
1	mat	12/17/13	4:46:00	trough2	t	14	post	a	0	0	0	0	0	0	1	1	0
1	mat	12/17/13	5:17:00	trough4	t	14	post	a	0	0	0	0	0	0	1	1	6.2
1	mat	12/17/13	5:22:00	trough4	t	14	post	a	0	0	0	0	0	0	1	1	6.2
0	mat	12/17/13	8:57:00	trough1	t	14	post	a	1	0	0	0	0	0	1	1	5.9
0	mat	12/17/13	17:21:20	longleaf	g	14	post	a	1	0	0	0	0	0	1	1	17.3
0	mat	12/17/13	17:46:00	trough4	t	14	post	a	1	0	0	0	0	0	1	1	6.2
0	mat	12/17/13	17:51:00	trough4	t	14	post	a	1	0	0	0	0	0	1	1	6.2
0	mat	12/17/13	17:56:00	trough4	t	14	post	a	1	0	0	0	0	0	1	1	6.2
0	mat	12/17/13	18:01:00	trough4	t	14	post	a	1	0	0	0	0	0	1	1	6.2
0	mat	12/17/13	18:03:00	haven	g	14	post	a	1	0	0	0	0	0	1	1	58
0	mat	12/17/13	18:03:45	longleaf	g	14	post	a	1	0	0	0	0	0	1	1	17.3
0	mat	12/17/13	18:06:00	trough4	t	14	post	a	0	0	0	0	0	0	1	1	6.2
1	mat	12/17/13	18:22:00	trough4	t	14	post	a	0	0	0	0	1	1	1	2	6.2
0	mat	12/17/13	18:27:00	trough4	t	14	post	a	0	0	0	0	0	0	1	1	6.2
0	mat	12/17/13	18:49:58	skymeadow	g	14	post	a	0	0	0	0	0	0	1	1	32.1
0	mat	12/17/13	21:20:08	longleaf	g	14	post	a	0	0	0	0	0	0	1	1	17.3
0	mat	12/17/13	21:57:18	trough4	t	14	post	a	0	0	0	0	0	0	1	1	6.2
1	mat	12/17/13	22:05:01	trough4	t	14	post	a	0	0	0	0	0	0	1	1	6.2
1	mat	12/17/13	22:19:32	longleaf	g	14	post	a	0	0	0	0	0	0	1	1	17.3
0	mat	12/17/13	22:30:04	longleaf	g	14	post	a	0	0	0	0	0	0	1	1	17.3
0	mat	12/17/13	22:58:03	haven	g	14	post	a	0	0	0	0	0	0	1	1	58
0	mat	12/17/13	23:56:00	trough4	t	14	post	a	0	0	0	0	0	0	1	1	6.2
1	mat	12/18/13	0:02:00	trough4	t	14	post	a	0	0	0	0	0	0	1	1	6.2
1	mat	12/18/13	0:07:00	trough4	t	14	post	a	0	0	0	0	0	0	1	1	6.2
0	mat	12/18/13	0:12:00	trough4	t	14	post	a	0	0	0	0	0	0	1	1	6.2
1	mat	12/18/13	0:18:00	trough4	t	14	post	a	0	0	0	0	0	0	1	1	6.2
1	mat	12/18/13	0:23:00	trough4	t	14	post	a	0	0	0	0	0	0	1	1	6.2
0	mat	12/18/13	1:45:22	trough1	t	14	post	a	0	0	0	0	0	0	1	1	5.9
0	mat	12/18/13	2:43:19	skymeadow	g	14	post	a	0	0	0	0	0	0	1	1	32.1
1	mat	12/18/13	5:11:00	trough1	t	14	post	a	0	0	0	0	0	0	1	1	5.9
1	mat	12/18/13	5:16:00	trough1	t	14	post	a	0	0	0	0	0	0	1	1	5.9
0	mat	12/18/13	7:28:00	trough3.1	t	14	post	a	1	0	0	0	0	0	1	1	7.3
0	mat	12/18/13	7:35:00	trough3.1	t	14	post	a	1	0	0	0	0	0	1	1	7.3
0	mat	12/18/13	8:28:00	trough2	t	14	post	a	1	0	0	0	0	0	1	1	0
0	mat	12/18/13	8:33:00	trough2	t	14	post	a	1	0	0	0	0	0	1	1	0
1	mat	12/18/13	8:38:00	trough2	t	14	post	a	1	0	0	0	0	0	1	1	0
1	mat	12/18/13	8:44:00	trough2	t	14	post	a	1	0	0	0	0	0	1	1	0
0	mat	12/18/13	17:17:30	skymeadow	g	14	post	a	1	0	0	0	0	0	1	1	32.1
0	mat	12/18/13	17:25:52	wpw	g	14	post	a	1	0	0	0	0	0	1	1	36.6
0	mat	12/18/13	17:31:20	wpw	g	14	post	a	1	0	0	0	0	0	1	1	36.6
0	mat	12/18/13	18:06:40	wpw	g	14	post	a	0	0	0	0	0	0	1	1	36.6
0	mat	12/18/13	18:13:44	longleaf	g	14	post	a	0	0	0	0	0	0	1	1	17.3
0	mat	12/18/13	18:15:52	trough4	t	14	post	a	0	0	0	0	0	0	1	1	6.2
0	mat	12/18/13	18:24:11	wpw	g	14	post	a	0	0	0	0	0	0	1	1	36.6
1	mat	12/18/13	18:29:45	trough4	t	14	post	a	0	0	0	0	0	0	1	1	6.2
0	mat	12/18/13	18:29:48	wpw	g	14	post	a	0	0	0	0	0	0	1	1	36.6
1	mat	12/18/13	18:34:45	trough4	t	14	post	a	0	0	0	0	0	0	1	1	6.2
0	mat	12/18/13	19:49:01	trough4	t	14	post	a	0	0	0	0	0	0	1	1	6.2
0	mat	12/18/13	19:55:14	hoot_east	g	14	post	a	0	0	0	0	0	0	1	2	52.3
0	mat	12/18/13	19:55:14	hoot_east	g	14	post	a	0	0	0	0	0	0	1	2	52.3
0	mat	12/18/13	21:54:00	trough4	t	14	post	a	0	0	0	0	0	0	1	1	6.2
0	mat	12/18/13	21:59:00	trough4	t	14	post	a	0	0	0	0	0	0	1	1	6.2
0	mat	12/18/13	22:05:00	trough4	t	14	post	a	0	0	0	0	0	0	1	1	6.2
0	mat	12/18/13	22:10:00	trough4	t	14	post	a	0	0	0	0	0	0	1	1	6.2
1	mat	12/18/13	22:15:00	trough4	t	14	post	a	0	0	0	0	0	0	1	1	6.2
0	mat	12/23/13	0:48:00	trough3.1	t	15	post	a	0	0	0	0	0	0	1	1	7.3
0	mat	12/23/13	6:34:19	skymeadow	g	15	post	a	0	1	0	0	0	0	1	2	32.1
0	mat	12/23/13	15:51:00	trough2	t	15	post	a	1	0	0	0	0	0	1	1	0
1	mat	12/23/13	16:03:00	trough2	t	15	post	a	1	0	0	0	0	0	1	1	0
0	mat	12/23/13	16:13:00	trough2	t	15	post	a	1	0	0	0	0	0	1	1	0
0	mat	12/23/13	16:52:14	longleaf	g	15	post	a	1	0	0	1	0	1	1	2	17.3
0	mat	12/23/13	17:16:48	wpw	g	15	post	a	1	0	0	0	0	0	1	1	36.6
0	mat	12/23/13	17:27:26	trough2	t	15	post	a	1	0	0	0	0	0	1	1	0
1	mat	12/23/13	17:38:10	trough2	t	15	post	a	1	0	0	0	0	0	1	2	0
0	mat	12/23/13	17:38:10	trough2	t	15	post	a	1	0	0	0	0	0	1	2	0
1	mat	12/23/13	17:43:38	trough2	t	15	post	a	1	0	0	0	0	0	1	2	0
0	mat	12/23/13	17:43:38	trough2	t	15	post	a	1	0	0	0	0	0	1	2	0
1	mat	12/23/13	17:54:26	trough2	t	15	post	a	1	0	0	0	0	0	1	2	0
0	mat	12/23/13	17:54:26	trough2	t	15	post	a	1	0	0	0	0	0	1	2	0
0	mat	12/23/13	17:59:50	trough2	t	15	post	a	1	0	0	0	0	0	1	2	0
0	mat	12/23/13	17:59:50	trough2	t	15	post	a	1	0	0	0	0	0	1	2	0
0	mat	12/23/13	18:26:06	wpw	g	15	post	a	0	0	0	0	0	0	1	1	36.6
0	mat	12/23/13	18:31:56	wpw	g	15	post	a	0	0	0	0	0	0	1	2	36.6
0	mat	12/23/13	18:31:56	wpw	g	15	post	a	0	0	0	0	0	0	1	2	36.6
0	mat	12/23/13	18:32:38	trough2	t	15	post	a	0	0	0	0	0	0	1	1	0
0	mat	12/23/13	18:39:33	trough1	t	15	post	a	0	0	0	0	0	0	1	1	5.9
0	mat	12/23/13	18:39:33	wpw	g	15	post	a	0	0	0	0	0	0	1	1	36.6
0	mat	12/23/13	18:45:22	trough1	t	15	post	a	0	0	0	0	0	0	1	1	5.9
0	mat	12/23/13	18:45:22	trough4	t	15	post	a	0	0	0	0	0	0	1	1	6.2
1	mat	12/23/13	19:18:03	trough4	t	15	post	a	0	0	0	0	0	0	1	1	6.2
0	mat	12/23/13	19:28:46	whitetail	g	15	post	a	0	0	0	0	0	0	1	1	55.2
1	mat	12/23/13	21:52:00	hoot_east	g	15	post	a	0	0	0	0	0	0	1	1	52.3
0	mat	12/23/13	21:59:00	hoot_east	g	15	post	a	0	0	0	0	0	0	1	1	52.3
0	mat	12/23/13	22:20:28	wpw	g	15	post	a	0	0	0	0	0	0	1	1	36.6
0	mat	12/23/13	22:20:28	hoot_east	g	15	post	a	0	0	0	0	0	0	1	1	52.3
1	mat	12/23/13	22:28:40	hoot_east	g	15	post	a	0	0	0	0	0	0	1	1	52.3
0	mat	12/23/13	22:42:34	trough2	t	15	post	a	0	0	0	0	0	0	1	1	0
0	mat	12/23/13	22:42:34	trough4	t	15	post	a	0	0	0	0	0	0	1	1	6.2
0	mat	12/23/13	22:42:34	skymeadow	g	15	post	a	0	0	0	0	0	0	1	1	32.1
0	mat	12/23/13	22:59:35	trough2	t	15	post	a	0	0	0	0	0	0	1	1	0
0	mat	12/23/13	22:59:35	trough2	t	15	post	a	0	0	0	0	0	0	1	1	0
0	mat	12/23/13	22:59:35	skymeadow	g	15	post	a	0	0	0	0	0	0	1	1	32.1
0	mat	12/24/13	0:32:00	trough4	t	15	post	a	0	0	0	0	0	0	1	1	6.2
1	mat	12/24/13	0:37:00	trough4	t	15	post	a	0	0	0	0	0	0	1	1	6.2
1	mat	12/24/13	0:42:00	trough4	t	15	post	a	0	0	0	0	0	0	1	1	6.2
1	mat	12/24/13	0:48:00	trough4	t	15	post	a	0	0	0	0	0	0	1	1	6.2
1	mat	12/24/13	0:53:00	trough4	t	15	post	a	0	0	0	0	0	0	1	1	6.2
0	mat	12/24/13	0:57:14	wpw	g	15	post	a	0	0	0	0	0	0	1	1	36.6
0	mat	12/24/13	1:06:17	trough1	t	15	post	a	0	0	0	0	0	0	1	1	5.9
0	mat	12/24/13	2:33:38	trough1	t	15	post	a	0	0	0	0	0	0	1	1	5.9
0	mat	12/24/13	2:33:38	skymeadow	g	15	post	a	0	0	0	0	0	0	1	1	32.1
0	mat	12/24/13	2:40:59	trough1	t	15	post	a	0	0	0	0	0	0	1	1	5.9
0	mat	12/24/13	2:40:59	skymeadow	g	15	post	a	0	0	0	0	0	0	1	1	32.1
0	mat	12/24/13	2:58:40	wpw	g	15	post	a	0	0	0	0	0	0	1	1	36.6
0	mat	12/24/13	3:04:24	trough1	t	15	post	a	0	0	0	0	0	0	1	1	5.9
0	mat	12/24/13	3:36:00	trough2	t	15	post	a	0	0	0	0	0	0	1	1	0
1	mat	12/24/13	3:42:00	trough2	t	15	post	a	0	0	0	0	0	0	1	1	0
0	mat	12/24/13	3:47:00	trough2	t	15	post	a	0	0	0	0	0	0	1	1	0
0	mat	12/24/13	3:53:00	trough1	t	15	post	a	0	0	0	0	0	0	1	1	5.9
1	mat	12/24/13	3:58:00	trough1	t	15	post	a	0	0	0	0	0	0	1	1	5.9
0	mat	12/24/13	4:03:00	trough1	t	15	post	a	0	0	0	0	0	0	1	1	5.9
0	mat	12/24/13	4:21:10	wpw	g	15	post	a	0	0	0	0	0	0	1	1	36.6
0	mat	12/24/13	4:21:10	skymeadow	g	15	post	a	0	0	0	0	0	0	1	1	32.1
0	mat	12/24/13	4:26:15	skymeadow	g	15	post	a	0	0	0	0	1	1	1	2	32.1
0	mat	12/24/13	4:31:53	sc_entrance	g	15	post	a	0	0	0	0	0	0	1	1	17.1
0	mat	12/24/13	4:31:53	skymeadow	g	15	post	a	0	0	0	0	0	0	1	1	32.1
0	mat	12/24/13	5:02:49	trough1	t	15	post	a	0	0	0	0	0	0	1	1	5.9
0	mat	12/24/13	5:19:00	hoot_east	g	15	post	a	0	0	0	0	0	0	1	1	52.3
0	mat	12/24/13	6:08:00	trough4	t	15	post	a	0	0	0	0	0	0	1	1	6.2
0	mat	12/24/13	6:13:00	trough4	t	15	post	a	0	0	0	0	0	0	1	1	6.2
1	mat	12/24/13	6:18:00	trough4	t	15	post	a	0	0	0	0	0	0	1	1	6.2
1	mat	12/24/13	6:59:00	trough4	t	15	post	a	0	0	0	0	0	0	1	1	6.2
1	mat	12/24/13	7:34:33	longleaf	g	15	post	a	1	0	0	0	0	0	1	1	17.3
1	mat	12/24/13	7:56:00	trough4	t	15	post	a	1	0	0	0	0	0	1	1	6.2
0	mat	12/24/13	9:28:39	longleaf	g	15	post	a	1	0	0	0	0	0	1	1	17.3
1	mat	12/24/13	17:04:45	skymeadow	g	15	post	a	1	0	0	0	0	0	1	1	32.1
0	mat	12/24/13	17:16:00	trough3.1	t	15	post	a	1	0	0	0	0	0	1	1	7.3
0	mat	12/24/13	17:20:32	skymeadow	g	15	post	a	1	0	0	0	0	0	1	1	32.1
0	mat	12/24/13	17:25:33	skymeadow	g	15	post	a	1	0	0	0	0	0	1	1	32.1
0	mat	12/24/13	17:31:16	skymeadow	g	15	post	a	1	0	0	0	0	0	1	1	32.1
0	mat	12/24/13	17:43:41	skymeadow	g	15	post	a	1	0	0	0	0	0	1	1	32.1
0	mat	12/24/13	18:00:09	skymeadow	g	15	post	a	1	0	0	0	0	0	1	1	32.1
0	mat	12/24/13	18:16:07	wpw	g	15	post	a	0	0	0	0	0	0	1	1	36.6
0	mat	12/24/13	18:16:07	skymeadow	g	15	post	a	0	0	0	0	0	0	1	1	32.1
0	mat	12/24/13	18:22:00	trough4	t	15	post	a	0	0	0	0	0	0	1	1	6.2
0	mat	12/24/13	18:22:07	wpw	g	15	post	a	0	0	0	0	0	0	1	1	36.6
0	mat	12/24/13	18:22:07	skymeadow	g	15	post	a	0	0	0	0	0	0	1	1	32.1
0	mat	12/24/13	18:27:00	trough4	t	15	post	a	0	0	0	0	0	0	1	1	6.2
0	mat	12/24/13	18:28:18	haven	g	15	post	a	0	0	0	1	0	1	1	2	58
0	mat	12/24/13	18:28:18	wpw	g	15	post	a	0	0	0	0	0	0	1	2	36.6
0	mat	12/24/13	18:28:18	wpw	g	15	post	a	0	0	0	0	0	0	1	2	36.6
0	mat	12/24/13	18:28:18	skymeadow	g	15	post	a	0	0	0	0	0	0	1	1	32.1
1	mat	12/24/13	18:32:00	trough4	t	15	post	a	0	0	0	0	0	0	1	1	6.2
0	mat	12/24/13	18:33:00	trough2	t	15	post	a	0	0	0	0	0	0	1	1	0
0	mat	12/24/13	18:38:00	trough4	t	15	post	a	0	0	0	0	0	0	1	1	6.2
0	mat	12/24/13	19:16:00	trough4	t	15	post	a	0	0	0	0	0	0	1	1	6.2
0	mat	12/24/13	19:21:00	trough4	t	15	post	a	0	0	0	0	1	1	1	2	6.2
0	mat	12/24/13	19:26:00	trough4	t	15	post	a	0	0	0	0	1	1	1	2	6.2
0	mat	12/24/13	19:32:00	trough4	t	15	post	a	0	0	0	0	1	1	1	2	6.2
0	mat	12/24/13	19:58:48	longleaf	g	15	post	a	0	0	0	0	0	0	1	1	17.3
0	mat	12/24/13	20:06:37	longleaf	g	15	post	a	0	0	0	0	0	0	1	1	17.3
0	mat	12/24/13	20:07:00	trough2	t	15	post	a	0	0	0	0	0	0	1	1	0
0	mat	12/24/13	20:12:00	trough2	t	15	post	a	0	0	0	0	0	0	1	1	0
1	mat	12/24/13	20:18:00	trough2	t	15	post	a	0	0	0	0	0	0	1	1	0
1	mat	12/24/13	20:42:00	trough2	t	15	post	a	0	0	0	1	0	1	1	2	0
0	mat	12/24/13	21:56:59	longleaf	g	15	post	a	0	0	0	0	0	0	1	1	17.3
0	mat	12/24/13	22:22:27	haven	g	15	post	a	0	0	0	0	0	0	1	1	58
0	mat	12/24/13	22:30:18	longleaf	g	15	post	a	0	0	0	0	0	0	1	1	17.3
0	mat	12/24/13	22:48:42	wpw	g	15	post	a	0	0	0	0	0	0	1	1	36.6
1	mat	12/24/13	22:59:55	haven	g	15	post	a	0	0	0	0	0	0	1	1	58
0	mat	12/24/13	23:04:45	trough2	t	15	post	a	0	0	0	0	0	0	1	1	0
0	mat	12/24/13	23:04:45	skymeadow	g	15	post	a	0	1	0	0	0	0	1	2	32.1
0	mat	12/24/13	23:49:00	trough2	t	15	post	a	0	0	0	0	0	0	1	1	0
0	mat	12/25/13	0:06:25	trough2	t	15	post	a	0	0	0	0	0	0	1	1	0
0	mat	12/25/13	0:06:25	trough4	t	15	post	a	0	0	0	0	0	0	1	1	6.2
0	mat	12/25/13	0:06:25	skymeadow	g	15	post	a	0	0	0	1	0	1	1	2	32.1
0	mat	12/25/13	0:16:27	trough4	t	15	post	a	0	0	0	0	0	0	1	1	6.2
0	mat	12/25/13	0:16:27	skymeadow	g	15	post	a	0	0	0	0	0	0	1	1	32.1
0	mat	12/25/13	0:48:00	hoot_east	g	15	post	a	0	0	0	0	0	0	1	1	52.3
0	mat	12/25/13	0:53:00	hoot_east	g	15	post	a	0	0	0	0	0	0	1	1	52.3
0	mat	12/25/13	1:21:49	trough2	t	15	post	a	0	0	0	0	0	0	1	1	0
0	mat	12/25/13	1:21:49	skymeadow	g	15	post	a	0	0	0	0	0	0	1	1	32.1
0	mat	12/25/13	1:27:15	hoot_east	g	15	post	a	0	0	0	0	0	0	1	1	52.3
0	mat	12/25/13	1:27:15	skymeadow	g	15	post	a	0	0	0	0	0	0	1	1	32.1
0	mat	12/25/13	1:38:14	trough2	t	15	post	a	0	0	0	0	0	0	1	1	0
0	mat	12/25/13	1:43:14	hoot_east	g	15	post	a	0	0	0	0	0	0	1	1	52.3
0	mat	12/25/13	1:43:14	longleaf	g	15	post	a	0	0	0	0	0	0	1	1	17.3
0	mat	12/25/13	2:21:05	trough2	t	15	post	a	0	0	0	0	0	0	1	1	0
1	mat	12/25/13	2:38:50	longleaf	g	15	post	a	0	0	0	0	0	0	1	1	17.3
0	mat	12/25/13	2:40:00	haven	g	15	post	a	0	0	0	0	0	0	1	1	58
1	mat	12/25/13	2:47:00	trough3.1	t	15	post	a	0	0	0	0	0	0	1	1	7.3
0	mat	12/25/13	2:52:00	trough3.1	t	15	post	a	0	0	0	0	0	0	1	1	7.3
0	mat	12/25/13	2:58:00	trough3.1	t	15	post	a	0	0	0	0	0	0	1	1	7.3
0	mat	12/25/13	3:05:52	haven	g	15	post	a	0	0	0	0	0	0	1	1	58
0	mat	12/25/13	3:29:26	wpw	g	15	post	a	0	0	0	0	0	0	1	1	36.6
0	mat	12/25/13	3:46:14	wpw	g	15	post	a	0	0	0	0	0	0	1	1	36.6
0	mat	12/25/13	3:57:09	wpw	g	15	post	a	0	0	0	0	0	0	1	1	36.6
0	mat	12/25/13	4:23:27	haven	g	15	post	a	0	0	0	0	0	0	1	1	58
0	mat	12/25/13	4:28:36	trough2	t	15	post	a	0	0	0	0	0	0	1	1	0
0	mat	12/25/13	4:33:18	longleaf	g	15	post	a	0	0	0	0	0	0	1	1	17.3
0	mat	12/25/13	4:46:00	trough2	t	15	post	a	0	0	0	0	0	0	1	1	0
0	mat	12/25/13	4:51:28	trough2	t	15	post	a	0	0	0	0	0	0	1	1	0
0	mat	12/25/13	4:51:28	longleaf	g	15	post	a	0	0	0	0	0	0	1	1	17.3
0	mat	12/25/13	4:58:37	trough2	t	15	post	a	0	0	0	0	0	0	1	1	0
0	mat	12/25/13	5:04:44	hoot_east	g	15	post	a	0	0	0	0	0	0	1	1	52.3
0	mat	12/25/13	5:11:17	trough1	t	15	post	a	0	0	0	0	0	0	1	1	5.9
0	mat	12/25/13	5:40:46	trough2	t	15	post	a	0	0	0	0	0	0	1	1	0
0	mat	12/25/13	5:54:00	trough4	t	15	post	a	0	0	0	0	0	0	1	1	6.2
1	mat	12/25/13	6:00:00	trough4	t	15	post	a	0	0	0	0	0	0	1	1	6.2
0	mat	12/25/13	6:05:00	trough4	t	15	post	a	0	0	0	0	0	0	1	1	6.2
0	mat	12/25/13	6:06:11	hoot_east	g	15	post	a	0	0	0	0	0	0	1	1	52.3
0	mat	12/25/13	6:12:00	trough4	t	15	post	a	0	0	0	0	0	0	1	1	6.2
1	mat	12/25/13	6:18:00	trough4	t	15	post	a	0	0	0	0	0	0	1	1	6.2
0	mat	12/25/13	6:45:00	trough2	t	15	post	a	0	0	0	0	0	0	1	1	0
0	mat	12/25/13	6:50:00	trough2	t	15	post	a	0	0	0	1	0	1	1	2	0
1	mat	12/25/13	6:55:00	trough2	t	15	post	a	0	0	0	1	0	1	1	2	0
0	mat	12/25/13	7:00:00	trough2	t	15	post	a	0	0	0	1	0	1	1	2	0
0	mat	12/25/13	16:03:44	wpw	g	15	post	a	1	0	0	0	0	0	1	1	36.6
0	mat	12/25/13	16:03:44	longleaf	g	15	post	a	1	0	0	0	0	0	1	1	17.3
0	mat	12/25/13	16:19:59	hoot_east	g	15	post	a	1	0	0	0	0	0	1	1	52.3
0	mat	12/25/13	16:59:53	wpw	g	15	post	a	1	0	0	1	0	1	1	2	36.6
0	mat	12/25/13	17:06:37	wpw	g	15	post	a	1	0	0	0	0	0	1	1	36.6
0	mat	12/25/13	17:06:51	trough1	t	15	post	a	1	0	0	0	0	0	1	1	5.9
0	mat	12/25/13	17:11:44	wpw	g	15	post	a	1	0	0	0	0	0	1	1	36.6
0	mat	12/25/13	17:21:34	hoot_east	g	15	post	a	1	0	0	0	0	0	1	1	52.3
0	mat	12/25/13	17:24:00	trough4	t	15	post	a	1	0	0	0	0	0	1	1	6.2
0	mat	12/25/13	17:26:37	haven	g	15	post	a	1	0	0	0	0	0	1	1	58
0	mat	12/25/13	17:29:00	trough4	t	15	post	a	1	0	0	0	0	0	1	2	6.2
0	mat	12/25/13	17:29:00	trough4	t	15	post	a	1	0	0	0	0	0	1	2	6.2
1	mat	12/25/13	17:34:00	trough4	t	15	post	a	1	0	0	0	0	0	1	1	6.2
1	mat	12/25/13	17:39:00	trough4	t	15	post	a	1	0	0	0	0	0	1	2	6.2
0	mat	12/25/13	17:39:00	trough4	t	15	post	a	1	0	0	0	0	0	1	2	6.2
1	mat	12/25/13	17:45:00	trough4	t	15	post	a	1	0	0	0	0	0	1	1	6.2
0	mat	12/25/13	17:45:27	trough1	t	15	post	a	1	0	0	0	0	0	1	1	5.9
0	mat	12/25/13	17:45:27	skymeadow	g	15	post	a	1	0	0	0	0	0	1	1	32.1
1	mat	12/25/13	17:53:25	trough2	t	15	post	a	1	0	0	0	0	0	1	2	0
1	mat	12/25/13	17:53:25	trough2	t	15	post	a	1	0	0	0	0	0	1	2	0
0	mat	12/25/13	17:53:25	skymeadow	g	15	post	a	1	0	0	0	0	0	1	1	32.1
0	mat	12/25/13	17:58:00	trough2	t	15	post	a	1	0	0	0	0	0	1	1	0
0	mat	12/25/13	18:06:12	trough2	t	15	post	a	1	0	0	0	0	0	1	2	0
1	mat	12/25/13	18:06:12	trough2	t	15	post	a	1	0	0	0	0	0	1	2	0
1	mat	12/25/13	18:09:00	trough2	t	15	post	a	1	0	0	1	0	1	1	2	0
0	mat	12/25/13	18:11:22	trough4	t	15	post	a	0	0	0	0	0	0	1	1	6.2
0	mat	12/25/13	18:11:22	haven	g	15	post	a	0	0	0	0	0	0	1	1	58
0	mat	12/25/13	18:11:22	skymeadow	g	15	post	a	0	0	0	1	0	1	1	2	32.1
0	mat	12/25/13	18:12:00	trough4	t	15	post	a	0	0	0	0	0	0	1	1	6.2
1	mat	12/25/13	18:16:30	trough2	t	15	post	a	0	0	0	0	0	0	1	2	0
0	mat	12/25/13	18:16:30	trough2	t	15	post	a	0	0	0	0	0	0	1	2	0
0	mat	12/25/13	18:16:30	skymeadow	g	15	post	a	0	0	0	0	0	0	1	1	32.1
1	mat	12/25/13	18:17:00	trough4	t	15	post	a	0	0	0	0	0	0	1	1	6.2
0	mat	12/25/13	18:25:42	trough2	t	15	post	a	0	0	0	0	0	0	1	1	0
0	mat	12/25/13	18:25:42	longleaf	g	15	post	a	0	0	0	0	0	0	1	1	17.3
0	mat	12/25/13	18:26:57	wpw	g	15	post	a	0	0	0	0	0	0	1	1	36.6
1	mat	12/25/13	18:31:00	trough4	t	15	post	a	0	0	0	0	1	1	1	2	6.2
1	mat	12/25/13	18:32:26	wpw	g	15	post	a	0	0	0	0	0	0	1	1	36.6
1	mat	12/25/13	18:35:58	longleaf	g	15	post	a	0	0	0	0	0	0	1	1	17.3
0	mat	12/25/13	18:41:00	trough4	t	15	post	a	0	0	0	0	1	1	1	2	6.2
0	mat	12/25/13	18:46:00	trough4	t	15	post	a	0	0	0	0	1	1	1	2	6.2
0	mat	12/25/13	18:59:00	trough2	t	15	post	a	0	0	0	0	0	0	1	1	0
0	mat	12/25/13	19:18:43	haven	g	15	post	a	0	0	0	0	0	0	1	1	58
0	mat	12/25/13	20:06:04	haven	g	15	post	a	0	0	0	0	0	0	1	1	58
0	mat	12/25/13	20:11:30	skymeadow	g	15	post	a	0	1	0	0	0	0	1	2	32.1
0	mat	12/25/13	20:12:00	trough4	t	15	post	a	0	0	0	0	0	0	1	1	6.2
0	mat	12/25/13	20:20:00	trough4	t	15	post	a	0	0	0	0	0	0	1	1	6.2
0	mat	12/25/13	20:20:14	wpw	g	15	post	a	0	0	0	0	0	0	1	1	36.6
1	mat	12/25/13	20:25:00	trough4	t	15	post	a	0	0	0	0	0	0	1	1	6.2
0	mat	12/25/13	20:25:25	trough1	t	15	post	a	0	0	0	0	0	0	1	1	5.9
0	mat	12/25/13	20:25:25	trough4	t	15	post	a	0	0	0	0	0	0	1	1	6.2
0	mat	12/25/13	20:30:38	trough1	t	15	post	a	0	0	0	0	0	0	1	1	5.9
0	mat	12/25/13	20:30:38	hoot_east	g	15	post	a	0	0	0	0	0	0	1	1	52.3
0	mat	12/25/13	20:35:39	hoot_east	g	15	post	a	0	0	0	0	1	1	1	2	52.3
0	mat	12/25/13	21:11:13	hoot_east	g	15	post	a	0	0	0	0	0	0	1	2	52.3
0	mat	12/25/13	21:11:13	hoot_east	g	15	post	a	0	0	0	0	0	0	1	2	52.3
0	mat	12/25/13	21:33:08	trough1	t	15	post	a	0	0	0	0	0	0	1	1	5.9
0	mat	12/25/13	21:38:10	trough1	t	15	post	a	0	0	0	0	0	0	1	2	5.9
0	mat	12/25/13	21:38:10	trough1	t	15	post	a	0	0	0	0	0	0	1	2	5.9
0	mat	12/25/13	21:43:12	trough1	t	15	post	a	0	0	0	0	0	0	1	1	5.9
0	mat	12/25/13	21:48:14	longleaf	g	15	post	a	0	0	0	0	0	0	1	1	17.3
0	mat	12/25/13	21:48:14	trough4	t	15	post	a	0	0	0	0	0	0	1	1	6.2
0	mat	12/25/13	22:13:53	trough2	t	15	post	a	0	0	0	0	0	0	1	1	0
0	mat	12/25/13	22:13:53	skymeadow	g	15	post	a	0	0	0	0	0	0	1	1	32.1
0	mat	12/25/13	22:19:35	longleaf	g	15	post	a	0	0	0	0	0	0	1	1	17.3
0	mat	12/25/13	22:19:35	skymeadow	g	15	post	a	0	0	0	0	0	0	1	1	32.1
0	mat	12/25/13	22:21:00	trough4	t	15	post	a	0	0	0	0	0	0	1	1	6.2
0	mat	12/25/13	22:24:50	trough2	t	15	post	a	0	0	0	0	0	0	1	1	0
0	mat	12/25/13	22:24:50	skymeadow	g	15	post	a	0	0	0	0	0	0	1	1	32.1
1	mat	12/25/13	22:28:00	trough4	t	15	post	a	0	0	0	0	0	0	1	1	6.2
0	mat	12/25/13	22:34:53	trough4	t	15	post	a	0	0	0	0	0	0	1	1	6.2
0	mat	12/25/13	22:34:53	skymeadow	g	15	post	a	0	0	0	0	0	0	1	1	32.1
0	mat	12/25/13	22:40:05	longleaf	g	15	post	a	0	0	0	0	0	0	1	1	17.3
0	mat	12/25/13	22:40:05	trough4	t	15	post	a	0	0	0	0	0	0	1	1	6.2
0	mat	12/25/13	22:41:00	hoot_east	g	15	post	a	0	0	0	0	0	0	1	1	52.3
0	mat	12/25/13	22:47:00	hoot_east	g	15	post	a	0	0	0	0	0	0	1	1	52.3
0	mat	12/25/13	23:05:00	hoot_east	g	15	post	a	0	0	0	0	0	0	1	1	52.3
0	mat	12/25/13	23:14:00	hoot_east	g	15	post	a	0	0	0	0	0	0	1	1	52.3
0	mat	12/25/13	23:19:00	hoot_east	g	15	post	a	0	0	0	0	0	0	1	1	52.3
0	mat	12/25/13	23:44:48	haven	g	15	post	a	0	0	0	0	0	0	1	1	58
0	mat	12/25/13	23:51:56	longleaf	g	15	post	a	0	0	0	0	0	0	1	1	17.3
0	mat	12/25/13	23:58:17	trough4	t	15	post	a	0	0	0	0	0	0	1	1	6.2
0	mat	12/25/13	23:58:17	skymeadow	g	15	post	a	0	0	0	1	0	1	1	2	32.1
0	mat	12/30/13	0:40:41	longleaf	g	16	post	a	0	0	0	0	1	1	1	2	17.3
0	mat	12/30/13	0:48:00	trough4	t	16	post	a	0	1	0	0	0	0	1	2	6.2
0	mat	12/30/13	0:53:00	trough4	t	16	post	a	0	0	0	0	0	0	1	1	6.2
0	mat	12/30/13	0:58:00	trough4	t	16	post	a	0	0	0	0	0	0	1	1	6.2
0	mat	12/30/13	8:41:00	trough3.1	t	16	post	a	1	0	0	0	0	0	1	1	7.3
0	mat	12/30/13	8:42:00	trough2	t	16	post	a	1	0	0	0	0	0	1	1	0
0	mat	12/30/13	8:47:00	trough3.1	t	16	post	a	1	0	0	0	0	0	1	1	7.3
0	mat	12/30/13	8:50:00	trough2	t	16	post	a	1	0	0	0	0	0	1	1	0
0	mat	12/30/13	9:38:00	trough2	t	16	post	a	1	0	0	0	0	0	1	1	0
1	mat	12/30/13	9:44:00	trough2	t	16	post	a	1	0	0	0	0	0	1	1	0
0	mat	12/30/13	17:22:00	trough2	t	16	post	a	1	0	0	0	0	0	1	1	0
0	mat	12/30/13	17:27:00	trough2	t	16	post	a	1	0	0	0	0	0	1	1	0
1	mat	12/30/13	17:33:00	trough2	t	16	post	a	1	0	0	0	0	0	1	1	0
0	mat	12/30/13	17:38:00	trough2	t	16	post	a	1	0	0	0	0	0	1	1	0
0	mat	12/30/13	17:43:00	trough2	t	16	post	a	1	0	0	0	0	0	1	1	0
1	mat	12/30/13	18:22:04	longleaf	g	16	post	a	0	0	0	0	0	0	1	1	17.3
0	mat	12/30/13	18:22:04	trough4	t	16	post	a	0	0	0	0	0	0	1	1	6.2
0	mat	12/30/13	18:22:04	trough4	t	16	post	a	0	0	0	0	0	0	1	1	6.2
0	mat	12/30/13	18:27:56	hoot_east	g	16	post	a	0	0	0	0	1	1	1	2	52.3
0	mat	12/30/13	18:27:56	hoot_east	g	16	post	a	0	0	0	0	0	0	1	1	52.3
0	mat	12/30/13	18:33:06	hoot_east	g	16	post	a	0	0	0	0	1	1	1	2	52.3
0	mat	12/30/13	19:40:00	trough4	t	16	post	a	0	0	0	0	0	0	1	1	6.2
1	mat	12/30/13	19:45:00	trough4	t	16	post	a	0	0	0	0	0	0	1	1	6.2
0	mat	12/30/13	19:50:00	trough4	t	16	post	a	0	0	0	0	0	0	1	1	6.2
0	mat	12/30/13	19:55:00	trough4	t	16	post	a	0	0	0	0	0	0	1	1	6.2
1	mat	12/30/13	22:02:00	trough2	t	16	post	a	0	0	0	0	0	0	1	1	0
0	mat	12/30/13	22:07:00	trough2	t	16	post	a	0	0	0	0	0	0	1	1	0
0	mat	12/30/13	22:13:00	trough2	t	16	post	a	0	0	0	0	0	0	1	1	0
0	mat	12/30/13	23:41:00	trough1	t	16	post	a	0	0	0	0	0	0	1	1	5.9
0	mat	12/31/13	1:58:39	wpw	g	16	post	a	0	0	0	0	0	0	1	1	36.6
0	mat	12/31/13	2:11:41	hoot_east	g	16	post	a	0	0	0	0	1	1	1	2	52.3
0	mat	12/31/13	2:17:54	trough1	t	16	post	a	0	0	0	0	0	0	1	1	5.9
0	mat	12/31/13	2:17:54	haven	g	16	post	a	0	0	0	0	0	0	1	1	58
0	mat	12/31/13	2:30:56	trough1	t	16	post	a	0	0	0	0	0	0	1	1	5.9
0	mat	12/31/13	3:11:17	hoot_east	g	16	post	a	0	0	0	0	1	1	1	2	52.3
1	mat	12/31/13	3:24:44	trough1	t	16	post	a	0	0	0	0	0	0	1	1	5.9
0	mat	12/31/13	3:24:44	longleaf	g	16	post	a	0	0	0	0	0	0	1	1	17.3
0	mat	12/31/13	3:34:51	trough1	t	16	post	a	0	0	0	0	0	0	1	1	5.9
0	mat	12/31/13	3:34:51	hoot_east	g	16	post	a	0	0	0	0	0	0	1	1	52.3
0	mat	12/31/13	3:49:41	trough1	t	16	post	a	0	0	0	0	0	0	1	1	5.9
0	mat	12/31/13	3:49:41	trough4	t	16	post	a	0	0	0	0	0	0	1	1	6.2
0	mat	12/31/13	4:03:13	haven	g	16	post	a	0	0	0	0	0	0	1	1	58
0	mat	12/31/13	4:30:37	trough1	t	16	post	a	0	0	0	0	0	0	1	1	5.9
0	mat	12/31/13	4:45:54	longleaf	g	16	post	a	0	0	0	0	0	0	1	1	17.3
0	mat	12/31/13	4:54:41	longleaf	g	16	post	a	0	0	0	0	0	0	1	1	17.3
0	mat	12/31/13	4:59:00	trough4	t	16	post	a	0	0	0	0	0	0	1	1	6.2
1	mat	12/31/13	5:04:00	trough4	t	16	post	a	0	0	0	0	0	0	1	1	6.2
1	mat	12/31/13	5:09:00	trough4	t	16	post	a	0	0	0	0	0	0	1	1	6.2
0	mat	12/31/13	8:31:00	trough3.1	t	16	post	a	1	1	0	0	0	0	1	2	7.3
0	mat	12/31/13	17:14:20	longleaf	g	16	post	a	1	0	0	0	0	0	1	1	17.3
1	mat	12/31/13	17:22:00	trough4	t	16	post	a	1	0	0	0	0	0	1	1	6.2
0	mat	12/31/13	17:27:00	trough4	t	16	post	a	1	0	0	0	0	0	1	1	6.2
1	mat	12/31/13	17:32:00	trough4	t	16	post	a	1	0	0	0	0	0	1	1	6.2
1	mat	12/31/13	17:38:00	trough4	t	16	post	a	1	0	0	0	0	0	1	1	6.2
0	mat	12/31/13	17:47:49	trough1	t	16	post	a	1	0	0	0	0	0	1	1	5.9
0	mat	12/31/13	17:56:00	trough3.1	t	16	post	a	1	0	0	1	0	1	1	2	7.3
0	mat	12/31/13	17:57:00	trough4	t	16	post	a	1	0	0	0	0	0	1	1	6.2
0	mat	12/31/13	18:02:00	trough4	t	16	post	a	1	0	0	0	1	1	1	2	6.2
0	mat	12/31/13	18:09:53	wpw	g	16	post	a	1	0	0	0	0	0	1	1	36.6
0	mat	12/31/13	18:11:02	longleaf	g	16	post	a	1	0	0	0	0	0	1	1	17.3
0	mat	12/31/13	18:16:02	trough1	t	16	post	a	0	0	0	0	0	0	1	1	5.9
0	mat	12/31/13	18:16:02	trough4	t	16	post	a	0	0	0	0	0	0	1	1	6.2
0	mat	12/31/13	18:19:00	trough2	t	16	post	a	0	0	0	0	0	0	1	1	0
0	mat	12/31/13	18:28:00	trough2	t	16	post	a	0	0	0	0	0	0	1	1	0
0	mat	12/31/13	18:50:05	wpw	g	16	post	a	0	0	0	0	0	0	1	1	36.6
0	mat	12/31/13	21:09:57	trough1	t	16	post	a	0	0	0	0	0	0	1	1	5.9
0	mat	12/31/13	21:09:57	trough4	t	16	post	a	0	0	0	0	0	0	1	1	6.2
0	mat	12/31/13	21:23:34	trough2	t	16	post	a	0	0	0	0	0	0	1	1	0
0	mat	12/31/13	21:23:34	trough4	t	16	post	a	0	0	0	0	0	0	1	1	6.2
0	mat	12/31/13	21:28:41	haven	g	16	post	a	0	0	0	0	0	0	1	1	58
0	mat	12/31/13	21:33:52	trough2	t	16	post	a	0	0	0	0	0	0	1	1	0
1	mat	12/31/13	22:16:10	trough2	t	16	post	a	0	0	0	0	0	0	1	1	0
0	mat	12/31/13	22:21:11	sc_entrance	g	16	post	a	0	0	0	0	0	0	1	1	17.1
0	mat	12/31/13	22:26:16	haven	g	16	post	a	0	0	0	0	0	0	1	1	58
0	mat	12/31/13	22:41:53	trough2	t	16	post	a	0	0	0	0	0	0	1	1	0
0	mat	12/31/13	22:48:12	trough2	t	16	post	a	0	0	0	0	0	0	1	1	0
1	mat	12/31/13	22:48:12	hoot_east	g	16	post	a	0	0	0	0	0	0	1	1	52.3
0	mat	12/31/13	22:48:12	trough4	t	16	post	a	0	0	0	0	0	0	1	1	6.2
0	mat	12/31/13	23:30:06	wpw	g	16	post	a	0	0	0	0	0	0	1	1	36.6
0	mat	01/01/14	0:35:11	longleaf	g	16	post	a	0	0	0	0	0	0	1	1	17.3
0	mat	01/01/14	0:41:00	longleaf	g	16	post	a	0	0	0	0	0	0	1	1	17.3
1	mat	01/01/14	1:17:41	trough4	t	16	post	a	0	0	0	0	0	0	1	1	6.2
0	mat	01/01/14	1:32:00	haven	g	16	post	a	0	0	0	0	0	0	1	1	58
1	mat	01/01/14	1:34:00	trough3.1	t	16	post	a	0	0	0	0	0	0	1	1	7.3
0	mat	01/01/14	1:37:18	trough2	t	16	post	a	0	0	0	0	0	0	1	1	0
0	mat	01/01/14	1:51:00	trough1	t	16	post	a	0	0	0	0	0	0	1	1	5.9
0	mat	01/01/14	1:56:00	trough1	t	16	post	a	0	0	0	0	0	0	1	1	5.9
0	mat	01/01/14	2:02:00	trough1	t	16	post	a	0	0	0	0	0	0	1	1	5.9
0	mat	01/01/14	2:12:00	trough1	t	16	post	a	0	0	0	1	0	1	1	2	5.9
1	mat	01/01/14	2:17:00	trough1	t	16	post	a	0	0	0	1	0	1	1	2	5.9
0	mat	01/01/14	6:48:00	trough2	t	16	post	a	0	0	0	0	0	0	1	1	0
1	mat	01/01/14	6:53:00	trough2	t	16	post	a	0	0	0	0	0	0	1	1	0
0	mat	01/01/14	6:59:00	trough2	t	16	post	a	0	0	0	0	0	0	1	1	0
0	mat	01/01/14	16:44:19	trough2	t	16	post	a	1	0	0	0	0	0	1	1	0
1	mat	01/01/14	17:24:00	trough4	t	16	post	a	1	0	0	0	0	0	1	1	6.2
1	mat	01/01/14	17:29:00	trough4	t	16	post	a	1	0	0	0	0	0	1	1	6.2
0	mat	01/01/14	17:38:00	trough4	t	16	post	a	1	0	0	0	0	0	1	1	6.2
1	mat	01/01/14	17:43:00	trough4	t	16	post	a	1	0	0	0	0	0	1	1	6.2
0	mat	01/01/14	17:50:00	trough4	t	16	post	a	1	0	0	0	0	0	1	1	6.2
0	mat	01/01/14	18:02:00	trough4	t	16	post	a	1	0	0	0	1	1	1	2	6.2
0	mat	01/01/14	18:07:00	trough2	t	16	post	a	1	0	0	0	0	0	1	1	0
1	mat	01/01/14	18:21:00	trough2	t	16	post	a	0	0	0	0	0	0	1	1	0
0	mat	01/01/14	18:46:00	haven	g	16	post	a	0	0	0	0	0	0	1	1	58
0	mat	01/01/14	19:12:00	trough4	t	16	post	a	0	0	0	0	0	0	1	1	6.2
1	mat	01/01/14	19:18:00	trough4	t	16	post	a	0	0	0	0	0	0	1	1	6.2
0	mat	01/01/14	19:25:00	trough4	t	16	post	a	0	0	0	0	0	0	1	1	6.2
0	mat	01/01/14	21:56:00	trough2	t	16	post	a	0	0	0	0	0	0	1	1	0
0	mat	01/01/14	22:51:00	trough4	t	16	post	a	0	0	0	0	0	0	1	1	6.2
0	mat	01/01/14	22:57:00	trough4	t	16	post	a	0	0	0	0	0	0	1	1	6.2
0	mat	01/01/14	23:01:02	haven	g	16	post	a	0	0	0	0	0	0	1	1	58
0	mat	01/01/14	23:01:02	trough4	t	16	post	a	0	0	0	0	0	0	1	1	6.2
1	mat	01/01/14	23:02:00	trough4	t	16	post	a	0	0	0	0	0	0	1	1	6.2
1	mat	01/01/14	23:15:00	trough2	t	16	post	a	0	0	0	0	0	0	1	1	0
0	mat	01/01/14	23:20:00	trough2	t	16	post	a	0	0	0	0	0	0	1	1	0
0	mat	01/01/14	23:25:00	trough2	t	16	post	a	0	0	0	0	0	0	1	1	0
0	mat	09/15/14	0:33:17	trough1000	t	1	pre	b	0	0	0	0	0	0	1	1	9.5
0	mat	09/15/14	0:38:40	trough1000	t	1	pre	b	0	0	0	0	0	0	1	1	9.5
0	mat	09/15/14	0:43:51	trough1000	t	1	pre	b	0	0	0	0	0	0	1	1	9.5
1	mat	09/15/14	0:48:59	trough1000	t	1	pre	b	0	0	0	0	0	0	1	2	9.5
0	mat	09/15/14	0:48:59	trough1000	t	1	pre	b	0	0	0	0	0	0	1	2	9.5
0	mat	09/15/14	0:56:28	trough1000	t	1	pre	b	0	0	0	0	0	0	1	1	9.5
0	mat	09/15/14	1:02:49	trough1000	t	1	pre	b	0	0	0	0	0	0	1	1	9.5
0	mat	09/15/14	6:15:41	trough1000	t	1	pre	b	1	0	0	0	0	0	1	1	9.5
1	mat	09/15/14	6:21:22	trough1000	t	1	pre	b	1	0	0	0	0	0	1	2	9.5
1	mat	09/15/14	6:21:22	trough1000	t	1	pre	b	1	0	0	0	0	0	1	2	9.5
0	mat	09/15/14	6:26:56	trough1000	t	1	pre	b	1	0	0	0	0	0	1	1	9.5
0	mat	09/15/14	21:44:46	trough1000	t	1	pre	b	0	0	0	0	0	0	1	1	9.5
0	mat	09/15/14	21:50:37	trough1000	t	1	pre	b	0	0	0	0	0	0	1	1	9.5
0	mat	09/16/14	0:49:44	trough1000	t	1	pre	b	0	0	0	0	0	0	1	1	9.5
0	mat	09/16/14	3:39:22	trough1000	t	1	pre	b	0	0	0	0	0	0	1	1	9.5
0	mat	09/16/14	3:46:55	trough1000	t	1	pre	b	0	0	0	0	0	0	1	1	9.5
0	mat	09/16/14	3:52:41	trough1000	t	1	pre	b	0	0	0	0	0	0	1	1	9.5
0	mat	09/16/14	5:15:59	trough1000	t	1	pre	b	0	0	0	0	0	0	1	1	9.5
0	mat	09/16/14	5:21:48	trough1000	t	1	pre	b	0	0	0	0	0	0	1	1	9.5
0	mat	09/16/14	20:55:54	trough1000	t	1	pre	b	0	0	0	0	0	0	1	1	9.5
0	mat	09/16/14	21:01:32	trough1000	t	1	pre	b	0	0	0	0	0	0	1	2	9.5
0	mat	09/16/14	21:01:32	trough1000	t	1	pre	b	0	0	0	0	0	0	1	2	9.5
0	mat	09/16/14	21:06:43	trough1000	t	1	pre	b	0	0	0	0	0	0	1	1	9.5
0	mat	09/17/14	2:26:04	trough4	t	1	pre	b	0	0	0	0	0	0	1	1	6.2
1	mat	09/17/14	2:31:08	trough4	t	1	pre	b	0	0	0	0	0	0	1	1	6.2
0	mat	09/17/14	2:36:11	trough4	t	1	pre	b	0	0	0	0	0	0	1	1	6.2
0	mat	09/17/14	2:46:31	trough4	t	1	pre	b	0	0	0	0	0	0	1	1	6.2
0	mat	09/17/14	2:54:37	trough4	t	1	pre	b	0	0	0	0	0	0	1	1	6.2
0	mat	09/17/14	4:42:59	trough1000	t	1	pre	b	0	0	0	0	0	0	1	1	9.5
0	mat	09/17/14	4:49:12	trough1000	t	1	pre	b	0	0	0	0	0	0	1	1	9.5
0	mat	09/22/14	1:50:00	1K_gravity	g	2	pre	b	0	0	0	0	0	0	1	1	0
0	mat	09/22/14	1:56:15	1K_gravity	g	2	pre	b	0	0	0	0	0	0	1	1	0
1	mat	09/22/14	2:03:10	1K_gravity	g	2	pre	b	0	0	0	0	0	0	1	1	0
1	mat	09/22/14	2:09:43	1K_gravity	g	2	pre	b	0	0	0	0	0	0	1	1	0
0	mat	09/22/14	2:15:40	1K_gravity	g	2	pre	b	0	0	0	0	0	0	1	1	0
1	mat	09/22/14	2:44:29	trough1000	t	2	pre	b	0	0	0	0	0	0	1	2	9.5
0	mat	09/22/14	2:44:29	trough1000	t	2	pre	b	0	0	0	0	0	0	1	2	9.5
0	mat	09/22/14	2:50:43	trough1000	t	2	pre	b	0	0	0	0	0	0	1	1	9.5
0	mat	09/22/14	7:03:18	wpw_pile	p	2	pre	b	1	0	0	0	0	0	1	1	0
0	mat	09/22/14	7:09:25	wpw_pile	p	2	pre	b	1	0	0	0	1	1	1	2	0
0	mat	09/22/14	20:48:30	1K_gravity	g	2	pre	b	0	0	0	0	0	0	1	1	0
0	mat	09/22/14	21:01:11	trough1000	t	2	pre	b	0	0	0	0	0	0	1	1	9.5
0	mat	09/22/14	21:10:58	1K_gravity	g	2	pre	b	0	0	0	0	0	0	1	1	0
0	mat	09/22/14	21:16:32	1K_gravity	g	2	pre	b	0	0	0	0	0	0	1	1	0
0	mat	09/22/14	21:26:10	1K_gravity	g	2	pre	b	0	0	0	0	0	0	1	1	0
0	mat	09/22/14	21:30:03	trough1000	t	2	pre	b	0	0	0	0	0	0	1	1	9.5
0	mat	09/22/14	21:31:14	1K_gravity	g	2	pre	b	0	0	0	0	0	0	1	1	0
0	mat	09/22/14	23:41:27	trough1000	t	2	pre	b	0	0	0	0	0	0	1	1	9.5
0	mat	09/22/14	23:46:32	trough1000	t	2	pre	b	0	0	0	0	0	0	1	1	9.5
1	mat	09/23/14	1:23:35	wpw_pile	p	2	pre	b	0	0	1	0	0	0	1	2	0
1	mat	09/23/14	3:03:17	trough1000	t	2	pre	b	0	0	0	0	0	0	1	2	9.5
0	mat	09/23/14	3:03:17	trough1000	t	2	pre	b	0	0	0	0	0	0	1	2	9.5
0	mat	09/23/14	3:08:17	trough1000	t	2	pre	b	0	0	0	0	0	0	1	1	9.5
0	mat	09/23/14	3:17:59	trough1000	t	2	pre	b	0	0	0	0	0	0	1	1	9.5
0	mat	09/23/14	20:53:48	wpw_pile	p	2	pre	b	0	0	0	0	0	0	1	2	0
1	mat	09/23/14	20:53:48	wpw_pile	p	2	pre	b	0	0	0	0	0	0	1	2	0
0	mat	09/23/14	23:02:02	trough1000	t	2	pre	b	0	0	0	0	0	0	1	1	9.5
0	mat	09/23/14	23:10:51	trough1000	t	2	pre	b	0	0	0	0	0	0	1	1	9.5
0	mat	09/23/14	23:18:25	trough1000	t	2	pre	b	0	0	0	0	0	0	1	1	9.5
0	mat	09/24/14	2:17:26	wpw_pile	p	2	pre	b	0	0	0	0	0	0	1	1	0
0	mat	09/24/14	3:49:27	wpw_pile	p	2	pre	b	0	0	0	0	0	0	1	1	0
0	mat	09/24/14	4:03:15	trough1000	t	2	pre	b	0	0	0	0	0	0	1	1	9.5
0	mat	09/24/14	4:08:16	trough1000	t	2	pre	b	0	0	0	0	0	0	1	1	9.5
0	mat	09/24/14	4:13:20	trough1000	t	2	pre	b	0	0	0	0	0	0	1	1	9.5
0	mat	09/24/14	4:19:38	trough1000	t	2	pre	b	0	0	0	0	0	0	1	1	9.5
0	mat	09/24/14	23:01:55	wpw_pile	p	2	pre	b	0	0	0	0	0	0	1	1	0
0	mat	09/24/14	23:43:12	trough1000	t	2	pre	b	0	0	0	0	0	0	1	1	9.5
0	mat	09/24/14	23:49:21	trough1000	t	2	pre	b	0	0	0	0	0	0	1	1	9.5
0	mat	09/29/14	4:25:20	trough1000	t	3	pre	b	0	0	0	0	0	0	1	1	9.5
0	mat	09/29/14	21:10:26	trough1000	t	3	pre	b	0	0	0	0	0	0	1	1	9.5
0	mat	09/30/14	0:38:44	trough1000	t	3	pre	b	0	0	0	0	0	0	1	1	9.5
0	mat	09/30/14	1:15:54	trough2	t	3	pre	b	0	0	0	0	0	0	1	1	0
0	mat	09/30/14	1:56:16	trough4	t	3	pre	b	0	0	0	0	0	0	1	1	6.2
0	mat	09/30/14	2:01:18	trough4	t	3	pre	b	0	0	0	0	0	0	1	1	6.2
0	mat	09/30/14	4:02:26	trough1000	t	3	pre	b	0	0	0	0	0	0	1	1	9.5
0	mat	09/30/14	4:20:32	trough1000	t	3	pre	b	0	0	0	0	0	0	1	1	9.5
0	mat	09/30/14	5:22:16	wpw_pile	p	3	pre	b	0	0	0	0	0	0	1	1	0
1	mat	09/30/14	5:32:11	wpw_pile	p	3	pre	b	0	0	0	0	0	0	1	1	0
0	mat	09/30/14	19:00:46	trough2	t	3	pre	b	0	0	0	0	0	0	1	1	0
0	mat	09/30/14	22:47:06	trough1000	t	3	pre	b	0	0	0	0	0	0	1	1	9.5
0	mat	09/30/14	22:59:02	trough1000	t	3	pre	b	0	0	0	0	0	0	1	1	9.5
1	mat	09/30/14	23:37:39	select	g	3	pre	b	0	0	0	0	0	0	1	1	4.2
1	mat	09/30/14	23:56:54	select	g	3	pre	b	0	0	0	0	0	0	1	1	4.2
0	mat	10/01/14	0:22:40	select	g	3	pre	b	0	0	0	0	0	0	1	1	4.2
0	mat	10/01/14	1:59:07	select	g	3	pre	b	0	0	0	0	1	1	1	2	4.2
0	mat	10/01/14	2:09:56	select	g	3	pre	b	0	0	0	0	1	1	1	2	4.2
1	mat	10/01/14	2:22:09	select	g	3	pre	b	0	0	0	0	1	1	1	2	4.2
0	mat	10/01/14	3:17:40	select	g	3	pre	b	0	0	0	0	0	0	1	1	4.2
0	mat	10/01/14	3:23:00	select	g	3	pre	b	0	0	0	0	0	0	1	1	4.2
0	mat	10/01/14	3:32:28	select	g	3	pre	b	0	0	0	0	0	0	1	1	4.2
0	mat	10/01/14	3:57:31	select	g	3	pre	b	0	0	0	0	0	0	1	1	4.2
0	mat	10/01/14	4:03:50	select	g	3	pre	b	0	0	0	0	0	0	1	1	4.2
0	mat	10/01/14	4:25:50	select	g	3	pre	b	0	0	0	0	0	0	1	1	4.2
0	mat	10/01/14	5:36:02	select	g	3	pre	b	0	0	0	0	0	0	1	1	4.2
0	mat	10/01/14	5:41:29	select	g	3	pre	b	0	0	0	0	0	0	1	1	4.2
0	mat	10/01/14	5:46:34	select	g	3	pre	b	0	0	0	0	0	0	1	1	4.2
0	mat	10/01/14	5:51:45	select	g	3	pre	b	0	0	0	1	0	1	1	2	4.2
0	mat	10/01/14	18:28:25	trough2	t	3	pre	b	1	0	0	0	0	0	1	1	0
0	mat	10/01/14	18:34:24	trough2	t	3	pre	b	1	0	0	0	0	0	1	1	0
0	mat	10/01/14	18:39:33	trough2	t	3	pre	b	1	0	0	0	0	0	1	1	0
0	mat	10/01/14	18:57:47	select	g	3	pre	b	0	0	0	1	0	1	1	2	4.2
0	mat	10/01/14	19:02:53	select	g	3	pre	b	0	0	0	0	0	0	1	1	4.2
0	mat	10/01/14	19:05:05	trough1000	t	3	pre	b	0	0	0	0	0	0	1	1	9.5
0	mat	10/01/14	19:13:51	select	g	3	pre	b	0	0	0	0	0	0	1	1	4.2
0	mat	10/01/14	19:23:36	trough1000	t	3	pre	b	0	0	0	0	0	0	1	1	9.5
0	mat	10/01/14	21:00:24	trough1000	t	3	pre	b	0	0	0	0	0	0	1	1	9.5
0	mat	10/01/14	21:05:54	trough1000	t	3	pre	b	0	0	0	0	0	0	1	1	9.5
0	mat	10/01/14	23:10:28	trough3.2	t	3	pre	b	0	0	0	0	0	0	1	1	0
0	mat	10/06/14	1:26:52	trough1000	t	4	pre	b	0	0	0	0	0	0	1	1	9.5
0	mat	10/06/14	1:32:25	trough1000	t	4	pre	b	0	0	0	0	0	0	1	1	9.5
0	mat	10/06/14	1:53:25	trough3.2	t	4	pre	b	0	0	0	0	0	0	1	1	0
0	mat	10/06/14	2:06:56	trough1000	t	4	pre	b	0	0	0	0	0	0	1	1	9.5
0	mat	10/06/14	2:14:22	trough1000	t	4	pre	b	0	0	0	0	0	0	1	1	9.5
0	mat	10/06/14	3:00:48	trough2	t	4	pre	b	0	0	0	0	0	0	1	1	0
0	mat	10/06/14	3:06:02	trough2	t	4	pre	b	0	0	0	0	0	0	1	1	0
0	mat	10/06/14	4:41:01	trough1000	t	4	pre	b	0	0	0	0	0	0	1	1	9.5
0	mat	10/06/14	4:42:57	wpw_pile	p	4	pre	b	0	0	0	0	1	1	1	2	0
0	mat	10/06/14	4:48:01	wpw_pile	p	4	pre	b	0	0	0	0	1	1	1	2	0
0	mat	10/06/14	4:53:05	wpw_pile	p	4	pre	b	0	0	0	0	0	0	1	1	0
0	mat	10/06/14	5:25:03	hayfield_pile	p	4	pre	b	0	0	1	1	0	1	1	3	0
1	mat	10/06/14	5:31:07	hayfield_pile	p	4	pre	b	0	0	0	0	0	0	1	1	0
0	mat	10/06/14	5:31:40	wpw_pile	p	4	pre	b	0	0	0	0	0	0	1	1	0
0	mat	10/06/14	5:36:18	hayfield_pile	p	4	pre	b	0	0	0	0	0	0	1	1	0
1	mat	10/06/14	5:38:10	wpw_pile	p	4	pre	b	0	0	0	0	0	0	1	1	0
0	mat	10/06/14	5:41:56	hayfield_pile	p	4	pre	b	0	0	0	0	0	0	1	1	0
0	mat	10/06/14	18:37:14	trough2	t	4	pre	b	1	0	0	0	0	0	1	1	0
0	mat	10/06/14	18:49:49	trough2	t	4	pre	b	1	0	0	0	0	0	1	1	0
0	mat	10/06/14	19:02:58	wpw_pile	p	4	pre	b	1	0	0	0	0	0	1	1	0
0	mat	10/06/14	20:37:16	wpw_pile	p	4	pre	b	0	0	0	0	0	0	1	1	0
1	mat	10/06/14	20:42:49	wpw_pile	p	4	pre	b	0	1	1	0	0	0	1	3	0
0	mat	10/06/14	20:47:58	wpw_pile	p	4	pre	b	0	1	0	0	0	0	1	2	0
0	mat	10/06/14	21:42:56	wpw_pile	p	4	pre	b	0	0	0	0	1	1	1	2	0
0	mat	10/06/14	23:04:43	hayfield_pile	p	4	pre	b	0	0	0	0	0	0	1	1	0
0	mat	10/06/14	23:16:06	wpw_pile	p	4	pre	b	0	0	0	0	0	0	1	1	0
0	mat	10/06/14	23:18:41	hayfield_pile	p	4	pre	b	0	0	0	0	0	0	1	1	0
0	mat	10/07/14	0:33:09	wpw_pile	p	4	pre	b	0	0	0	0	0	0	1	1	0
0	mat	10/07/14	0:38:49	hayfield_pile	p	4	pre	b	0	0	0	0	0	0	1	1	0
0	mat	10/07/14	0:39:10	wpw_pile	p	4	pre	b	0	0	0	0	0	0	1	1	0
0	mat	10/07/14	0:47:50	trough1000	t	4	pre	b	0	0	0	0	0	0	1	1	9.5
0	mat	10/07/14	1:08:36	trough1000	t	4	pre	b	0	0	0	0	0	0	1	1	9.5
0	mat	10/07/14	1:45:26	trough2	t	4	pre	b	0	0	0	0	0	0	1	1	0
0	mat	10/07/14	1:51:35	trough2	t	4	pre	b	0	0	0	0	0	0	1	1	0
0	mat	10/07/14	3:13:06	wpw_pile	p	4	pre	b	0	0	0	0	0	0	1	1	0
0	mat	10/07/14	4:10:03	hayfield_pile	p	4	pre	b	0	0	0	0	0	0	1	1	0
0	mat	10/07/14	4:20:58	hayfield_pile	p	4	pre	b	0	0	0	1	0	1	1	3	0
0	mat	10/07/14	4:20:58	hayfield_pile	p	4	pre	b	0	0	0	1	0	1	1	3	0
1	mat	10/07/14	4:26:09	hayfield_pile	p	4	pre	b	0	0	0	0	0	0	1	2	0
0	mat	10/07/14	4:26:09	hayfield_pile	p	4	pre	b	0	0	0	0	0	0	1	2	0
0	mat	10/07/14	4:31:10	hayfield_pile	p	4	pre	b	0	0	0	0	0	0	1	2	0
0	mat	10/07/14	4:31:10	hayfield_pile	p	4	pre	b	0	0	0	0	0	0	1	2	0
0	mat	10/07/14	4:36:11	hayfield_pile	p	4	pre	b	0	0	0	0	0	0	1	2	0
0	mat	10/07/14	4:36:11	hayfield_pile	p	4	pre	b	0	0	0	0	0	0	1	2	0
0	mat	10/07/14	4:41:34	hayfield_pile	p	4	pre	b	0	0	0	0	0	0	1	1	0
0	mat	10/07/14	4:50:14	hayfield_pile	p	4	pre	b	0	0	0	0	0	0	1	1	0
0	mat	10/07/14	4:50:14	wpw_pile	p	4	pre	b	0	0	0	0	0	0	1	1	0
0	mat	10/07/14	4:55:07	trough1000	t	4	pre	b	0	0	0	0	0	0	1	1	9.5
1	mat	10/07/14	4:56:31	wpw_pile	p	4	pre	b	0	0	0	0	0	0	1	1	0
0	mat	10/07/14	23:17:44	haven	g	4	pre	b	0	0	0	0	1	1	1	2	47.4
0	mat	10/07/14	23:32:17	haven	g	4	pre	b	0	0	0	0	1	1	1	2	47.4
1	mat	10/08/14	1:58:56	wpw_pile	p	4	pre	b	0	0	0	0	0	0	1	1	0
1	mat	10/08/14	2:05:25	wpw_pile	p	4	pre	b	0	0	0	0	0	0	1	1	0
1	mat	10/08/14	3:52:57	wpw_pile	p	4	pre	b	0	0	0	0	0	0	1	1	0
0	mat	10/08/14	4:00:36	wpw_pile	p	4	pre	b	0	0	0	0	0	0	1	1	0
0	mat	10/08/14	22:29:52	wpw_pile	p	4	pre	b	0	0	0	0	0	0	1	1	0
0	mat	10/13/14	2:22:41	wpw_pile	p	5	pre	b	0	0	0	0	0	0	1	1	0
0	mat	10/13/14	2:45:25	trough2	t	5	pre	b	0	0	0	0	0	0	1	1	0
0	mat	10/13/14	2:54:23	trough2	t	5	pre	b	0	0	0	0	0	0	1	1	0
0	mat	10/13/14	3:05:40	wpw_pile	p	5	pre	b	0	0	0	0	0	0	1	1	0
0	mat	10/13/14	3:10:35	trough3.2	t	5	pre	b	0	0	0	0	0	0	1	1	0
0	mat	10/13/14	3:16:42	trough3.2	t	5	pre	b	0	0	0	0	0	0	1	1	0
0	mat	10/13/14	3:19:00	wpw_pile	p	5	pre	b	0	0	0	0	0	0	1	1	0
0	mat	10/13/14	3:22:38	trough3.2	t	5	pre	b	0	0	0	0	0	0	1	2	0
0	mat	10/13/14	3:22:38	trough3.2	t	5	pre	b	0	0	0	0	0	0	1	2	0
0	mat	10/13/14	3:28:22	wpw_pile	p	5	pre	b	0	0	0	0	1	1	1	2	0
0	mat	10/13/14	4:14:49	trough4	t	5	pre	b	0	0	0	0	0	0	1	1	6.2
0	mat	10/13/14	4:30:06	trough4	t	5	pre	b	0	0	0	0	0	0	1	1	6.2
0	mat	10/13/14	4:35:37	trough4	t	5	pre	b	0	0	0	0	0	0	1	1	6.2
0	mat	10/13/14	4:42:34	trough4	t	5	pre	b	0	0	0	0	0	0	1	1	6.2
0	mat	10/13/14	21:14:15	wpw_pile	p	5	pre	b	0	0	0	0	0	0	1	1	0
0	mat	10/14/14	19:01:16	hayfield_pile	p	5	pre	b	0	0	0	1	0	1	1	2	0
0	mat	10/14/14	19:14:14	trough3.2	t	5	pre	b	0	0	0	0	0	0	1	1	0
0	mat	10/14/14	19:22:43	trough3.2	t	5	pre	b	0	0	0	0	0	0	1	1	0
0	mat	10/14/14	19:36:30	hayfield_pile	p	5	pre	b	0	0	0	0	0	0	1	1	0
0	mat	10/14/14	23:13:38	hayfield_pile	p	5	pre	b	0	0	0	0	0	0	1	1	0
0	mat	10/15/14	1:01:58	hayfield_pile	p	5	pre	b	0	0	0	0	0	0	1	1	0
0	mat	10/15/14	22:33:08	trough4	t	5	pre	b	0	0	0	0	0	0	1	1	6.2
0	mat	10/15/14	22:38:48	trough4	t	5	pre	b	0	0	0	0	0	0	1	1	6.2
0	mat	10/15/14	23:35:01	hayfield_pile	p	5	pre	b	0	0	0	0	0	0	1	1	0
0	mat	10/20/14	0:17:03	trough4	t	6	pre	b	0	0	1	0	0	0	1	2	6.2
0	mat	10/20/14	0:31:06	trough4	t	6	pre	b	0	0	0	0	0	0	1	1	6.2
0	mat	10/20/14	0:52:32	select	g	6	pre	b	0	0	0	0	0	0	1	1	4.2
0	mat	10/20/14	3:06:14	trough4	t	6	pre	b	0	0	0	1	0	1	1	2	6.2
0	mat	10/20/14	4:28:06	hayfield_pile	p	6	pre	b	0	0	0	0	0	0	1	1	0
0	mat	10/20/14	18:56:28	airport	g	6	pre	b	0	0	0	0	0	0	1	1	47.1
0	mat	10/20/14	19:07:56	airport	g	6	pre	b	0	0	0	0	0	0	1	1	47.1
0	mat	10/20/14	19:12:24	wpw_pile	p	6	pre	b	0	0	0	0	0	0	1	1	0
0	mat	10/20/14	19:24:42	airport	g	6	pre	b	0	0	0	0	0	0	1	1	47.1
1	mat	10/20/14	20:04:25	wpw_pile	p	6	pre	b	0	0	0	0	0	0	1	1	0
0	mat	10/20/14	22:32:56	airport	g	6	pre	b	0	0	0	0	0	0	1	1	47.1
0	mat	10/21/14	0:36:12	hayfield_pile	p	6	pre	b	0	0	0	0	0	0	1	1	0
1	mat	10/21/14	0:43:39	hayfield_pile	p	6	pre	b	0	0	0	0	0	0	1	1	0
1	mat	10/21/14	0:50:56	hayfield_pile	p	6	pre	b	0	0	0	0	0	0	1	1	0
0	mat	10/21/14	0:56:43	hayfield_pile	p	6	pre	b	0	0	0	0	0	0	1	1	0
0	mat	10/21/14	1:47:10	select	g	6	pre	b	0	0	0	0	0	0	1	1	4.2
0	mat	10/21/14	2:01:00	trough4	t	6	pre	b	0	0	0	0	0	0	1	1	6.2
0	mat	10/21/14	2:29:32	trough4	t	6	pre	b	0	0	0	0	0	0	1	1	6.2
0	mat	10/21/14	2:36:12	trough4	t	6	pre	b	0	0	0	0	0	0	1	1	6.2
0	mat	10/21/14	2:47:23	trough4	t	6	pre	b	0	0	0	0	0	0	1	1	6.2
0	mat	10/21/14	23:26:37	trough4	t	6	pre	b	0	0	0	0	0	0	1	1	6.2
0	mat	10/21/14	23:33:12	trough4	t	6	pre	b	0	0	0	0	0	0	1	1	6.2
1	mat	10/22/14	0:24:44	hayfield_pile	p	6	pre	b	0	0	0	0	0	0	1	1	0
0	mat	10/22/14	3:38:56	wpw_pile	p	6	pre	b	0	0	0	0	0	0	1	1	0
1	mat	10/22/14	3:49:40	wpw_pile	p	6	pre	b	0	0	0	0	0	0	1	1	0
0	mat	10/22/14	4:22:54	trough4	t	6	pre	b	0	0	0	0	0	0	1	1	6.2
0	mat	10/22/14	4:23:31	hayfield_pile	p	6	pre	b	0	0	0	0	0	0	1	1	0
1	mat	10/22/14	4:51:05	select	g	6	pre	b	0	0	0	0	0	0	1	1	4.2
0	mat	10/22/14	4:59:12	select	g	6	pre	b	0	0	0	0	0	0	1	1	4.2
0	mat	10/22/14	5:49:50	select	g	6	pre	b	0	0	0	0	0	0	1	1	4.2
0	mat	10/22/14	6:34:42	trough1000	t	6	pre	b	1	0	0	0	0	0	1	1	9.5
0	mat	10/22/14	6:40:09	trough1000	t	6	pre	b	1	0	0	0	0	0	1	1	9.5
0	mat	10/22/14	7:04:02	trough1000	t	6	pre	b	1	0	0	0	0	0	1	1	9.5
0	mat	10/22/14	22:26:54	select	g	6	pre	b	0	0	0	0	0	0	1	1	4.2
0	mat	10/22/14	22:31:58	select	g	6	pre	b	0	0	0	0	0	0	1	1	4.2
0	mat	10/22/14	23:22:01	trough4	t	6	pre	b	0	0	0	0	0	0	1	1	6.2
0	mat	10/22/14	23:29:15	trough4	t	6	pre	b	0	0	0	0	0	0	1	1	6.2
0	mat	10/27/14	0:02:18	trough4	t	7	breed	b	0	0	0	0	0	0	1	1	6.2
0	mat	10/27/14	0:03:22	trough2	t	7	breed	b	0	0	0	0	0	0	1	1	0
0	mat	10/27/14	0:12:21	trough4	t	7	breed	b	0	0	0	0	0	0	1	1	6.2
0	mat	10/27/14	2:58:05	trough2	t	7	breed	b	0	0	0	0	0	0	1	1	0
0	mat	10/27/14	22:30:45	trough4	t	7	breed	b	0	0	0	0	0	0	1	1	6.2
0	mat	10/27/14	22:53:38	airport	g	7	breed	b	0	0	0	0	0	0	1	1	47.1
0	mat	10/27/14	23:05:44	airport	g	7	breed	b	0	0	0	0	0	0	1	1	47.1
0	mat	10/27/14	23:10:55	airport	g	7	breed	b	0	0	0	0	0	0	1	1	47.1
0	mat	10/28/14	1:04:32	trough2	t	7	breed	b	0	0	0	0	0	0	1	1	0
0	mat	10/28/14	1:09:48	trough2	t	7	breed	b	0	0	0	0	0	0	1	1	0
1	mat	10/28/14	2:09:38	hayfield_pile	p	7	breed	b	0	0	0	0	0	0	1	1	0
0	mat	10/28/14	2:24:17	trough4	t	7	breed	b	0	0	0	0	0	0	1	1	6.2
0	mat	10/28/14	2:32:31	trough4	t	7	breed	b	0	0	0	0	0	0	1	1	6.2
0	mat	10/28/14	2:48:07	trough4	t	7	breed	b	0	0	0	0	0	0	1	1	6.2
0	mat	10/28/14	4:04:48	wpw_pile	p	7	breed	b	0	0	0	0	0	0	1	1	0
0	mat	10/28/14	8:48:52	wpw_pile	p	7	breed	b	1	0	0	0	0	0	1	1	0
0	mat	10/28/14	15:44:33	trough1000	t	7	breed	b	1	0	0	0	0	0	1	1	9.5
0	mat	10/28/14	18:20:04	wpw_pile	p	7	breed	b	1	0	0	0	0	0	1	1	0
0	mat	10/28/14	20:48:20	wpw_pile	p	7	breed	b	0	0	0	0	0	0	1	1	0
0	mat	10/28/14	21:52:54	trough2	t	7	breed	b	0	0	0	0	0	0	1	1	0
0	mat	10/28/14	23:50:34	boundary_pile	p	7	breed	b	0	0	0	0	0	0	1	1	0
0	mat	10/28/14	23:58:46	trough4	t	7	breed	b	0	0	0	0	0	0	1	1	6.2
0	mat	10/29/14	1:02:00	hayfield_pile	p	7	breed	b	0	0	0	0	0	0	1	1	0
0	mat	10/29/14	1:09:33	hayfield_pile	p	7	breed	b	0	0	0	0	0	0	1	1	0
0	mat	10/29/14	3:14:06	hayfield_pile	p	7	breed	b	0	0	0	0	0	0	1	1	0
1	mat	10/29/14	3:17:43	trough4	t	7	breed	b	0	0	0	1	0	1	1	2	6.2
0	mat	10/29/14	3:45:47	wpw_pile	p	7	breed	b	0	0	0	0	0	0	1	1	0
0	mat	10/29/14	3:55:18	wpw_pile	p	7	breed	b	0	0	0	0	0	0	1	1	0
0	mat	10/29/14	7:57:14	trough2	t	7	breed	b	1	0	0	0	0	0	1	1	0
0	mat	10/29/14	17:51:34	wpw_pile	p	7	breed	b	1	0	0	0	0	0	1	1	0
0	mat	10/29/14	18:23:28	wpw_pile	p	7	breed	b	0	0	0	0	0	0	1	1	0
0	mat	10/29/14	18:30:31	wpw_pile	p	7	breed	b	0	0	0	0	0	0	1	1	0
0	mat	10/29/14	19:36:39	trough1000	t	7	breed	b	0	0	0	0	0	0	1	1	9.5
1	mat	10/29/14	20:23:54	wpw_pile	p	7	breed	b	0	0	0	0	0	0	1	1	0
0	mat	10/29/14	22:35:11	wpw_pile	p	7	breed	b	0	0	0	0	0	0	1	1	0
0	mat	11/03/14	2:13:24	hayfield_pile	p	8	breed	b	0	0	0	0	0	0	1	1	0
0	mat	11/03/14	2:16:35	boundary_pile	p	8	breed	b	0	0	0	0	0	0	1	1	0
1	mat	11/03/14	20:37:25	wpw_pile	p	8	breed	b	0	0	0	0	0	0	1	1	0
0	mat	11/04/14	0:15:34	airport	g	8	breed	b	0	0	0	0	0	0	1	1	47.1
0	mat	11/04/14	1:24:28	hayfield_pile	p	8	breed	b	0	0	0	0	0	0	1	1	0
0	mat	11/04/14	1:59:02	wpw_pile	p	8	breed	b	0	0	0	0	0	0	1	1	0
1	mat	11/04/14	5:30:29	wpw_pile	p	8	breed	b	0	0	0	0	0	0	1	1	0
0	mat	11/04/14	6:03:43	wpw_pile	p	8	breed	b	0	0	0	0	0	0	1	1	0
0	mat	11/04/14	6:09:15	wpw_pile	p	8	breed	b	0	0	0	0	0	0	1	1	0
0	mat	11/04/14	7:03:48	trough1000	t	8	breed	b	1	0	0	0	0	0	1	1	9.5
0	mat	11/04/14	7:09:55	trough1000	t	8	breed	b	1	0	0	0	0	0	1	1	9.5
0	mat	11/04/14	18:11:57	wpw_pile	p	8	breed	b	1	0	0	0	0	0	1	1	0
0	mat	11/04/14	18:53:52	airport	g	8	breed	b	0	0	0	0	0	0	1	1	47.1
0	mat	11/04/14	19:19:13	airport	g	8	breed	b	0	0	0	0	0	0	1	1	47.1
0	mat	11/05/14	4:10:59	trough1000	t	8	breed	b	0	0	0	0	0	0	1	1	9.5
0	mat	11/05/14	4:42:44	trough1000	t	8	breed	b	0	0	0	0	0	0	1	1	9.5
0	mat	11/05/14	5:07:25	trough1000	t	8	breed	b	0	0	0	0	0	0	1	1	9.5
1	mat	11/05/14	10:13:14	wpw_pile	p	8	breed	b	1	0	0	0	0	0	1	1	0
1	mat	11/05/14	18:46:29	wpw_pile	p	8	breed	b	0	0	0	0	0	0	1	1	0
0	mat	11/10/14	0:19:35	airport	g	9	breed	b	0	0	0	0	0	0	1	1	47.1
0	mat	11/10/14	0:30:49	trough1000	t	9	breed	b	0	0	0	0	0	0	1	1	9.5
1	mat	11/10/14	4:23:39	wpw_pile	p	9	breed	b	0	0	0	0	0	0	1	1	0
0	mat	11/10/14	13:57:48	trough1000	t	9	breed	b	1	0	0	0	0	0	1	1	9.5
1	mat	11/10/14	17:36:01	select	g	9	breed	b	1	0	0	0	0	0	1	1	4.2
0	mat	11/10/14	20:44:40	boundary_pile	p	9	breed	b	0	0	0	0	0	0	1	1	0
0	mat	11/11/14	0:20:05	boundary_pile	p	9	breed	b	0	0	1	0	0	0	1	2	0
0	mat	11/11/14	0:29:48	boundary_pile	p	9	breed	b	0	0	0	0	0	0	1	1	0
0	mat	11/11/14	17:10:13	trough1000	t	9	breed	b	1	0	0	0	0	0	1	1	9.5
0	mat	11/11/14	22:19:43	boundary_pile	p	9	breed	b	0	0	0	0	0	0	1	1	0
0	mat	11/12/14	0:11:15	hayfield_pile	p	9	breed	b	0	0	0	0	0	0	1	1	0
0	mat	11/12/14	5:20:27	hayfield_pile	p	9	breed	b	0	0	0	0	0	0	1	1	0
0	mat	11/12/14	17:51:42	wpw_pile	p	9	breed	b	1	0	0	0	0	0	1	1	0
0	mat	11/12/14	20:30:18	trough4	t	9	breed	b	0	0	0	0	0	0	1	1	6.2
0	mat	11/12/14	23:54:16	hayfield_pile	p	9	breed	b	0	0	0	0	0	0	1	1	0
0	mat	11/17/14	0:45:32	trough2	t	10	breed	b	0	0	0	0	0	0	1	1	0
1	mat	11/17/14	1:14:12	wpw_pile	p	10	breed	b	0	0	0	0	0	0	1	1	0
0	mat	11/17/14	1:54:21	wpw_pile	p	10	breed	b	0	0	0	0	0	0	1	1	0
0	mat	11/17/14	2:07:22	trough4	t	10	breed	b	0	0	0	0	0	0	1	1	6.2
1	mat	11/17/14	3:16:46	trough4	t	10	breed	b	0	0	0	0	0	0	1	1	6.2
1	mat	11/17/14	4:09:53	boundary_pile	p	10	breed	b	0	0	0	0	0	0	1	1	0
0	mat	11/17/14	10:53:41	wpw_pile	p	10	breed	b	1	0	0	0	0	0	1	1	0
0	mat	11/17/14	13:30:52	boundary_pile	p	10	breed	b	1	0	0	0	0	0	1	1	0
0	mat	11/17/14	14:33:49	trough4	t	10	breed	b	1	0	0	0	0	0	1	1	6.2
0	mat	11/17/14	15:35:24	trough4	t	10	breed	b	1	0	0	0	0	0	1	1	6.2
0	mat	11/17/14	15:36:35	trough1000	t	10	breed	b	1	0	0	0	0	0	1	1	9.5
0	mat	11/17/14	15:42:17	trough4	t	10	breed	b	1	0	0	0	0	0	1	1	6.2
0	mat	11/17/14	16:08:01	wpw_pile	p	10	breed	b	1	0	0	0	0	0	1	1	0
1	mat	11/17/14	16:17:25	hayfield_pile	p	10	breed	b	1	0	0	0	0	0	1	1	0
0	mat	11/17/14	17:25:58	trough2	t	10	breed	b	1	0	0	0	0	0	1	1	0
0	mat	11/17/14	18:00:29	boundary_pile	p	10	breed	b	1	0	0	0	0	0	1	1	0
0	mat	11/17/14	18:05:36	boundary_pile	p	10	breed	b	1	0	0	0	0	0	1	1	0
0	mat	11/17/14	21:17:42	trough4	t	10	breed	b	0	0	0	0	0	0	1	1	6.2
1	mat	11/17/14	23:13:25	1K_gravity	g	10	breed	b	0	0	0	0	0	0	1	1	0
0	mat	11/17/14	23:48:50	trough4	t	10	breed	b	0	0	0	0	0	0	1	1	6.2
0	mat	11/17/14	23:55:43	trough4	t	10	breed	b	0	0	0	0	0	0	1	1	6.2
0	mat	11/18/14	1:03:46	trough4	t	10	breed	b	0	0	0	0	0	0	1	1	6.2
0	mat	11/18/14	1:13:44	trough4	t	10	breed	b	0	0	0	0	0	0	1	1	6.2
0	mat	11/18/14	3:01:37	trough2	t	10	breed	b	0	0	0	0	0	0	1	1	0
0	mat	11/18/14	3:13:26	wpw_pile	p	10	breed	b	0	0	0	0	0	0	1	1	0
0	mat	11/18/14	3:38:59	wpw_pile	p	10	breed	b	0	0	0	0	0	0	1	1	0
0	mat	11/18/14	3:44:55	wpw_pile	p	10	breed	b	0	0	0	0	0	0	1	1	0
0	mat	11/18/14	7:43:10	airport	g	10	breed	b	1	0	0	0	0	0	1	1	47.1
0	mat	11/18/14	7:47:09	boundary_pile	p	10	breed	b	1	0	0	0	0	0	1	1	0
0	mat	11/18/14	8:49:25	boundary_pile	p	10	breed	b	1	0	0	0	0	0	1	1	0
0	mat	11/18/14	8:54:27	boundary_pile	p	10	breed	b	1	0	0	0	0	0	1	1	0
1	mat	11/18/14	10:33:10	wpw_pile	p	10	breed	b	1	0	0	0	0	0	1	1	0
0	mat	11/18/14	10:39:44	trough4	t	10	breed	b	1	0	0	0	0	0	1	1	6.2
0	mat	11/18/14	10:42:28	hayfield_pile	p	10	breed	b	1	0	0	0	0	0	1	1	0
0	mat	11/18/14	10:47:32	hayfield_pile	p	10	breed	b	1	0	0	0	0	0	1	1	0
0	mat	11/18/14	10:53:46	hayfield_pile	p	10	breed	b	1	0	0	0	0	0	1	1	0
0	mat	11/18/14	16:04:03	boundary_pile	p	10	breed	b	1	0	0	0	0	0	1	1	0
0	mat	11/18/14	17:05:54	boundary_pile	p	10	breed	b	1	0	0	0	0	0	1	1	0
0	mat	11/18/14	17:44:39	trough4	t	10	breed	b	1	0	0	0	0	0	1	1	6.2
0	mat	11/18/14	18:11:44	wpw_pile	p	10	breed	b	0	0	0	0	0	0	1	1	0
1	mat	11/18/14	18:18:32	wpw_pile	p	10	breed	b	0	0	0	0	0	0	1	1	0
1	mat	11/18/14	22:14:49	boundary_pile	p	10	breed	b	0	0	0	0	0	0	1	1	0
0	mat	11/19/14	3:13:10	trough1600	t	10	breed	b	0	0	0	0	0	0	1	1	0
0	mat	11/19/14	3:16:03	boundary_pile	p	10	breed	b	0	0	0	0	0	0	1	1	0
1	mat	11/19/14	3:21:20	boundary_pile	p	10	breed	b	0	0	0	0	0	0	1	1	0
1	mat	11/19/14	7:18:04	hayfield_pile	p	10	breed	b	1	0	0	0	0	0	1	1	0
0	mat	11/19/14	7:47:02	trough2	t	10	breed	b	1	0	0	0	0	0	1	1	0
0	mat	11/19/14	8:31:27	trough1600	t	10	breed	b	1	0	0	0	0	0	1	1	0
0	mat	11/19/14	10:31:36	trough4	t	10	breed	b	1	0	0	0	0	0	1	1	6.2
0	mat	11/19/14	10:45:30	trough4	t	10	breed	b	1	0	0	0	0	0	1	1	6.2
0	mat	11/19/14	12:41:59	boundary_pile	p	10	breed	b	1	0	0	0	0	0	1	1	0
1	mat	11/19/14	14:27:18	boundary_pile	p	10	breed	b	1	0	0	0	0	0	1	1	0
1	mat	11/19/14	17:52:29	trough4	t	10	breed	b	1	0	0	0	0	0	1	1	6.2
0	mat	11/19/14	18:18:51	trough1	t	10	breed	b	0	0	0	0	0	0	1	1	5.9
0	mat	11/19/14	18:24:35	trough1	t	10	breed	b	0	0	0	0	0	0	1	1	5.9
0	mat	11/19/14	18:35:06	trough2	t	10	breed	b	0	0	0	0	0	0	1	1	0
0	mat	11/19/14	22:27:19	trough1600	t	10	breed	b	0	0	0	0	0	0	1	1	0
1	mat	11/19/14	22:29:19	wpw_pile	p	10	breed	b	0	0	0	0	0	0	1	1	0
1	mat	11/19/14	22:32:21	trough1600	t	10	breed	b	0	0	0	0	0	0	1	1	0
0	mat	11/24/14	1:11:06	trough1600	t	11	breed	b	0	0	0	0	0	0	1	1	0
0	mat	11/24/14	1:16:16	trough1600	t	11	breed	b	0	0	0	0	0	0	1	1	0
1	mat	11/24/14	1:23:56	trough1600	t	11	breed	b	0	0	0	0	0	0	1	1	0
0	mat	11/24/14	7:26:13	boundary_pile	p	11	breed	b	1	0	0	0	0	0	1	1	0
0	mat	11/24/14	16:04:59	boundary_pile	p	11	breed	b	1	0	0	0	0	0	1	1	0
0	mat	11/24/14	18:10:35	airport	g	11	breed	b	0	0	0	0	0	0	1	1	47.1
1	mat	11/24/14	18:56:55	hayfield_pile	p	11	breed	b	0	0	0	0	0	0	1	1	0
0	mat	11/24/14	19:05:59	hayfield_pile	p	11	breed	b	0	0	0	0	0	0	1	1	0
0	mat	11/24/14	22:18:37	trough4	t	11	breed	b	0	0	0	0	0	0	1	1	6.2
0	mat	11/24/14	22:25:28	trough4	t	11	breed	b	0	0	0	0	0	0	1	1	6.2
0	mat	11/25/14	1:41:51	trough1600	t	11	breed	b	0	0	0	0	0	0	1	1	0
0	mat	11/25/14	1:47:42	trough1600	t	11	breed	b	0	0	0	0	0	0	1	1	0
0	mat	11/25/14	1:52:48	trough1600	t	11	breed	b	0	0	0	0	0	0	1	1	0
1	mat	11/25/14	1:58:15	trough1600	t	11	breed	b	0	0	0	0	0	0	1	1	0
0	mat	11/25/14	2:18:36	boundary_pile	p	11	breed	b	0	0	0	0	0	0	1	1	0
0	mat	11/25/14	2:35:27	wpw_pile	p	11	breed	b	0	0	0	0	0	0	1	1	0
1	mat	11/25/14	3:15:26	1K_gravity	g	11	breed	b	0	0	0	0	0	0	1	1	0
1	mat	11/25/14	3:21:20	1K_gravity	g	11	breed	b	0	0	0	0	0	0	1	1	0
0	mat	11/25/14	3:28:17	trough3.2	t	11	breed	b	0	0	0	0	0	0	1	1	0
0	mat	11/25/14	3:35:19	trough3.2	t	11	breed	b	0	0	0	0	0	0	1	1	0
0	mat	11/25/14	4:50:08	boundary_pile	p	11	breed	b	0	0	0	0	0	0	1	1	0
1	mat	11/25/14	17:59:15	hayfield_pile	p	11	breed	b	1	0	0	0	0	0	1	1	0
1	mat	11/25/14	18:04:22	hayfield_pile	p	11	breed	b	0	0	0	0	0	0	1	1	0
0	mat	11/25/14	19:35:28	trough1600	t	11	breed	b	0	0	0	0	0	0	1	1	0
0	mat	11/25/14	19:46:39	trough3.2	t	11	breed	b	0	0	0	0	0	0	1	1	0
0	mat	11/25/14	19:48:26	trough1600	t	11	breed	b	0	0	0	0	0	0	1	1	0
0	mat	11/25/14	20:26:50	hayfield_pile	p	11	breed	b	0	0	0	0	0	0	1	1	0
0	mat	11/25/14	21:19:08	trough4	t	11	breed	b	0	0	0	0	0	0	1	1	6.2
0	mat	11/26/14	0:43:19	trough4	t	11	breed	b	0	0	0	0	0	0	1	1	6.2
0	mat	11/26/14	0:48:23	trough4	t	11	breed	b	0	0	0	0	0	0	1	1	6.2
0	mat	11/26/14	2:12:08	trough2	t	11	breed	b	0	0	0	0	0	0	1	1	0
1	mat	11/26/14	2:33:57	boundary_pile	p	11	breed	b	0	0	0	0	0	0	1	1	0
0	mat	11/26/14	2:36:03	trough1000	t	11	breed	b	0	0	0	0	0	0	1	1	9.5
1	mat	11/26/14	2:39:22	boundary_pile	p	11	breed	b	0	0	0	0	0	0	1	1	0
0	mat	11/26/14	3:56:40	trough2	t	11	breed	b	0	0	0	0	0	0	1	1	0
0	mat	11/26/14	5:09:46	1K_gravity	g	11	breed	b	0	0	0	0	0	0	1	1	0
0	mat	11/26/14	5:19:24	1K_gravity	g	11	breed	b	0	0	0	0	0	0	1	1	0
0	mat	11/26/14	5:19:44	trough4	t	11	breed	b	0	0	0	0	0	0	1	1	6.2
0	mat	11/26/14	5:27:48	trough4	t	11	breed	b	0	0	0	0	0	0	1	1	6.2
0	mat	11/26/14	5:34:27	trough4	t	11	breed	b	0	0	0	0	0	0	1	1	6.2
0	mat	11/26/14	6:33:28	wpw_pile	p	11	breed	b	0	0	0	0	0	0	1	1	0
0	mat	11/26/14	7:05:50	wpw_pile	p	11	breed	b	1	0	0	0	0	0	1	1	0
0	mat	11/26/14	17:10:40	boundary_pile	p	11	breed	b	1	0	0	0	0	0	1	1	0
0	mat	11/26/14	17:18:59	boundary_pile	p	11	breed	b	1	0	0	0	0	0	1	1	0
0	mat	11/26/14	17:23:05	wpw_pile	p	11	breed	b	1	1	0	0	0	0	1	2	0
0	mat	11/26/14	17:26:52	trough2	t	11	breed	b	1	0	0	0	0	0	1	1	0
0	mat	11/26/14	19:42:33	trough1600	t	11	breed	b	0	0	0	0	0	0	1	1	0
0	mat	11/26/14	19:47:36	trough1600	t	11	breed	b	0	0	0	0	0	0	1	1	0
0	mat	11/26/14	19:52:41	trough1600	t	11	breed	b	0	0	0	0	0	0	1	1	0
0	mat	11/26/14	23:03:47	select	g	11	breed	b	0	0	0	0	0	0	1	1	4.2
0	mat	11/26/14	23:08:53	select	g	11	breed	b	0	0	0	0	0	0	1	1	4.2
0	mat	12/01/14	0:05:23	wpw_pile	p	12	post	b	0	0	1	0	0	0	1	2	0
0	mat	12/01/14	1:09:10	trough2	t	12	post	b	0	0	0	0	0	0	1	1	0
1	mat	12/01/14	1:19:12	trough2	t	12	post	b	0	0	0	0	1	1	1	2	0
1	mat	12/01/14	1:24:48	trough2	t	12	post	b	0	0	0	0	1	1	1	2	0
0	mat	12/01/14	2:53:48	wpw_pile	p	12	post	b	0	0	0	0	0	0	1	1	0
0	mat	12/01/14	3:42:42	boundary_pile	p	12	post	b	0	0	0	0	0	0	1	1	0
0	mat	12/01/14	3:48:13	boundary_pile	p	12	post	b	0	0	0	0	0	0	1	1	0
0	mat	12/01/14	3:54:32	boundary_pile	p	12	post	b	0	0	0	0	0	0	1	1	0
0	mat	12/01/14	5:28:24	1K_gravity	g	12	post	b	0	0	0	0	0	0	1	1	0
0	mat	12/01/14	5:33:39	1K_gravity	g	12	post	b	0	0	0	0	0	0	1	1	0
0	mat	12/01/14	5:38:43	1K_gravity	g	12	post	b	0	0	0	0	0	0	1	1	0
0	mat	12/01/14	5:40:53	hayfield_pile	p	12	post	b	0	0	0	0	0	0	1	1	0
0	mat	12/01/14	6:44:48	trough3.2	t	12	post	b	0	0	0	0	0	0	1	1	0
0	mat	12/01/14	7:21:24	wpw_pile	p	12	post	b	1	1	0	0	0	0	1	2	0
0	mat	12/01/14	7:30:25	trough1000	t	12	post	b	1	0	0	0	0	0	1	1	9.5
0	mat	12/01/14	7:35:35	trough1000	t	12	post	b	1	0	0	0	0	0	1	1	9.5
0	mat	12/01/14	7:37:32	boundary_pile	p	12	post	b	1	0	0	0	0	0	1	1	0
1	mat	12/01/14	7:42:44	boundary_pile	p	12	post	b	1	0	0	0	0	0	1	1	0
1	mat	12/01/14	7:47:30	trough4	t	12	post	b	1	0	0	0	0	0	1	1	6.2
0	mat	12/01/14	17:19:48	1K_gravity	g	12	post	b	1	0	0	0	0	0	1	1	0
0	mat	12/01/14	17:48:09	wpw_pile	p	12	post	b	1	0	0	0	0	0	1	1	0
0	mat	12/01/14	17:56:09	wpw_pile	p	12	post	b	1	0	0	0	0	0	1	1	0
0	mat	12/01/14	18:00:18	select	g	12	post	b	1	0	0	0	0	0	1	1	4.2
0	mat	12/01/14	18:01:43	wpw_pile	p	12	post	b	1	1	0	0	0	0	1	2	0
0	mat	12/01/14	18:05:58	select	g	12	post	b	0	0	0	0	0	0	1	1	4.2
0	mat	12/01/14	18:20:11	boundary_pile	p	12	post	b	0	0	0	0	0	0	1	1	0
1	mat	12/01/14	18:25:11	boundary_pile	p	12	post	b	0	0	0	0	0	0	1	1	0
0	mat	12/01/14	18:30:15	boundary_pile	p	12	post	b	0	0	0	0	0	0	1	1	0
0	mat	12/01/14	18:41:50	boundary_pile	p	12	post	b	0	0	0	0	0	0	1	1	0
1	mat	12/01/14	18:46:56	boundary_pile	p	12	post	b	0	0	0	0	0	0	1	1	0
0	mat	12/01/14	18:51:58	boundary_pile	p	12	post	b	0	0	0	0	0	0	1	1	0
0	mat	12/02/14	0:10:18	trough4	t	12	post	b	0	0	0	0	0	0	1	1	6.2
0	mat	12/02/14	0:28:52	trough4	t	12	post	b	0	0	0	0	0	0	1	1	6.2
0	mat	12/02/14	0:50:31	select	g	12	post	b	0	0	0	0	0	0	1	1	4.2
0	mat	12/02/14	0:55:51	select	g	12	post	b	0	0	0	0	0	0	1	1	4.2
0	mat	12/02/14	2:45:46	trough4	t	12	post	b	0	0	0	0	0	0	1	1	6.2
0	mat	12/02/14	2:58:58	airport	g	12	post	b	0	0	0	0	0	0	1	1	47.1
0	mat	12/02/14	3:04:08	airport	g	12	post	b	0	0	0	0	0	0	1	1	47.1
0	mat	12/02/14	4:23:20	hayfield_pile	p	12	post	b	0	0	0	0	0	0	1	1	0
0	mat	12/02/14	4:28:44	hayfield_pile	p	12	post	b	0	0	0	0	0	0	1	1	0
0	mat	12/02/14	5:14:06	trough3.2	t	12	post	b	0	0	0	0	0	0	1	1	0
0	mat	12/02/14	5:17:04	trough2	t	12	post	b	0	0	0	0	0	0	1	1	0
0	mat	12/02/14	5:23:06	trough2	t	12	post	b	0	0	0	0	0	0	1	1	0
0	mat	12/02/14	5:27:33	trough3.2	t	12	post	b	0	0	0	0	0	0	1	1	0
0	mat	12/02/14	6:26:08	wpw_pile	p	12	post	b	0	0	0	0	0	0	1	1	0
1	mat	12/02/14	6:34:02	wpw_pile	p	12	post	b	0	0	0	0	0	0	1	1	0
0	mat	12/02/14	6:38:36	trough4	t	12	post	b	0	0	0	0	0	0	1	1	6.2
0	mat	12/02/14	6:59:06	trough1	t	12	post	b	1	0	0	0	0	0	1	1	5.9
1	mat	12/02/14	7:04:25	trough1	t	12	post	b	1	0	0	0	0	0	1	2	5.9
0	mat	12/02/14	7:04:25	trough1	t	12	post	b	1	0	0	0	0	0	1	2	5.9
1	mat	12/02/14	7:11:09	trough1	t	12	post	b	1	0	0	0	0	0	1	1	5.9
0	mat	12/02/14	7:39:48	boundary_pile	p	12	post	b	1	0	0	0	0	0	1	1	0
1	mat	12/02/14	7:44:56	boundary_pile	p	12	post	b	1	0	0	0	0	0	1	1	0
1	mat	12/02/14	7:50:32	boundary_pile	p	12	post	b	1	0	0	0	0	0	1	1	0
0	mat	12/02/14	8:36:02	boundary_pile	p	12	post	b	1	0	0	0	0	0	1	1	0
0	mat	12/02/14	8:41:22	boundary_pile	p	12	post	b	1	0	0	0	0	0	1	1	0
0	mat	12/02/14	8:46:50	boundary_pile	p	12	post	b	1	0	0	0	0	0	1	1	0
0	mat	12/02/14	17:15:51	trough2	t	12	post	b	1	0	0	0	0	0	1	1	0
0	mat	12/02/14	17:27:21	trough2	t	12	post	b	1	0	0	0	0	0	1	1	0
0	mat	12/02/14	17:53:37	select	g	12	post	b	1	0	0	0	0	0	1	1	4.2
0	mat	12/02/14	18:01:41	select	g	12	post	b	1	0	0	0	0	0	1	1	4.2
0	mat	12/02/14	19:14:54	boundary_pile	p	12	post	b	0	0	0	0	0	0	1	1	0
0	mat	12/02/14	19:24:08	boundary_pile	p	12	post	b	0	0	0	0	1	1	1	2	0
0	mat	12/02/14	20:56:12	boundary_pile	p	12	post	b	0	0	0	0	0	0	1	1	0
0	mat	12/02/14	21:01:21	boundary_pile	p	12	post	b	0	0	0	0	0	0	1	1	0
0	mat	12/02/14	21:06:44	boundary_pile	p	12	post	b	0	0	0	0	0	0	1	1	0
0	mat	12/02/14	22:34:28	wpw_pile	p	12	post	b	0	0	0	0	0	0	1	1	0
0	mat	12/02/14	23:57:59	trough3.2	t	12	post	b	0	0	0	0	0	0	1	1	0
0	mat	12/03/14	0:13:32	trough3.2	t	12	post	b	0	0	0	0	0	0	1	1	0
0	mat	12/03/14	0:25:29	hayfield_pile	p	12	post	b	0	0	0	0	0	0	1	1	0
0	mat	12/03/14	1:17:54	wpw_pile	p	12	post	b	0	0	0	0	0	0	1	1	0
0	mat	12/03/14	1:23:52	wpw_pile	p	12	post	b	0	0	0	0	0	0	1	1	0
0	mat	12/03/14	2:04:03	1K_gravity	g	12	post	b	0	0	0	0	0	0	1	1	0
0	mat	12/03/14	2:46:43	select	g	12	post	b	0	0	0	0	0	0	1	1	4.2
1	mat	12/03/14	2:52:36	select	g	12	post	b	0	0	0	0	0	0	1	1	4.2
0	mat	12/03/14	4:08:55	trough1600	t	12	post	b	0	0	0	0	0	0	1	1	0
0	mat	12/03/14	4:22:02	wpw_pile	p	12	post	b	0	0	0	0	0	0	1	1	0
0	mat	12/03/14	4:31:08	trough3.2	t	12	post	b	0	0	0	0	0	0	1	1	0
0	mat	12/03/14	4:31:22	wpw_pile	p	12	post	b	0	0	0	0	1	1	1	2	0
0	mat	12/03/14	4:40:26	wpw_pile	p	12	post	b	0	0	0	0	0	0	1	1	0
0	mat	12/03/14	4:45:28	trough3.2	t	12	post	b	0	0	0	0	0	0	1	1	0
0	mat	12/03/14	6:11:01	boundary_pile	p	12	post	b	0	1	0	0	0	0	1	2	0
0	mat	12/03/14	6:57:28	boundary_pile	p	12	post	b	1	0	0	0	0	0	1	1	0
1	mat	12/03/14	7:02:28	boundary_pile	p	12	post	b	1	0	0	0	0	0	1	1	0
1	mat	12/03/14	7:08:45	boundary_pile	p	12	post	b	1	0	0	0	0	0	1	1	0
0	mat	12/03/14	18:55:10	trough2	t	12	post	b	0	0	0	0	0	0	1	1	0
0	mat	12/03/14	19:01:53	trough2	t	12	post	b	0	0	0	0	0	0	1	1	0
0	mat	12/03/14	22:48:52	airport	g	12	post	b	0	0	0	0	0	0	1	1	47.1
0	mat	12/03/14	22:54:29	airport	g	12	post	b	0	0	0	0	0	0	1	1	47.1
0	mat	12/03/14	23:07:58	wpw_pile	p	12	post	b	0	0	0	0	0	0	1	1	0
0	mat	12/03/14	23:39:11	airport	g	12	post	b	0	0	0	0	0	0	1	1	47.1
1	mat	12/03/14	23:43:43	trough4	t	12	post	b	0	0	0	0	0	0	1	1	6.2
0	mat	12/08/14	0:02:47	hayfield_pile	p	13	post	b	0	0	0	0	0	0	1	1	0
0	mat	12/08/14	2:24:27	trough4	t	13	post	b	0	0	0	0	0	0	1	2	6.2
0	mat	12/08/14	2:24:27	trough4	t	13	post	b	0	0	0	0	0	0	1	2	6.2
0	mat	12/08/14	2:30:25	trough4	t	13	post	b	0	0	0	0	0	0	1	2	6.2
0	mat	12/08/14	2:30:25	trough4	t	13	post	b	0	0	0	0	0	0	1	2	6.2
0	mat	12/08/14	2:47:02	trough2	t	13	post	b	0	0	0	0	1	1	1	2	0
1	mat	12/08/14	3:00:17	trough2	t	13	post	b	0	0	0	0	1	1	1	2	0
1	mat	12/08/14	5:14:50	trough1600	t	13	post	b	0	0	0	0	0	0	1	1	0
0	mat	12/08/14	5:55:30	select	g	13	post	b	0	0	0	0	0	0	1	1	4.2
0	mat	12/08/14	6:19:42	airport	g	13	post	b	0	0	0	0	0	0	1	1	47.1
0	mat	12/08/14	7:45:53	trough2	t	13	post	b	1	0	0	0	0	0	1	1	0
0	mat	12/08/14	8:21:23	trough2	t	13	post	b	1	0	0	0	0	0	1	1	0
0	mat	12/08/14	14:20:17	hootwest	g	13	post	b	1	0	0	0	0	0	1	1	29.5
0	mat	12/08/14	15:59:50	1K_gravity	g	13	post	b	1	0	0	0	0	0	1	1	0
0	mat	12/08/14	16:15:42	1K_gravity	g	13	post	b	1	0	0	0	0	0	1	1	0
0	mat	12/08/14	17:11:37	trough2	t	13	post	b	1	0	0	0	0	0	1	1	0
0	mat	12/08/14	17:22:28	trough2	t	13	post	b	1	0	0	0	0	0	1	1	0
0	mat	12/08/14	17:49:46	select	g	13	post	b	1	0	0	0	0	0	1	1	4.2
0	mat	12/08/14	17:55:23	select	g	13	post	b	1	0	0	0	0	0	1	1	4.2
0	mat	12/08/14	17:59:16	airport	g	13	post	b	1	0	0	0	0	0	1	1	47.1
0	mat	12/08/14	18:06:24	airport	g	13	post	b	0	0	0	0	0	0	1	1	47.1
0	mat	12/08/14	18:17:08	trough2	t	13	post	b	0	0	0	0	0	0	1	1	0
0	mat	12/08/14	18:47:07	hayfield_pile	p	13	post	b	0	0	0	0	0	0	1	1	0
0	mat	12/08/14	19:21:04	boundary_pile	p	13	post	b	0	0	0	0	0	0	1	1	0
0	mat	12/08/14	19:26:20	boundary_pile	p	13	post	b	0	0	0	0	0	0	1	1	0
0	mat	12/08/14	19:31:32	boundary_pile	p	13	post	b	0	0	0	0	0	0	1	1	0
0	mat	12/08/14	19:38:42	boundary_pile	p	13	post	b	0	0	0	0	0	0	1	1	0
0	mat	12/09/14	2:36:06	trough1	t	13	post	b	0	0	0	0	1	1	1	2	5.9
0	mat	12/09/14	4:25:32	trough1600	t	13	post	b	0	0	0	0	0	0	1	1	0
0	mat	12/09/14	4:30:32	trough1600	t	13	post	b	0	0	0	0	0	0	1	1	0
0	mat	12/09/14	5:26:50	trough4	t	13	post	b	0	0	0	0	0	0	1	1	6.2
0	mat	12/09/14	5:44:04	trough4	t	13	post	b	0	0	0	0	0	0	1	1	6.2
1	mat	12/09/14	5:47:56	1K_gravity	g	13	post	b	0	0	0	1	0	1	1	2	0
1	mat	12/09/14	5:48:08	hayfield_pile	p	13	post	b	0	0	0	0	0	0	1	1	0
0	mat	12/09/14	9:06:35	trough1600	t	13	post	b	1	0	0	0	0	0	1	1	0
0	mat	12/09/14	9:11:44	trough1600	t	13	post	b	1	0	0	0	0	0	1	2	0
0	mat	12/09/14	9:11:44	trough1600	t	13	post	b	1	0	0	0	0	0	1	2	0
1	mat	12/09/14	9:17:05	trough1600	t	13	post	b	1	0	0	0	0	0	1	2	0
0	mat	12/09/14	9:17:05	trough1600	t	13	post	b	1	0	0	0	0	0	1	2	0
0	mat	12/09/14	9:22:18	trough1600	t	13	post	b	1	0	0	0	0	0	1	1	0
1	mat	12/09/14	17:49:08	trough1600	t	13	post	b	1	1	0	0	0	0	1	2	0
0	mat	12/09/14	17:54:59	boundary_pile	p	13	post	b	1	0	0	0	0	0	1	1	0
0	mat	12/09/14	17:55:03	trough1600	t	13	post	b	1	0	0	0	0	0	1	1	0
0	mat	12/09/14	17:56:09	trough4	t	13	post	b	1	0	0	0	0	0	1	1	6.2
0	mat	12/09/14	18:00:04	trough1600	t	13	post	b	1	0	0	0	0	0	1	1	0
0	mat	12/09/14	18:14:38	trough4	t	13	post	b	0	0	0	0	0	0	1	1	6.2
0	mat	12/09/14	20:10:12	trough2	t	13	post	b	0	0	0	0	0	0	1	1	0
0	mat	12/09/14	20:22:32	trough2	t	13	post	b	0	0	0	0	0	0	1	1	0
0	mat	12/09/14	21:59:25	airport	g	13	post	b	0	0	0	0	0	0	1	1	47.1
1	mat	12/09/14	23:41:24	hayfield_pile	p	13	post	b	0	0	0	0	0	0	1	1	0
0	mat	12/09/14	23:46:37	hayfield_pile	p	13	post	b	0	0	0	0	0	0	1	1	0
1	mat	12/09/14	23:52:38	hayfield_pile	p	13	post	b	0	0	0	0	0	0	1	1	0
0	mat	12/10/14	2:26:24	trough1600	t	13	post	b	0	0	0	0	0	0	1	1	0
0	mat	12/10/14	2:31:48	trough1600	t	13	post	b	0	0	0	0	0	0	1	1	0
1	mat	12/10/14	2:37:09	trough1600	t	13	post	b	0	0	0	0	0	0	1	1	0
1	mat	12/10/14	2:42:11	trough1600	t	13	post	b	0	0	0	0	0	0	1	1	0
0	mat	12/10/14	2:47:22	trough1600	t	13	post	b	0	0	0	0	0	0	1	1	0
0	mat	12/10/14	3:19:17	trough1	t	13	post	b	0	0	0	0	0	0	1	1	5.9
0	mat	12/10/14	5:04:16	hayfield_pile	p	13	post	b	0	0	0	0	0	0	1	1	0
1	mat	12/10/14	6:09:10	hayfield_pile	p	13	post	b	0	0	0	0	0	0	1	1	0
0	mat	12/10/14	6:25:28	boundary_pile	p	13	post	b	0	0	0	0	0	0	1	1	0
0	mat	12/10/14	6:40:20	trough4	t	13	post	b	0	0	0	0	0	0	1	1	6.2
1	mat	12/10/14	6:48:28	trough4	t	13	post	b	0	0	0	1	0	1	1	2	6.2
0	mat	12/10/14	6:54:53	trough4	t	13	post	b	0	0	0	1	0	1	1	2	6.2
0	mat	12/10/14	7:21:05	trough1	t	13	post	b	1	0	0	0	1	1	1	2	5.9
0	mat	12/10/14	7:28:32	trough1	t	13	post	b	1	0	0	0	0	0	1	1	5.9
0	mat	12/10/14	8:03:23	trough1600	t	13	post	b	1	0	0	0	0	0	1	1	0
1	mat	12/10/14	8:08:34	trough1600	t	13	post	b	1	0	0	0	0	0	1	1	0
0	mat	12/10/14	9:46:07	boundary_pile	p	13	post	b	1	0	0	0	0	0	1	1	0
1	mat	12/10/14	9:47:36	trough1000	t	13	post	b	1	0	0	0	0	0	1	1	9.5
0	mat	12/10/14	16:06:02	trough4	t	13	post	b	1	0	0	0	0	0	1	1	6.2
0	mat	12/10/14	16:33:26	trough4	t	13	post	b	1	0	0	0	0	0	1	1	6.2
0	mat	12/10/14	17:42:49	skymeadow	g	13	post	b	1	0	0	0	0	0	1	1	32.1
0	mat	12/10/14	17:54:21	trough1000	t	13	post	b	1	0	0	0	0	0	1	1	9.5
0	mat	12/10/14	17:59:41	trough1000	t	13	post	b	1	0	0	0	0	0	1	1	9.5
0	mat	12/10/14	18:22:47	airport	g	13	post	b	0	0	0	1	0	1	1	2	47.1
0	mat	12/10/14	18:27:52	airport	g	13	post	b	0	0	0	0	0	0	1	1	47.1
0	mat	12/10/14	18:33:24	airport	g	13	post	b	0	0	0	0	0	0	1	1	47.1
0	mat	12/10/14	18:35:40	trough1600	t	13	post	b	0	0	0	0	0	0	1	1	0
1	mat	12/10/14	18:41:46	trough1600	t	13	post	b	0	0	0	0	0	0	1	1	0
0	mat	12/10/14	19:42:12	skymeadow	g	13	post	b	0	0	0	0	0	0	1	1	32.1
0	mat	12/10/14	22:40:39	skymeadow	g	13	post	b	0	0	0	0	0	0	1	1	32.1
0	mat	12/10/14	22:59:32	trough1000	t	13	post	b	0	0	0	0	0	0	1	1	9.5
0	mat	12/10/14	23:27:22	trough1000	t	13	post	b	0	0	0	0	0	0	1	1	9.5
0	mat	12/15/14	0:50:44	trough1	t	14	post	b	0	0	0	0	0	0	1	1	5.9
1	mat	12/15/14	0:56:10	trough1	t	14	post	b	0	0	0	0	0	0	1	1	5.9
0	mat	12/15/14	1:10:08	trough1	t	14	post	b	0	0	0	0	0	0	1	1	5.9
0	mat	12/15/14	1:20:12	trough1	t	14	post	b	0	0	0	1	0	1	1	2	5.9
0	mat	12/15/14	4:23:43	airport	g	14	post	b	0	0	0	0	0	0	1	1	47.1
0	mat	12/15/14	4:37:49	trough1600	t	14	post	b	0	0	0	0	0	0	1	1	0
0	mat	12/15/14	4:42:54	trough1600	t	14	post	b	0	0	0	0	0	0	1	1	0
0	mat	12/15/14	4:49:44	trough1600	t	14	post	b	0	0	0	0	0	0	1	1	0
0	mat	12/15/14	5:02:17	trough1600	t	14	post	b	0	0	0	0	1	1	1	2	0
0	mat	12/15/14	5:07:41	trough1600	t	14	post	b	0	0	0	0	1	1	1	2	0
0	mat	12/15/14	5:20:37	trough1600	t	14	post	b	0	0	0	0	0	0	1	1	0
0	mat	12/15/14	6:23:22	skymeadow	g	14	post	b	0	0	0	0	0	0	1	1	32.1
0	mat	12/15/14	8:42:31	trough1000	t	14	post	b	1	0	0	0	0	0	1	1	9.5
0	mat	12/15/14	8:51:27	trough1000	t	14	post	b	1	0	0	0	0	0	1	1	9.5
0	mat	12/15/14	8:57:53	trough1000	t	14	post	b	1	0	0	0	0	0	1	1	9.5
0	mat	12/15/14	9:50:51	1K_gravity	g	14	post	b	1	0	0	0	0	0	1	1	0
0	mat	12/15/14	9:56:27	1K_gravity	g	14	post	b	1	0	0	0	0	0	1	1	0
0	mat	12/15/14	10:01:51	1K_gravity	g	14	post	b	1	0	0	0	0	0	1	1	0
0	mat	12/15/14	10:07:37	1K_gravity	g	14	post	b	1	0	0	1	0	1	1	2	0
0	mat	12/15/14	17:40:55	trough1000	t	14	post	b	1	0	0	0	0	0	1	1	9.5
1	mat	12/15/14	17:41:00	trough1600	t	14	post	b	1	1	0	0	0	0	1	2	0
0	mat	12/15/14	17:46:04	trough1600	t	14	post	b	1	0	0	0	0	0	1	1	0
0	mat	12/15/14	17:47:08	trough1000	t	14	post	b	1	0	0	0	0	0	1	1	9.5
0	mat	12/15/14	17:51:37	trough1600	t	14	post	b	1	0	0	0	0	0	1	1	0
0	mat	12/15/14	18:18:55	trough2	t	14	post	b	0	0	0	0	0	0	1	1	0
0	mat	12/15/14	18:24:48	trough2	t	14	post	b	0	0	0	0	0	0	1	1	0
0	mat	12/15/14	20:50:02	skymeadow	g	14	post	b	0	0	0	0	0	0	1	1	32.1
1	mat	12/15/14	21:00:19	skymeadow	g	14	post	b	0	0	0	0	0	0	1	2	32.1
0	mat	12/15/14	21:00:19	skymeadow	g	14	post	b	0	0	0	0	0	0	1	2	32.1
0	mat	12/15/14	22:26:17	airport	g	14	post	b	0	0	0	0	0	0	1	1	47.1
0	mat	12/15/14	22:32:51	airport	g	14	post	b	0	0	0	1	0	1	1	2	47.1
0	mat	12/15/14	22:52:41	airport	g	14	post	b	0	0	0	0	0	0	1	1	47.1
0	mat	12/16/14	0:04:50	trough1	t	14	post	b	0	0	0	0	0	0	1	1	5.9
0	mat	12/16/14	0:13:02	trough1	t	14	post	b	0	0	0	0	0	0	1	1	5.9
0	mat	12/16/14	0:17:59	select	g	14	post	b	0	0	0	0	0	0	1	1	4.2
0	mat	12/16/14	0:20:45	trough1	t	14	post	b	0	0	0	0	0	0	1	1	5.9
1	mat	12/16/14	0:23:37	select	g	14	post	b	0	0	0	0	0	0	1	1	4.2
0	mat	12/16/14	0:34:28	trough1	t	14	post	b	0	0	0	0	0	0	1	1	5.9
0	mat	12/16/14	2:13:47	trough2	t	14	post	b	0	0	0	0	0	0	1	1	0
0	mat	12/16/14	2:27:47	trough2	t	14	post	b	0	0	0	0	0	0	1	1	0
0	mat	12/16/14	2:31:02	trough1	t	14	post	b	0	0	0	0	0	0	1	1	5.9
0	mat	12/16/14	4:03:07	trough1	t	14	post	b	0	0	0	0	0	0	1	1	5.9
0	mat	12/16/14	5:35:50	trough2	t	14	post	b	0	0	0	0	0	0	1	1	0
0	mat	12/16/14	5:43:31	trough2	t	14	post	b	0	0	0	0	0	0	1	1	0
0	mat	12/16/14	8:14:19	1K_gravity	g	14	post	b	1	0	0	0	1	1	1	2	0
0	mat	12/16/14	8:20:32	1K_gravity	g	14	post	b	1	0	0	0	0	0	1	1	0
1	mat	12/16/14	17:17:49	trough2	t	14	post	b	1	0	0	0	1	1	1	2	0
0	mat	12/16/14	17:24:10	trough2	t	14	post	b	1	0	0	0	1	1	1	2	0
0	mat	12/16/14	17:25:50	skymeadow	g	14	post	b	1	0	0	0	0	0	1	1	32.1
0	mat	12/16/14	17:30:25	trough2	t	14	post	b	1	0	0	0	1	1	1	2	0
0	mat	12/16/14	18:02:55	select	g	14	post	b	1	0	0	0	1	1	1	2	4.2
1	mat	12/16/14	18:08:36	select	g	14	post	b	0	0	0	0	1	1	1	2	4.2
0	mat	12/16/14	18:59:25	trough1600	t	14	post	b	0	0	0	0	0	0	1	1	0
0	mat	12/16/14	19:05:05	trough1600	t	14	post	b	0	0	0	0	0	0	1	1	0
1	mat	12/16/14	19:10:08	trough1600	t	14	post	b	0	0	0	0	0	0	1	1	0
0	mat	12/16/14	19:15:51	trough1600	t	14	post	b	0	0	0	0	0	0	1	1	0
1	mat	12/16/14	20:49:18	skymeadow	g	14	post	b	0	0	0	0	0	0	1	1	32.1
0	mat	12/16/14	20:54:17	airport	g	14	post	b	0	0	0	0	0	0	1	1	47.1
0	mat	12/16/14	21:13:34	skymeadow	g	14	post	b	0	0	0	0	0	0	1	1	32.1
0	mat	12/16/14	21:18:51	skymeadow	g	14	post	b	0	0	0	0	0	0	1	1	32.1
0	mat	12/16/14	21:19:17	trough1	t	14	post	b	0	0	0	0	0	0	1	1	5.9
0	mat	12/16/14	21:27:47	trough1	t	14	post	b	0	0	0	0	0	0	1	1	5.9
0	mat	12/16/14	21:32:05	skymeadow	g	14	post	b	0	0	0	0	0	0	1	1	32.1
0	mat	12/16/14	22:16:51	trough2	t	14	post	b	0	0	0	0	0	0	1	1	0
0	mat	12/16/14	22:24:43	trough2	t	14	post	b	0	0	0	0	0	0	1	1	0
0	mat	12/16/14	22:34:54	trough2	t	14	post	b	0	0	0	0	0	0	1	1	0
0	mat	12/16/14	23:39:00	skymeadow	g	14	post	b	0	0	0	0	0	0	1	1	32.1
0	mat	12/17/14	0:01:23	airport	g	14	post	b	0	0	0	0	0	0	1	1	47.1
0	mat	12/17/14	0:37:34	airport	g	14	post	b	0	0	0	0	0	0	1	1	47.1
0	mat	12/17/14	0:43:04	airport	g	14	post	b	0	0	0	0	0	0	1	1	47.1
1	mat	12/17/14	2:15:51	trough1	t	14	post	b	0	0	0	0	0	0	1	2	5.9
0	mat	12/17/14	2:15:51	trough1	t	14	post	b	0	0	0	0	0	0	1	2	5.9
0	mat	12/17/14	2:23:07	trough1	t	14	post	b	0	0	0	0	0	0	1	1	5.9
0	mat	12/17/14	2:28:11	trough1	t	14	post	b	0	0	0	0	0	0	1	1	5.9
0	mat	12/17/14	5:14:36	trough4	t	14	post	b	0	0	0	0	1	1	1	2	6.2
0	mat	12/17/14	5:19:38	trough4	t	14	post	b	0	0	0	0	1	1	1	2	6.2
0	mat	12/17/14	5:36:54	trough4	t	14	post	b	0	0	0	0	0	0	1	1	6.2
0	mat	12/17/14	6:29:01	trough1	t	14	post	b	0	0	0	0	0	0	1	1	5.9
0	mat	12/17/14	6:34:03	trough1	t	14	post	b	0	0	0	0	0	0	1	1	5.9
0	mat	12/17/14	6:39:56	trough1	t	14	post	b	0	0	0	0	0	0	1	1	5.9
0	mat	12/17/14	6:50:39	trough1	t	14	post	b	0	0	0	0	0	0	1	1	5.9
0	mat	12/17/14	6:56:05	trough1	t	14	post	b	0	0	0	0	0	0	1	2	5.9
0	mat	12/17/14	6:56:05	trough1	t	14	post	b	0	0	0	0	0	0	1	2	5.9
0	mat	12/17/14	7:01:47	trough1	t	14	post	b	0	0	0	0	0	0	1	1	5.9
0	mat	12/17/14	7:02:14	skymeadow	g	14	post	b	0	0	0	0	0	0	1	1	32.1
0	mat	12/17/14	7:09:33	skymeadow	g	14	post	b	1	0	0	0	0	0	1	1	32.1
0	mat	12/17/14	7:14:50	skymeadow	g	14	post	b	1	0	0	0	0	0	1	2	32.1
0	mat	12/17/14	7:14:50	skymeadow	g	14	post	b	1	0	0	0	0	0	1	2	32.1
0	mat	12/17/14	7:20:30	skymeadow	g	14	post	b	1	0	0	0	0	0	1	1	32.1
0	mat	12/17/14	9:55:18	trough1600	t	14	post	b	1	0	0	0	0	0	1	1	0
0	mat	12/17/14	10:00:32	trough1600	t	14	post	b	1	0	0	0	0	0	1	1	0
0	mat	12/17/14	17:55:33	trough1600	t	14	post	b	1	0	0	0	0	0	1	1	0
0	mat	12/17/14	18:02:21	trough1600	t	14	post	b	1	0	0	0	0	0	1	1	0
0	mat	12/17/14	18:04:39	1K_gravity	g	14	post	b	1	0	0	0	0	0	1	1	0
0	mat	12/17/14	18:07:29	trough1600	t	14	post	b	0	1	0	0	0	0	1	2	0
0	mat	12/17/14	18:12:42	trough1600	t	14	post	b	0	0	0	0	0	0	1	1	0
0	mat	12/17/14	18:13:51	1K_gravity	g	14	post	b	0	0	0	0	0	0	1	1	0
0	mat	12/17/14	18:17:59	trough1600	t	14	post	b	0	0	0	0	0	0	1	1	0
0	mat	12/17/14	18:30:26	trough1	t	14	post	b	0	0	0	0	0	0	1	1	5.9
0	mat	12/17/14	18:35:44	trough1	t	14	post	b	0	0	0	0	0	0	1	2	5.9
0	mat	12/17/14	18:35:44	trough1	t	14	post	b	0	0	0	0	0	0	1	2	5.9
0	mat	12/17/14	18:40:54	trough1	t	14	post	b	0	0	0	0	0	0	1	2	5.9
0	mat	12/17/14	18:40:54	trough1	t	14	post	b	0	0	0	0	0	0	1	2	5.9
0	mat	12/17/14	18:46:23	trough1	t	14	post	b	0	0	0	0	0	0	1	1	5.9
0	mat	12/17/14	19:51:19	skymeadow	g	14	post	b	0	0	0	0	0	0	1	1	32.1
0	mat	12/17/14	20:05:52	skymeadow	g	14	post	b	0	0	0	0	0	0	1	1	32.1
0	mat	12/17/14	20:58:54	airport	g	14	post	b	0	0	0	0	0	0	1	1	47.1
0	mat	12/17/14	21:04:01	airport	g	14	post	b	0	0	0	0	0	0	1	1	47.1
0	mat	12/17/14	23:01:30	skymeadow	g	14	post	b	0	0	0	0	0	0	1	1	32.1
0	mat	12/17/14	23:44:52	trough1	t	14	post	b	0	0	0	0	0	0	1	1	5.9
0	mat	12/17/14	23:50:13	trough1	t	14	post	b	0	0	0	1	0	1	1	2	5.9
0	mat	12/17/14	23:55:52	trough1	t	14	post	b	0	0	0	0	0	0	1	1	5.9
0	mat	12/22/14	0:32:13	trough2	t	15	post	b	0	0	0	0	0	0	1	1	0
0	mat	12/22/14	0:37:18	trough2	t	15	post	b	0	0	0	0	0	0	1	1	0
1	mat	12/22/14	1:47:22	trough1000	t	15	post	b	0	1	0	0	0	0	1	2	9.5
0	mat	12/22/14	1:58:38	hayfield_pile	p	15	post	b	0	0	0	0	0	0	1	1	0
0	mat	12/22/14	2:06:19	trough2	t	15	post	b	0	0	0	0	0	0	1	1	0
0	mat	12/22/14	2:16:58	trough2	t	15	post	b	0	0	0	0	0	0	1	1	0
0	mat	12/22/14	3:14:48	trough1	t	15	post	b	0	0	0	0	0	0	1	1	5.9
0	mat	12/22/14	3:33:21	skymeadow	g	15	post	b	0	0	0	0	0	0	1	1	32.1
0	mat	12/22/14	3:39:05	skymeadow	g	15	post	b	0	0	0	0	0	0	1	1	32.1
0	mat	12/22/14	3:45:39	skymeadow	g	15	post	b	0	0	0	0	0	0	1	1	32.1
0	mat	12/22/14	4:27:41	skymeadow	g	15	post	b	0	0	0	0	0	0	1	1	32.1
0	mat	12/22/14	4:39:41	skymeadow	g	15	post	b	0	0	0	0	0	0	1	1	32.1
0	mat	12/22/14	4:54:04	boundary_pile	p	15	post	b	0	0	0	0	0	0	1	1	0
0	mat	12/22/14	5:27:07	trough1600	t	15	post	b	0	0	0	0	0	0	1	1	0
1	mat	12/22/14	5:32:07	trough1600	t	15	post	b	0	0	0	0	0	0	1	1	0
0	mat	12/22/14	5:39:40	trough1600	t	15	post	b	0	0	0	0	0	0	1	1	0
0	mat	12/22/14	6:11:26	skymeadow	g	15	post	b	0	0	0	0	0	0	1	1	32.1
1	mat	12/22/14	6:18:52	skymeadow	g	15	post	b	0	0	0	0	0	0	1	1	32.1
0	mat	12/22/14	6:31:43	skymeadow	g	15	post	b	0	0	0	0	0	0	1	1	32.1
1	mat	12/22/14	7:48:24	boundary_pile	p	15	post	b	1	0	0	0	0	0	1	1	0
0	mat	12/22/14	7:53:56	boundary_pile	p	15	post	b	1	0	0	0	0	0	1	1	0
1	mat	12/22/14	7:58:57	boundary_pile	p	15	post	b	1	0	0	0	0	0	1	1	0
1	mat	12/22/14	17:24:59	trough1000	t	15	post	b	1	0	0	0	0	0	1	1	9.5
0	mat	12/22/14	17:34:03	trough1000	t	15	post	b	1	0	0	0	0	0	1	1	9.5
0	mat	12/22/14	17:42:08	boundary_pile	p	15	post	b	1	0	0	0	0	0	1	1	0
0	mat	12/22/14	17:47:17	boundary_pile	p	15	post	b	1	0	0	0	0	0	1	1	0
0	mat	12/22/14	19:45:44	airport	g	15	post	b	0	0	0	0	0	0	1	1	47.1
0	mat	12/22/14	20:02:44	boundary_pile	p	15	post	b	0	0	0	0	0	0	1	1	0
1	mat	12/22/14	20:08:19	boundary_pile	p	15	post	b	0	0	0	0	0	0	1	1	0
0	mat	12/22/14	20:17:40	trough2	t	15	post	b	0	0	0	0	0	0	1	1	0
0	mat	12/22/14	20:37:49	wpw_pile	p	15	post	b	0	0	0	0	0	0	1	1	0
0	mat	12/22/14	20:43:36	wpw_pile	p	15	post	b	0	0	0	0	0	0	1	1	0
0	mat	12/22/14	21:04:21	trough1600	t	15	post	b	0	0	0	0	0	0	1	1	0
0	mat	12/22/14	21:07:39	select	g	15	post	b	0	0	0	0	0	0	1	1	4.2
0	mat	12/22/14	21:13:00	trough1600	t	15	post	b	0	0	0	0	0	0	1	1	0
0	mat	12/22/14	22:56:17	boundary_pile	p	15	post	b	0	0	0	0	0	0	1	1	0
1	mat	12/22/14	23:01:37	boundary_pile	p	15	post	b	0	0	0	0	0	0	1	1	0
0	mat	12/22/14	23:04:31	hayfield_pile	p	15	post	b	0	0	0	0	0	0	1	1	0
0	mat	12/22/14	23:06:54	boundary_pile	p	15	post	b	0	0	0	0	0	0	1	1	0
0	mat	12/22/14	23:12:04	boundary_pile	p	15	post	b	0	0	0	0	0	0	1	1	0
0	mat	12/22/14	23:23:00	trough2	t	15	post	b	0	0	0	1	1	1	1	3	0
0	mat	12/22/14	23:28:21	trough2	t	15	post	b	0	0	0	1	1	1	1	3	0
1	mat	12/23/14	0:10:16	trough2	t	15	post	b	0	0	0	0	0	0	1	1	0
0	mat	12/23/14	0:24:19	trough2	t	15	post	b	0	0	0	0	0	0	1	1	0
0	mat	12/23/14	0:30:23	select	g	15	post	b	0	0	0	0	0	0	1	1	4.2
0	mat	12/23/14	0:32:19	trough2	t	15	post	b	0	0	0	0	0	0	1	1	0
0	mat	12/23/14	0:56:34	1K_gravity	g	15	post	b	0	0	0	0	0	0	1	1	0
0	mat	12/23/14	1:49:46	airport	g	15	post	b	0	0	0	0	0	0	1	1	47.1
0	mat	12/23/14	2:41:07	hayfield_pile	p	15	post	b	0	0	0	0	0	0	1	1	0
0	mat	12/23/14	3:44:34	trough4	t	15	post	b	0	0	0	1	0	1	1	2	6.2
1	mat	12/23/14	3:49:41	trough4	t	15	post	b	0	0	0	1	0	1	1	2	6.2
0	mat	12/23/14	3:56:21	trough4	t	15	post	b	0	0	0	0	0	0	1	1	6.2
0	mat	12/23/14	4:09:45	trough4	t	15	post	b	0	0	0	0	0	0	1	1	6.2
0	mat	12/23/14	5:27:50	select	g	15	post	b	0	0	0	0	0	0	1	1	4.2
0	mat	12/23/14	6:01:21	trough2	t	15	post	b	0	0	0	0	0	0	1	1	0
0	mat	12/23/14	6:03:07	trough1	t	15	post	b	0	0	0	0	0	0	1	1	5.9
0	mat	12/23/14	6:09:15	trough1	t	15	post	b	0	0	0	0	0	0	1	1	5.9
0	mat	12/23/14	6:15:49	trough1	t	15	post	b	0	0	0	0	0	0	1	1	5.9
0	mat	12/23/14	17:47:00	boundary_pile	p	15	post	b	1	0	0	0	0	0	1	1	0
0	mat	12/23/14	17:52:51	boundary_pile	p	15	post	b	1	0	0	0	0	0	1	1	0
0	mat	12/23/14	18:24:48	trough1600	t	15	post	b	0	0	0	0	0	0	1	1	0
0	mat	12/23/14	18:36:07	trough1600	t	15	post	b	0	0	0	0	0	0	1	1	0
0	mat	12/23/14	18:47:38	airport	g	15	post	b	0	0	0	0	0	0	1	1	47.1
0	mat	12/23/14	18:59:29	hayfield_pile	p	15	post	b	0	0	0	0	0	0	1	1	0
0	mat	12/23/14	19:22:45	trough2	t	15	post	b	0	0	0	0	0	0	1	1	0
0	mat	12/23/14	19:34:08	trough2	t	15	post	b	0	0	0	0	0	0	1	1	0
0	mat	12/23/14	19:38:16	hootwest	g	15	post	b	0	0	0	0	0	0	1	1	29.5
0	mat	12/24/14	1:44:20	hootwest	g	15	post	b	0	0	0	0	0	0	1	1	29.5
0	mat	12/24/14	6:31:40	trough1600	t	15	post	b	0	0	0	0	0	0	1	1	0
1	mat	12/24/14	7:04:19	select	g	15	post	b	0	0	0	0	0	0	1	1	4.2
0	mat	12/24/14	16:36:01	boundary_pile	p	15	post	b	1	0	0	0	0	0	1	1	0
0	mat	12/24/14	16:46:06	boundary_pile	p	15	post	b	1	0	0	0	0	0	1	1	0
0	mat	12/24/14	16:51:20	boundary_pile	p	15	post	b	1	0	0	0	0	0	1	1	0
1	mat	12/24/14	17:33:46	select	g	15	post	b	1	0	0	0	0	0	1	1	4.2
0	mat	12/24/14	17:35:32	hootwest	g	15	post	b	1	0	0	0	0	0	1	1	29.5
0	mat	12/24/14	17:43:15	hootwest	g	15	post	b	1	0	0	0	0	0	1	1	29.5
0	mat	12/24/14	18:02:21	hayfield_pile	p	15	post	b	1	0	0	0	0	0	1	1	0
0	mat	12/24/14	18:38:04	trough1	t	15	post	b	0	0	0	0	0	0	1	1	5.9
0	mat	12/24/14	19:23:04	hayfield_pile	p	15	post	b	0	0	0	0	0	0	1	1	0
0	mat	12/24/14	19:28:23	hayfield_pile	p	15	post	b	0	0	0	0	0	0	1	1	0
0	mat	12/24/14	20:40:41	airport	g	15	post	b	0	0	0	0	0	0	1	1	47.1
0	mat	12/24/14	20:56:50	hootwest	g	15	post	b	0	0	0	0	0	0	1	1	29.5
0	mat	12/24/14	21:16:10	skymeadow	g	15	post	b	0	0	0	0	1	1	1	2	32.1
0	mat	12/24/14	21:22:33	skymeadow	g	15	post	b	0	0	0	0	1	1	1	2	32.1
0	mat	12/24/14	21:29:37	skymeadow	g	15	post	b	0	0	0	0	0	0	1	1	32.1
0	mat	12/24/14	21:48:08	trough1600	t	15	post	b	0	0	0	0	0	0	1	1	0
1	mat	12/24/14	21:53:27	trough1600	t	15	post	b	0	0	0	0	0	0	1	1	0
0	mat	12/24/14	21:58:49	trough1600	t	15	post	b	0	0	0	0	0	0	1	1	0
0	mat	12/24/14	23:56:21	hayfield_pile	p	15	post	b	0	0	0	0	0	0	1	1	0
0	mat	12/29/14	2:18:11	airport	g	16	post	b	0	0	0	0	0	0	1	1	47.1
0	mat	12/29/14	2:41:33	trough2	t	16	post	b	0	0	0	0	0	0	1	1	0
0	mat	12/29/14	2:47:16	trough2	t	16	post	b	0	0	0	0	0	0	1	1	0
0	mat	12/29/14	3:16:30	airport	g	16	post	b	0	0	0	0	0	0	1	1	47.1
0	mat	12/29/14	3:30:45	trough2	t	16	post	b	0	0	0	0	0	0	1	1	0
0	mat	12/29/14	4:14:01	trough4	t	16	post	b	0	0	0	0	0	0	1	1	6.2
0	mat	12/29/14	4:22:25	trough1	t	16	post	b	0	0	0	0	0	0	1	1	5.9
0	mat	12/29/14	4:23:56	trough4	t	16	post	b	0	0	0	0	0	0	1	1	6.2
0	mat	12/29/14	4:44:51	skymeadow	g	16	post	b	0	0	0	0	0	0	1	1	32.1
0	mat	12/29/14	4:47:30	trough1	t	16	post	b	0	0	0	0	0	0	1	1	5.9
0	mat	12/29/14	4:52:36	trough1	t	16	post	b	0	0	0	0	0	0	1	2	5.9
0	mat	12/29/14	4:52:36	trough1	t	16	post	b	0	0	0	0	0	0	1	2	5.9
0	mat	12/29/14	4:57:37	trough1	t	16	post	b	0	0	0	0	0	0	1	1	5.9
0	mat	12/29/14	5:05:50	trough1600	t	16	post	b	0	0	0	0	0	0	1	1	0
0	mat	12/29/14	5:11:23	trough1600	t	16	post	b	0	0	0	0	0	0	1	1	0
0	mat	12/29/14	5:18:40	trough1600	t	16	post	b	0	0	0	0	0	0	1	1	0
0	mat	12/29/14	6:00:15	select	g	16	post	b	0	0	0	1	0	1	1	2	4.2
1	mat	12/29/14	6:07:12	select	g	16	post	b	0	0	0	1	0	1	1	2	4.2
0	mat	12/29/14	6:13:37	skymeadow	g	16	post	b	0	0	0	0	0	0	1	1	32.1
0	mat	12/29/14	6:19:19	skymeadow	g	16	post	b	0	0	0	0	0	0	1	1	32.1
0	mat	12/29/14	6:25:30	skymeadow	g	16	post	b	0	0	0	0	0	0	1	1	32.1
0	mat	12/29/14	6:44:33	skymeadow	g	16	post	b	0	0	0	0	0	0	1	1	32.1
0	mat	12/29/14	6:49:56	skymeadow	g	16	post	b	0	0	0	0	1	1	1	2	32.1
0	mat	12/29/14	6:54:59	skymeadow	g	16	post	b	0	0	0	0	1	1	1	2	32.1
0	mat	12/29/14	7:01:21	skymeadow	g	16	post	b	0	0	0	0	0	0	1	1	32.1
0	mat	12/29/14	7:26:03	skymeadow	g	16	post	b	1	0	0	0	0	0	1	1	32.1
0	mat	12/29/14	7:31:07	skymeadow	g	16	post	b	1	0	0	0	0	0	1	1	32.1
0	mat	12/29/14	8:07:37	1K_gravity	g	16	post	b	1	0	0	0	0	0	1	1	0
0	mat	12/29/14	8:13:58	1K_gravity	g	16	post	b	1	0	0	0	1	1	1	2	0
0	mat	12/29/14	8:55:45	hootwest	g	16	post	b	1	0	0	0	0	0	1	1	29.5
1	mat	12/29/14	9:00:49	hootwest	g	16	post	b	1	0	0	0	0	0	1	1	29.5
0	mat	12/29/14	17:19:18	select	g	16	post	b	1	0	0	0	0	0	1	1	4.2
0	mat	12/29/14	18:06:12	trough2	t	16	post	b	1	0	0	0	0	0	1	1	0
0	mat	12/29/14	18:13:40	select	g	16	post	b	0	0	0	0	0	0	1	1	4.2
0	mat	12/29/14	18:18:48	trough2	t	16	post	b	0	0	0	0	0	0	1	1	0
0	mat	12/29/14	18:19:22	trough1600	t	16	post	b	0	0	0	0	0	0	1	1	0
0	mat	12/29/14	18:25:14	trough1600	t	16	post	b	0	0	0	0	0	0	1	1	0
0	mat	12/29/14	18:29:12	skymeadow	g	16	post	b	0	0	0	0	0	0	1	1	32.1
0	mat	12/29/14	18:30:22	trough1600	t	16	post	b	0	0	0	0	0	0	1	1	0
0	mat	12/29/14	18:34:40	skymeadow	g	16	post	b	0	0	0	0	0	0	1	1	32.1
0	mat	12/29/14	18:40:02	skymeadow	g	16	post	b	0	0	0	0	0	0	1	1	32.1
0	mat	12/29/14	19:17:37	skymeadow	g	16	post	b	0	0	0	0	0	0	1	1	32.1
0	mat	12/29/14	19:24:08	trough1600	t	16	post	b	0	0	0	0	0	0	1	1	0
0	mat	12/29/14	19:28:04	skymeadow	g	16	post	b	0	0	0	0	0	0	1	1	32.1
1	mat	12/29/14	19:29:36	trough1600	t	16	post	b	0	0	0	0	0	0	1	1	0
0	mat	12/29/14	20:53:22	skymeadow	g	16	post	b	0	0	0	0	0	0	1	1	32.1
0	mat	12/29/14	21:02:35	skymeadow	g	16	post	b	0	0	0	0	0	0	1	1	32.1
0	mat	12/29/14	22:28:35	1K_gravity	g	16	post	b	0	0	0	0	0	0	1	1	0
0	mat	12/29/14	22:34:57	1K_gravity	g	16	post	b	0	0	0	0	0	0	1	1	0
0	mat	12/29/14	22:40:06	1K_gravity	g	16	post	b	0	0	0	0	0	0	1	1	0
0	mat	12/29/14	22:45:14	airport	g	16	post	b	0	0	0	0	0	0	1	1	47.1
0	mat	12/29/14	22:49:05	1K_gravity	g	16	post	b	0	0	0	0	0	0	1	1	0
0	mat	12/29/14	23:03:27	trough1600	t	16	post	b	0	0	0	0	0	0	1	1	0
0	mat	12/29/14	23:21:46	trough2	t	16	post	b	0	0	0	0	0	0	1	1	0
0	mat	12/29/14	23:24:10	trough1600	t	16	post	b	0	1	0	0	0	0	1	2	0
0	mat	12/29/14	23:26:47	trough2	t	16	post	b	0	0	0	0	0	0	1	1	0
0	mat	12/29/14	23:29:13	trough1600	t	16	post	b	0	0	0	0	0	0	1	1	0
0	mat	12/29/14	23:33:13	trough2	t	16	post	b	0	0	0	0	1	1	1	2	0
0	mat	12/29/14	23:34:14	trough1600	t	16	post	b	0	0	0	0	0	0	1	1	0
0	mat	12/29/14	23:36:55	airport	g	16	post	b	0	0	0	0	0	0	1	1	47.1
0	mat	12/29/14	23:38:36	trough2	t	16	post	b	0	0	0	0	1	1	1	2	0
0	mat	12/29/14	23:42:33	airport	g	16	post	b	0	0	0	1	0	1	1	2	47.1
0	mat	12/29/14	23:44:10	trough1	t	16	post	b	0	0	0	0	0	0	1	1	5.9
0	mat	12/29/14	23:47:34	airport	g	16	post	b	0	0	0	1	0	1	1	2	47.1
0	mat	12/29/14	23:53:14	trough1	t	16	post	b	0	0	0	0	0	0	1	1	5.9
0	mat	12/30/14	0:30:54	trough2	t	16	post	b	0	0	0	0	0	0	1	1	0
0	mat	12/30/14	0:37:18	trough2	t	16	post	b	0	0	0	0	0	0	1	1	0
0	mat	12/30/14	0:43:33	trough2	t	16	post	b	0	0	0	0	0	0	1	1	0
0	mat	12/30/14	1:45:55	airport	g	16	post	b	0	0	0	0	0	0	1	1	47.1
0	mat	12/30/14	1:46:04	hootwest	g	16	post	b	0	0	0	0	0	0	1	1	29.5
0	mat	12/30/14	1:53:40	hootwest	g	16	post	b	0	0	0	0	0	0	1	1	29.5
0	mat	12/30/14	1:57:28	trough1600	t	16	post	b	0	0	0	0	0	0	1	1	0
0	mat	12/30/14	2:30:06	hootwest	g	16	post	b	0	0	0	0	0	0	1	1	29.5
0	mat	12/30/14	2:51:58	skymeadow	g	16	post	b	0	0	0	0	0	0	1	1	32.1
0	mat	12/30/14	3:05:59	trough2	t	16	post	b	0	0	0	0	0	0	1	1	0
0	mat	12/30/14	3:11:23	trough2	t	16	post	b	0	0	0	0	0	0	1	1	0
1	mat	12/30/14	3:16:54	trough2	t	16	post	b	0	0	0	0	1	1	1	2	0
1	mat	12/30/14	3:24:48	trough4	t	16	post	b	0	0	0	0	0	0	1	1	6.2
0	mat	12/30/14	3:28:24	airport	g	16	post	b	0	0	0	0	0	0	1	1	47.1
0	mat	12/30/14	3:36:10	skymeadow	g	16	post	b	0	0	0	0	0	0	1	1	32.1
0	mat	12/30/14	3:48:12	skymeadow	g	16	post	b	0	0	0	0	0	0	1	1	32.1
0	mat	12/30/14	3:53:43	skymeadow	g	16	post	b	0	0	0	0	0	0	1	1	32.1
0	mat	12/30/14	3:58:50	skymeadow	g	16	post	b	0	0	0	0	0	0	1	1	32.1
1	mat	12/30/14	4:04:16	skymeadow	g	16	post	b	0	0	0	0	0	0	1	1	32.1
0	mat	12/30/14	4:11:13	skymeadow	g	16	post	b	0	0	0	0	0	0	1	2	32.1
0	mat	12/30/14	4:11:13	skymeadow	g	16	post	b	0	0	0	0	0	0	1	2	32.1
0	mat	12/30/14	4:18:03	trough2	t	16	post	b	0	0	0	0	0	0	1	1	0
0	mat	12/30/14	4:22:51	skymeadow	g	16	post	b	0	0	0	0	0	0	1	1	32.1
0	mat	12/30/14	4:28:59	trough2	t	16	post	b	0	0	0	0	0	0	1	1	0
0	mat	12/30/14	6:25:25	trough1000	t	16	post	b	0	0	0	0	0	0	1	1	9.5
0	mat	12/30/14	6:34:56	trough1000	t	16	post	b	0	0	0	0	0	0	1	1	9.5
0	mat	12/30/14	6:40:26	trough1000	t	16	post	b	0	0	0	0	0	0	1	1	9.5
0	mat	12/30/14	6:45:26	trough1000	t	16	post	b	0	0	0	0	0	0	1	1	9.5
0	mat	12/30/14	7:56:16	select	g	16	post	b	1	0	0	0	0	0	1	1	4.2
0	mat	12/30/14	8:26:38	trough2	t	16	post	b	1	0	0	0	0	0	1	1	0
0	mat	12/30/14	17:39:01	wpw_pile	p	16	post	b	1	0	0	0	1	1	1	2	0
0	mat	12/30/14	18:38:43	trough1000	t	16	post	b	0	0	0	0	0	0	1	1	9.5
0	mat	12/30/14	18:59:42	skymeadow	g	16	post	b	0	0	0	0	0	0	1	1	32.1
0	mat	12/30/14	19:09:18	skymeadow	g	16	post	b	0	0	0	0	0	0	1	1	32.1
0	mat	12/30/14	19:17:36	skymeadow	g	16	post	b	0	0	0	0	0	0	1	1	32.1
0	mat	12/30/14	19:25:16	wpw_pile	p	16	post	b	0	0	0	0	0	0	1	1	0
0	mat	12/30/14	19:31:07	skymeadow	g	16	post	b	0	0	0	0	0	0	1	1	32.1
0	mat	12/30/14	19:36:09	skymeadow	g	16	post	b	0	0	0	0	0	0	1	1	32.1
[truncated: 75 more rows]
